# Supplementary material for: Photosynthetic performance and photosynthesis-related gene expression coordinated in a shade-tolerant species Panax notoginseng under nitrogen regimes
Source: BMC Plant Biol. 2020 Jun 28;20:273. doi: 10.1186/s12870-020-02434-z (PMC7321538; doi:10.1186/s12870-020-02434-z)
Supplement: Supplementary file 13 — Additional file 13: Table S3. De novo assembled genes of P. notoginseng grown under nitrogen regimes. [file 12870_2020_2434_MOESM13_ESM.xlsx]

## Sheet: all.sample.annot 
Additional file 13 : Table S3. De novo assembled genes of P. Notoginseng grown under nitrogen regimes
id	LNLF-01_rpkm	LNLF-02_rpkm	LNLF-03_rpkm	LNLF-04_rpkm	LNLF-05_rpkm	MNLF-01_rpkm	MNLF-02_rpkm	MNLF-03_rpkm	MNLF-04_rpkm	MNLF-05_rpkm	HNLF-01_rpkm	HNLF-02_rpkm	HNLF-03_rpkm	HNLF-04_rpkm	HNLF-05_rpkm	LNLF-01_count	LNLF-02_count	LNLF-03_count	LNLF-04_count	LNLF-05_count	MNLF-01_count	MNLF-02_count	MNLF-03_count	MNLF-04_count	MNLF-05_count	HNLF-01_count	HNLF-02_count	HNLF-03_count	HNLF-04_count	HNLF-05_count	Symbol	Description	Pathway	GO Component	GO Function	GO Process
Unigene0000001	0.4184	0	0.1946	0	0.2663	0.2508	0.1283	0.2328	0.2592	0.2651	0.5266	0.4937	0.146	0.3844	0.1278	6	0	3	0	4	4	2	4	4	4	8	7	2	6	2	-	--	-	-	-	-
Unigene0000002	7.676	8.9555	5.4864	7.0135	6.4793	6.4653	4.387	8.1599	5.0317	7.4499	5.4152	5.8835	5.1609	5.3452	3.9246	95	131	73	101	84	89	59	121	67	97	71	72	61	72	53	PLDP2	PREDICTED: phospholipase D zeta 1 isoform X2 [Daucus carota subsp. sativus] [Daucus carota]	ko04144//Endocytosis//Transport and catabolism//Cellular Processes;ko00564//Glycerophospholipid metabolism//Lipid metabolism//Metabolism;ko00565//Ether lipid metabolism//Lipid metabolism//Metabolism	-	-	-
Unigene0000003	0.5668	0.8181	0.5893	0.4012	0.6366	0.5096	1.1967	0.6957	1.2706	0.9825	1.1016	0.5733	0.5935	0.5208	1.1306	17	29	19	14	20	17	39	25	41	31	35	17	17	17	37	-	--	-	-	-	-
Unigene0000004	16.9681	28.8281	13.2194	19.2216	22.4384	25.5548	23.9776	34.5015	31.3937	47.3686	30.8079	41.8065	29.9536	25.6557	22.8978	745	1496	624	982	1032	1248	1144	1815	1483	2188	1433	1815	1256	1226	1097	LBD37	lateral organ boundaries domain-containing protein [Cynara cardunculus var. scolymus] [Cynara cardunculus]	-	-	-	-
Unigene0000005	4.0843	2.3885	5.1678	1.2131	3.4403	4.779	8.9543	7.4443	2.8751	6.5371	8.2209	1.0327	9.1823	2.9249	1.4312	136	94	185	47	120	177	324	297	103	229	290	34	292	106	52	-	--	-	-	-	-
Unigene0000006	0.6672	1.3171	0.2069	1.7839	0.5662	0.1333	0.6822	0.8662	0.3445	0.5637	0.4199	0.5998	0.3881	0.9536	0.3397	9	21	3	28	8	2	10	14	5	8	6	8	5	14	5	RABG3B	PREDICTED: ras-related protein Rab7-like [Daucus carota subsp. sativus] [Daucus carota]	ko04144//Endocytosis//Transport and catabolism//Cellular Processes;ko04145//Phagosome//Transport and catabolism//Cellular Processes	GO:0016020//membrane	GO:0016787//hydrolase activity;GO:0003824//catalytic activity;GO:0001882//nucleoside binding;GO:0001883//purine nucleoside binding;GO:0016462//pyrophosphatase activity;GO:0016818//hydrolase activity, acting on acid anhydrides, in phosphorus-containing anhydrides;GO:0016817//hydrolase activity, acting on acid anhydrides;GO:0097159//organic cyclic compound binding;GO:0032549//ribonucleoside binding…	GO:0009987//cellular process;GO:0007165//signal transduction;GO:0051716//cellular response to stimulus;GO:0007154//cell communication;GO:0033036//macromolecule localization;GO:0044763//single-organism cellular process;GO:0050794//regulation of cellular process;GO:0050789//regulation of biological process;GO:0051234//establishment of localization;GO:0035556//intracellular signal transduction;GO:00…
Unigene0000007	7.1814	20.5705	21.0049	10.8564	24.5314	20.7694	27.7882	36.3953	37.8771	9.7046	15.7626	46.0264	10.9622	15.8993	14.5901	83	281	261	146	297	267	349	504	471	118	193	526	121	200	184	-	AAA+ ATPase domain-containing protein [Cynara cardunculus var. scolymus] [Cynara cardunculus]	-	-	-	-
Unigene0000008	0.889	0.6447	1.7128	1.4734	1.2123	1.9981	3.2723	1.1659	2.8329	1.3279	3.2366	3.0182	1.6622	2.9754	2.095	14	12	29	27	20	35	56	22	48	22	54	47	25	51	36	-	--	-	-	-	-
Unigene0000009	1.1991	0.8952	0.7217	0.9699	0.5387	1.0781	1.4281	1.2363	0.6556	0.3352	0.8656	1.3554	0.4432	1.0369	0.8404	17	15	11	16	8	17	22	21	10	5	13	19	6	16	13	-	--	-	-	-	-
Unigene0000010	40.1865	40.3488	50.6923	37.428	30.967	30.3371	37.0753	41.6571	30.0932	25.7952	29.4459	26.2078	29.3334	27.0882	34.5682	1971	2339	2673	2136	1591	1655	1976	2448	1588	1331	1530	1271	1374	1446	1850	-	PREDICTED: uncharacterized protein LOC108193684 [Daucus carota subsp. sativus] [Daucus carota]	-	-	-	-
Unigene0000011	5.4346	10.1158	7.4814	5.2311	1.9715	2.7361	2.6006	3.0843	4.445	2.7895	2.9753	1.9786	2.5038	2.197	3.9845	50	110	74	56	19	28	26	34	44	27	29	18	22	22	40	-	--	-	-	-	-
Unigene0000012	5.6869	5.2263	5.1984	5.4351	4.8673	5.5976	6.9477	4.2144	6.2426	4.0542	2.8228	5.8505	3.5933	4.4143	2.8305	116	126	114	129	104	127	154	103	137	87	61	118	70	98	63	-	--	-	-	-	-
Unigene0000013	1.0938	1.4949	1.4087	1.3016	0.3213	0.9834	1.4711	1.1236	1.0166	0.16	0.9531	0.2553	0.7048	1.005	0.694	13	21	18	18	4	13	19	16	13	2	12	3	8	13	9	-	--	-	-	-	-
Unigene0000014	1.6577	1.1051	1.3083	1.252	1.3907	0.7226	0.8321	0.587	0.9805	0.3342	1.3751	1.1685	0.6838	0.3692	1.5192	33	26	28	29	29	16	18	14	21	7	29	23	13	8	33	-	--	-	-	-	-
Unigene0000015	2.1596	3.1975	4.3044	1.5245	4.0496	4.3685	1.4195	3.283	5.5198	1.6129	2.4025	1.17	1.4537	1.2047	4.1704	28	49	60	23	55	63	20	51	77	22	33	15	18	17	59	-	--	-	-	-	-
Unigene0000016	2.3494	4.5847	3.5247	2.8984	2.2428	2.8617	2.2667	4.1747	5.2831	2.7375	3.1835	3.1425	2.103	3.9691	3.9937	62	143	100	89	62	84	65	132	150	76	89	82	53	114	115	-	--	-	-	-	-
Unigene0000017	0.9946	1.122	0.848	0.9972	0.7121	0.8569	0.6483	1.176	1.2326	1.0636	0.8215	1.6345	1.1716	1.1042	1.3293	24	32	22	28	18	23	17	34	32	27	21	39	27	29	35	-	--	-	-	-	-
Unigene0000018	4.4817	3.5074	2.1885	4.3523	4.7276	5.0164	4.2273	2.8801	4.6028	2.0874	3.617	3.9432	2.3933	2.4295	3.9224	200	185	105	226	221	249	205	154	221	98	171	174	102	118	191	-	--	-	-	-	-
Unigene0000019	1.8388	1.3281	1.4184	2.0428	1.1132	2.3387	2.3938	1.123	1.8342	1.961	1.0584	1.0886	1.5028	1.4011	1.7674	41	35	34	53	26	58	58	30	44	46	25	24	32	34	43	-	--	-	-	-	-
Unigene0000020	0.3916	0	0	0.2019	0.2617	0	1.081	0.3922	0.1092	0.1117	1.2567	0.0792	0	0	0	10	0	0	6	7	0	30	12	3	3	34	2	0	0	0	-	--	-	-	-	-
Unigene0000021	16.4154	19.444	12.1224	14.8771	16.4304	13.506	17.4865	8.9676	6.3803	13.1446	12.5838	18.8148	18.8551	12.1573	14.2234	165	231	131	174	173	151	191	108	69	139	134	187	181	133	156	-	--	-	-	-	-
Unigene0000022	1.0235	0.8659	0.6012	2.7776	0.6685	0.4843	1.6358	1.1689	1.502	0.6656	1.1695	2.6694	0.3948	2.0787	0.6911	19	19	12	60	13	10	33	26	30	13	23	49	7	42	14	-	PREDICTED: LOW QUALITY PROTEIN: interaptin [Ziziphus jujuba]	-	-	-	-
Unigene0000023	0.1089	0.1843	1.1647	0.655	0.1559	0.4405	1.1022	0.4544	0.4554	0.1035	0.6167	0.2753	0.285	0.6003	1.6465	2	4	23	14	3	9	22	10	9	2	12	5	5	12	33	-	--	-	-	-	-
Unigene0000024	2.1035	3.773	1.9565	4.0494	2.49	3.2527	2.71	3.5814	4.4576	1.8395	1.4296	2.1273	2.0263	2.3965	3.3157	25	53	25	56	31	43	35	51	57	23	18	25	23	31	43	-	--	-	-	-	-
Unigene0000025	3.343	3.7651	4.9266	4.496	3.8959	4.1179	4.5546	3.7322	3.894	2.084	3.4014	3.1174	1.9548	3.4504	3.1433	154	205	244	241	188	211	228	206	193	101	166	142	86	173	158	FRS6	PREDICTED: protein FAR1-RELATED SEQUENCE 5-like isoform X2 [Daucus carota subsp. sativus] [Daucus carota]	-	-	-	-
Unigene0000026	2.5316	6.0457	0.4558	2.3862	2.3778	1.1013	0.5636	0.4771	2.3909	0.5046	1.0792	0.8672	0.4703	2.326	0.7858	62	175	12	68	61	30	15	14	63	13	28	21	11	62	21	-	--	-	-	-	-
Unigene0000027	0.5503	0.745	0.3071	1.4188	0.6304	1.8801	1.0635	0.4134	2.7109	0.1569	0.4156	1.614	0.922	2.3764	0	10	16	6	30	12	38	21	9	53	3	8	29	16	47	0	-	hypothetical protein PRUPE_ppa1027154mg [Prunus persica]	-	-	-	-
Unigene0000028	0	0	0	0	0	0	0	0	0	0	0	0	0	0	0	0	0	0	0	0	0	0	0	0	0	0	0	0	0	0	-	--	-	-	-	-
Unigene0000029	0.6514	1.4696	2.8274	1.6172	1.1746	1.1712	1.6651	0.7249	1.4799	1.5823	0.5465	0.8783	0.4547	1.463	0.3316	9	24	42	26	17	18	25	12	22	23	8	12	6	22	5	-	--	-	-	-	-
Unigene0000030	35.9965	38.7168	16.0481	42.7112	45.564	32.542	22.8917	39.9243	19.1394	36.8207	36.2007	58.8979	19.5979	19.3112	19.9569	2706	3440	1297	3736	3588	2721	1870	3596	1548	2912	2883	4378	1407	1580	1637	menG	uncharacterized LOC107793530 [Nicotiana tabacum]	-	-	-	-
Unigene0000031	0.4663	0.6575	0.2169	0.2672	0	0.2096	0.143	0	2.9616	0.4432	0.4402	0	0.5696	0.1428	0.4273	6	10	3	4	0	3	2	0	41	6	6	0	7	2	6	WUN1	PREDICTED: wound-induced protein 1 [Daucus carota subsp. sativus] [Daucus carota]	-	-	-	-
Unigene0000032	0.8024	2.0792	2.4724	1.8103	0.9097	1.3527	1.8922	1.5906	1.445	1.2871	1.4675	1.5216	1.2603	0.7833	2.3441	16	49	53	42	19	30	41	38	31	27	31	30	24	17	51	-	--	-	-	-	-
Unigene0000033	0.2116	0.6565	1.0498	0.8487	0.808	0.6976	0.3246	0.2355	0.9178	0.4023	0.4661	0.642	0.6647	0.5833	0.4525	3	11	16	14	12	11	5	4	14	6	7	9	9	9	7	-	--	-	-	-	-
Unigene0000034	10.4398	10.3118	11.8785	9.3477	9.2245	9.1676	12.333	9.159	10.2448	9.0464	8.1586	6.875	10.728	8.2982	8.7221	215	251	263	224	199	210	276	226	227	196	178	140	211	186	196	HEN2	PREDICTED: DExH-box ATP-dependent RNA helicase DExH10 [Daucus carota subsp. sativus] [Daucus carota]	ko03018//RNA degradation//Folding, sorting and degradation//Genetic Information Processing	GO:0005622//intracellular;GO:0044424//intracellular part;GO:0044464//cell part;GO:0005623//cell	GO:0017111//nucleoside-triphosphatase activity;GO:0004386//helicase activity;GO:0003824//catalytic activity;GO:0016817//hydrolase activity, acting on acid anhydrides;GO:0016462//pyrophosphatase activity;GO:0016818//hydrolase activity, acting on acid anhydrides, in phosphorus-containing anhydrides;GO:0016787//hydrolase activity	GO:0009888//tissue development;GO:0006464//cellular protein modification process;GO:0034641//cellular nitrogen compound metabolic process;GO:0009892//negative regulation of metabolic process;GO:0003006//developmental process involved in reproduction;GO:0071407//cellular response to organic cyclic compound;GO:0044267//cellular protein metabolic process;GO:0010468//regulation of gene expression;GO:…
Unigene0000035	0	0.0702	0	0.1427	0	0	0	0	0.1543	0	0.4701	0.0839	0	0	0	0	1	0	2	0	0	0	0	2	0	6	1	0	0	0	-	PREDICTED: uncharacterized protein LOC107405977 [Ziziphus jujuba]	-	-	-	-
Unigene0000036	0.5957	0.2291	0.3526	0.2792	0.0517	0.1947	0.4485	0.7232	0.2517	0.978	0.4601	0.7667	0.567	0.8956	0.6452	11	5	7	6	1	4	9	16	5	19	9	14	10	18	13	-	--	-	-	-	-
Unigene0000037	12.1738	9.6904	9.4473	10.4623	7.4955	6.541	8.2199	6.974	9.9759	8.9697	6.7995	11.2189	10.7859	9.663	10.9587	169	159	141	169	109	101	124	116	149	131	100	154	143	146	166	-	PREDICTED: short-chain type dehydrogenase/reductase-like [Phoenix dactylifera]	ko01212//Fatty acid metabolism//Global and Overview//Metabolism;ko01040//Biosynthesis of unsaturated fatty acids//Lipid metabolism//Metabolism;ko00061//Fatty acid biosynthesis//Lipid metabolism//Metabolism;ko00780//Biotin metabolism//Metabolism of cofactors and vitamins//Metabolism	-	-	-
Unigene0000038	0.5308	0.2858	0.1795	0.5805	0.3685	0.7808	0.3996	0.0805	0.1345	0.3669	0.4099	0.3904	0.3031	0.1773	0.1327	11	7	4	14	8	18	9	2	3	8	9	8	6	4	3	-	--	-	-	-	-
Unigene0000039	0.6453	0	0.6669	0.9242	0.4791	0	0	0.1197	0.5331	0.1363	0.0677	0.6526	0	0.5929	0.3942	9	0	10	15	7	0	0	2	8	2	1	9	0	9	6	-	--	-	-	-	-
Unigene0000040	8.4052	8.9459	13.4451	10.6513	8.7649	7.7492	7.4885	7.9311	8.8572	7.1243	6.6958	6.6325	8.9692	7.6981	8.6352	314	395	540	463	343	322	304	355	356	280	265	245	320	313	352	KMS1	PREDICTED: vacuole membrane protein KMS1-like [Daucus carota subsp. sativus] [Daucus carota]	-	-	-	-
Unigene0000041	0.5795	0.3064	0.3818	0.2697	0.461	0.4341	1.0665	0.9673	0.7854	0.3213	0.6837	0.0244	0.4045	2.8839	1.5489	24	15	17	13	20	20	48	48	35	14	30	1	16	130	70	COL4	PREDICTED: two-component response regulator-like APRR5 [Daucus carota subsp. sativus] [Daucus carota]	-	-	-	-
Unigene0000042	67.8769	99.7558	85.612	95.296	88.8148	75.8245	65.8172	64.3069	93.7275	58.4177	52.5781	66.8866	50.562	78.5934	80.8035	3278	5694	4445	5355	4493	4073	3454	3721	4870	2968	2690	3194	2332	4131	4258	SPL14	PREDICTED: squamosa promoter-binding-like protein 14 isoform X1 [Daucus carota subsp. sativus] [Daucus carota]	-	GO:0005623//cell;GO:0043227//membrane-bounded organelle;GO:0043226//organelle;GO:0043229//intracellular organelle;GO:0043231//intracellular membrane-bounded organelle;GO:0044424//intracellular part;GO:0005622//intracellular;GO:0044464//cell part	-	-
Unigene0000043	0.1068	0.1807	0.0497	0.2294	0.051	0.096	0.344	0.0446	0	0.1015	0	0	0.2236	0.1472	0.2447	2	4	1	5	1	2	7	1	0	2	0	0	4	3	5	-	--	-	-	-	-
Unigene0000044	9.1628	7.6198	10.9265	6.5958	9.1956	10.4204	6.342	8.1702	9.2442	6.1041	11.1624	7.6825	15.1703	7.4833	10.4069	117	115	150	98	123	148	88	125	127	82	151	97	185	104	145	-	--	-	-	-	-
Unigene0000045	11.0951	11.9522	12.1807	13.5231	11.3793	8.5845	8.1037	9.0364	12.1908	10.4091	9.4997	9.6357	7.3851	9.7962	9.6957	538	685	635	763	578	463	427	525	636	531	488	462	342	517	513	-	PREDICTED: zinc finger CCCH domain-containing protein 13 [Ricinus communis]	-	-	-	-
Unigene0000046	1.2085	1.2084	5.6716	0.6609	0.5244	2.6175	1.3649	1.788	3.9314	1.2532	1.4519	1.4444	3.6237	4.3406	5.135	22	26	111	14	10	53	27	39	77	24	28	26	63	86	102	-	--	-	-	-	-
Unigene0000047	21.1035	20.1925	23.9834	18.994	17.289	17.1102	23.0926	18.3178	16.9042	14.6617	14.7772	20.8769	21.9365	19.6718	20.958	275	311	336	288	236	248	327	286	237	201	204	269	273	279	298	At1g26690	PREDICTED: transmembrane emp24 domain-containing protein p24delta9-like [Daucus carota subsp. sativus] [Daucus carota]	-	GO:0016020//membrane;GO:0031224//intrinsic component of membrane;GO:0044425//membrane part	-	-
Unigene0000048	2.7107	3.497	2.6961	4.4055	2.639	3.9813	3.9764	3.9872	3.8166	3.6736	3.3441	2.9314	2.3606	3.477	3.6157	101	154	108	191	103	165	161	178	153	144	132	108	84	141	147	-	--	-	-	-	-
Unigene0000049	0.2146	0.9683	0.2661	0.7991	0.1366	0.9003	0	0.597	0.7978	0	0.2701	0.434	0.2247	0.5915	0.0656	3	16	4	13	2	14	0	10	12	0	4	6	3	9	1	-	--	-	-	-	-
Unigene0000050	0.4062	0	0.3022	0.5585	0.3102	0.5112	0.299	0.9491	0.302	0.3861	0.0767	0.2465	1.1057	0.2985	0.4467	5	0	4	8	4	7	4	14	4	5	1	3	13	4	6	-	--	-	-	-	-
Unigene0000051	14.4943	8.7364	18.6499	14.6195	11.6627	9.011	16.2479	9.4501	10.4694	10.1959	9.6131	8.6735	19.8792	12.4148	9.7767	2966	2113	4103	3481	2500	2051	3613	2317	2305	2195	2084	1755	3885	2765	2183	OPR3	PREDICTED: 12-oxophytodienoate reductase 3 [Daucus carota subsp. sativus] [Daucus carota]	ko00592//alpha-Linolenic acid metabolism//Lipid metabolism//Metabolism	GO:0043226//organelle;GO:0005737//cytoplasm;GO:0044464//cell part;GO:0042579//microbody;GO:0043227//membrane-bounded organelle;GO:0043231//intracellular membrane-bounded organelle;GO:0044444//cytoplasmic part;GO:0005622//intracellular;GO:0005623//cell;GO:0043229//intracellular organelle;GO:0044424//intracellular part	GO:0000166//nucleotide binding;GO:0003824//catalytic activity;GO:0032553//ribonucleotide binding;GO:1901363//heterocyclic compound binding;GO:0016627//oxidoreductase activity, acting on the CH-CH group of donors;GO:0097159//organic cyclic compound binding;GO:0005488//binding;GO:0016628//oxidoreductase activity, acting on the CH-CH group of donors, NAD or NADP as acceptor;GO:0016491//oxidoreductas…	GO:0008610//lipid biosynthetic process;GO:0009683//indoleacetic acid metabolic process;GO:0044710//single-organism metabolic process;GO:0009987//cellular process;GO:0046394//carboxylic acid biosynthetic process;GO:0006950//response to stress;GO:1901564//organonitrogen compound metabolic process;GO:0072330//monocarboxylic acid biosynthetic process;GO:0023052//signaling;GO:0009755//hormone-mediated…
Unigene0000052	0.5177	0.438	0.321	0.0741	0	0.1551	1.5879	1.1521	3.5284	0	0.2443	0	0.3614	1.1098	1.0279	6	6	4	1	0	2	20	16	44	0	3	0	4	14	13	-	--	-	-	-	-
Unigene0000053	1.2091	1.868	1.2713	1.8071	1.4052	2.174	2.8542	2.106	1.4169	1.2992	1.5879	1.4886	1.9265	2.7048	2.457	23	42	26	40	28	46	59	48	29	26	32	28	35	56	51	-	--	-	-	-	-
Unigene0000054	1.5899	2.6195	3.5025	4.0991	3.7544	2.1065	3.3112	2.2348	1.7888	1.5908	3.8703	1.7771	3.4171	1.6914	4.0644	19	37	45	57	47	28	43	32	23	20	49	21	39	22	53	-	--	-	-	-	-
Unigene0000055	4.4088	2.5976	3.3926	3.2718	4.7129	3.3565	2.7349	4.4586	2.865	3.3036	4.463	1.714	2.5333	3.2158	5.0985	359	250	297	310	402	304	242	435	251	283	385	138	197	285	453	At3g07070	PREDICTED: serine/threonine-protein kinase CDL1-like [Daucus carota subsp. sativus] [Daucus carota]	-	-	GO:0003824//catalytic activity;GO:0016773//phosphotransferase activity, alcohol group as acceptor;GO:0004672//protein kinase activity;GO:0016772//transferase activity, transferring phosphorus-containing groups;GO:0016301//kinase activity;GO:0016740//transferase activity	GO:0009987//cellular process;GO:0006796//phosphate-containing compound metabolic process;GO:0044237//cellular metabolic process;GO:0008152//metabolic process;GO:0006793//phosphorus metabolic process
Unigene0000056	1.7799	2.6504	0.8609	2.0191	1.5632	0.7041	2.5551	2.1985	1.522	0.406	0.8736	2.088	2.2364	1.8316	0.8482	25	44	13	33	23	11	39	37	23	6	13	29	30	28	13	-	--	-	-	-	-
Unigene0000057	2.0481	0.0152	0.0167	0.2316	3.3959	11.6621	11.4245	5.683	10.7038	4.3377	5.8338	9.4119	1.4109	0.4457	5.5488	114	1	1	15	198	722	691	379	641	254	344	518	75	27	337	-	--	-	-	-	-
Unigene0000058	0	0.2107	0.1544	0.2853	0.1585	0.2239	0	2.4937	0	0	0.235	1.259	0.6083	0.61	0.0761	0	3	2	4	2	3	0	36	0	0	3	15	7	8	1	-	--	-	-	-	-
Unigene0000059	0	0	0.4667	0.1078	0.3592	0.5638	0.1731	0.2094	0.5829	0.2385	0	0.5708	0.394	0.1729	0.2874	0	0	8	2	6	10	3	4	10	4	0	9	6	3	5	-	--	-	-	-	-
Unigene0000060	0.881	1.4908	1.0927	1.5143	2.7335	1.3862	1.554	1.103	0.6824	1.1864	0.8316	1.4108	1.3069	0.8769	1.0093	12	24	16	24	39	21	23	18	10	17	12	19	17	13	15	-	--	-	-	-	-
Unigene0000061	2.8715	3.3682	0.9712	3.4774	2.9904	1.2908	1.021	2.0698	4.5493	1.2407	2.8953	1.584	1.9134	4.5571	1.4952	44	61	16	62	48	22	17	38	75	20	47	24	28	76	25	-	--	-	-	-	-
Unigene0000062	0.3024	0.2791	0.0511	0.4725	0.1837	0.3707	0.4048	0.4359	0.2555	0.1829	0.3114	0.3058	0.3166	0.3536	0.4031	11	12	2	20	7	15	16	19	10	7	12	11	11	14	16	-	--	-	-	-	-
Unigene0000063	0.4446	0.6771	0	0.0764	0.0849	0	0.0818	0.3711	0	0.0845	0.042	0	0.1862	0.0817	0.0815	10	18	0	2	2	0	2	10	0	2	1	0	4	2	2	Grxcr1	Glutaredoxin [Cynara cardunculus var. scolymus] [Cynara cardunculus]	-	-	-	-
Unigene0000064	0.8345	0.4236	1.9405	0.3586	1.9916	0.3751	0.384	0.1393	0.8532	0.1586	0.0788	0	0	0.1533	0	10	6	25	5	25	5	5	2	11	2	1	0	0	2	0	-	--	-	-	-	-
Unigene0000065	1.3496	2.3437	1.3213	2.1365	2.3732	1.2772	2.2878	1.9563	1.5844	0.8777	1.0727	0.5747	1.4131	1.0442	2.2783	19	39	20	35	35	20	35	33	24	13	16	8	19	16	35	-	--	-	-	-	-
Unigene0000066	0.4892	0.1183	0.26	0.1201	0.1334	0.3142	0.3859	0.4667	0.1949	0.1993	0.2639	0.2827	0.1464	0.5137	0	7	2	4	2	2	5	6	8	3	3	4	4	2	8	0	-	--	-	-	-	-
Unigene0000067	0.7892	0.7345	1.8352	0.7461	0.9794	1.2062	0.9442	0.988	2.0539	0.3001	1.1174	0.6385	0.4958	0.7251	0.5063	10	11	25	11	13	17	13	15	28	4	15	8	6	10	7	At1g18250	PREDICTED: pathogenesis-related protein 5 [Daucus carota subsp. sativus] [Daucus carota]	-	-	-	-
Unigene0000068	0.065	1.1546	0.3022	0.1117	0.3102	0.3505	0.299	0.4881	0.7248	0.6795	0.6134	0.3286	0.3402	0.2985	0.1787	1	21	5	2	5	6	5	9	12	11	10	5	5	5	3	-	--	-	-	-	-
Unigene0000069	1.7006	0.8057	1.0123	1.4615	0.6494	0.3669	1.6902	0.6813	1.96	0.388	0.6421	0.9631	0.1425	1.0625	0.7481	25	14	16	25	10	6	27	12	31	6	10	14	2	17	12	-	--	-	-	-	-
Unigene0000070	14.1104	14.5861	12.7908	14.8354	11.4143	10.659	11.2303	9.5018	12.2808	10.3311	9.5288	10.8785	11.0987	9.6564	11.441	1258	1537	1226	1539	1066	1057	1088	1015	1178	969	900	959	945	937	1113	Telo2	PREDICTED: telomere length regulation protein TEL2 homolog isoform X1 [Daucus carota subsp. sativus] [Daucus carota]	-	-	-	-
Unigene0000071	1.612	1.0767	1.4204	1.677	0.324	0.7628	0.6246	0.354	0.3943	0.4839	0.8008	1.5444	0.7995	0.6236	0.8553	19	15	18	23	4	10	8	5	5	6	10	18	9	8	11	-	--	-	-	-	-
Unigene0000072	0.7308	0.6823	0.3985	0.6714	0.7698	0.4984	0.4638	0.2103	0.7729	0.7426	0.333	0.7391	0.3694	0.903	0.5081	29	32	17	31	32	22	20	10	33	31	14	29	14	39	22	-	--	-	-	-	-
Unigene0000073	2.0542	3.476	3.0672	3.9954	1.5482	2.187	3.6812	1.1279	2.1102	3.2372	1.7349	2.7335	2.4339	2.8311	2.9725	38	76	61	86	30	45	74	25	42	63	34	50	43	57	60	-	--	-	-	-	-
Unigene0000074	24.2343	28.2218	21.6338	28.9008	21.5752	24.8887	11.6728	18.5786	24.3383	18.7002	20.6908	19.093	19.5068	17.3878	17.3851	1068	1470	1025	1482	996	1220	559	981	1154	867	966	832	821	834	836	-	PREDICTED: serine/threonine-protein kinase 16-like [Gossypium hirsutum]	-	-	GO:0005488//binding;GO:0036094//small molecule binding;GO:0097159//organic cyclic compound binding;GO:0001883//purine nucleoside binding;GO:0001882//nucleoside binding;GO:0016773//phosphotransferase activity, alcohol group as acceptor;GO:0032550//purine ribonucleoside binding;GO:0016772//transferase activity, transferring phosphorus-containing groups;GO:0016301//kinase activity;GO:0097367//carboh…	GO:0019538//protein metabolic process;GO:0043170//macromolecule metabolic process;GO:0044267//cellular protein metabolic process;GO:0044260//cellular macromolecule metabolic process;GO:0044238//primary metabolic process;GO:0006464//cellular protein modification process;GO:0006793//phosphorus metabolic process;GO:0071704//organic substance metabolic process;GO:0008152//metabolic process;GO:0036211…
Unigene0000075	0.9046	1.8008	0.099	0.6859	0.9143	0.4784	0.3917	1.7764	1.4837	0.5058	0.4018	0.5919	0.39	0.5867	0.7315	17	40	2	15	18	10	8	40	30	10	8	11	7	12	15	-	--	-	-	-	-
Unigene0000076	25.4944	22.2711	23.6621	25.6126	28.7456	35.0663	40.3048	28.8285	28.0489	36.266	35.0131	45.0089	33.1373	27.6462	28.8007	2308	2383	2303	2698	2726	3531	3965	3127	2732	3454	3358	4029	2865	2724	2845	AMPD	PREDICTED: AMP deaminase [Daucus carota subsp. sativus] [Daucus carota]	ko00230//Purine metabolism//Nucleotide metabolism//Metabolism	-	GO:0003824//catalytic activity	GO:0009150//purine ribonucleotide metabolic process;GO:0009127//purine nucleoside monophosphate biosynthetic process;GO:0044237//cellular metabolic process;GO:0009117//nucleotide metabolic process;GO:0046390//ribose phosphate biosynthetic process;GO:0009167//purine ribonucleoside monophosphate metabolic process;GO:0009152//purine ribonucleotide biosynthetic process;GO:1901135//carbohydrate deriva…
Unigene0000077	0.5747	0.5557	0.3055	0.1411	0.4703	0.4429	0.68	0.8908	0.5342	1.0926	0.93	0.3321	0.4298	0.1509	1.0534	7	8	4	2	6	6	9	13	7	14	12	4	5	2	14	-	--	-	-	-	-
Unigene0000078	0.8002	0.3385	1.0545	1.2035	1.6552	1.9185	1.0433	1.1132	0.4339	0.1268	1.0072	0.9442	0	1.1029	1.4668	12	6	17	21	26	32	17	20	7	2	16	14	0	18	24	-	PREDICTED: uncharacterized protein LOC108217078 [Daucus carota subsp. sativus] [Daucus carota]	-	-	-	-
Unigene0000079	12.1604	16.6692	11.7055	12.3952	17.0532	13.6448	15.0509	17.4662	16.8661	10.4837	11.8345	11.4402	11.4992	13.9445	11.0581	258	418	267	306	379	322	347	444	385	234	266	240	233	322	256	-	--	-	-	-	-
Unigene0000080	0.064	0.0542	0	0.055	0	0	0	0.0534	0.2381	0.0609	0	0.1295	0	0	0.0587	1	1	0	1	0	0	0	1	4	1	0	2	0	0	1	-	hypothetical protein DCAR_028593 [Daucus carota subsp. sativus] [Daucus carota]	-	-	-	-
Unigene0000081	2.42	0.9179	0.0776	0.1434	1.2746	0.9003	0.0768	0.4179	0.2327	0.1586	0.3151	0.1688	0.0874	0	0.8413	29	13	1	2	16	12	1	6	3	2	4	2	1	0	11	-	--	-	-	-	-
Unigene0000082	1.8562	1.1422	1.0987	1.5227	1.2082	1.5171	1.5529	0.7042	2.8231	1.5238	1.6725	0.6826	1.7669	2.7132	1.5465	22	16	14	21	15	20	20	10	36	19	21	8	20	35	20	-	--	-	-	-	-
Unigene0000083	0.4639	0.785	0.3236	0.7974	0.4429	0.2433	0.6048	0.5808	0.5031	0.147	0.4744	1.0948	0.3643	0.7104	0.4606	12	24	9	24	12	7	17	18	14	4	13	28	9	20	13	-	--	-	-	-	-
Unigene0000084	3.5722	2.6194	3.9872	5.0144	2.3303	3.5328	4.7666	3.2796	3.8736	3.3955	4.8893	2.0472	3.9898	3.0086	2.3462	60	52	72	98	41	66	87	66	70	60	87	34	64	55	43	-	--	-	-	-	-
Unigene0000085	5.1311	4.2173	4.7727	5.5437	4.1986	4.042	3.5077	3.8339	4.5875	3.809	5.4431	3.8055	3.8889	3.3226	4.6129	105	102	105	132	90	92	78	94	101	82	118	77	76	74	103	-	--	-	-	-	-
Unigene0000086	4.8625	2.357	3.2979	5.6154	7.2046	5.5556	3.7289	3.0437	3.3896	3.7072	4.303	6.8129	2.4927	1.4427	5.8488	96	55	70	129	149	122	80	72	72	77	90	133	47	31	126	-	BnaA06g16230D [Brassica napus]	-	-	-	-
Unigene0000087	1.2621	0.5695	0.2348	0.8677	1.0442	1.5885	0.542	0.632	0.782	0.7998	0.4765	1.1062	0.881	0.3092	0.2313	15	8	3	12	13	21	7	9	10	10	6	13	10	4	3	-	--	-	-	-	-
Unigene0000088	7.6356	9.283	10.8613	8.8382	7.7982	8.8593	5.8872	8.0808	8.5355	9.3013	8.3925	7.7917	8.3553	7.6476	8.6841	444	638	679	598	475	573	372	563	534	569	517	448	464	484	551	RIE1	PREDICTED: E3 ubiquitin protein ligase RIE1 [Ricinus communis]	-	-	-	-
Unigene0000089	0	0.4785	0.1127	0.2778	0.2314	0.109	0.2602	0.0674	0.3379	0.1152	0.1525	0.4903	0.1692	0.4454	0.2221	0	14	3	8	6	3	7	2	9	3	4	12	4	12	6	-	--	-	-	-	-
Unigene0000090	20.4259	21.9691	31.0079	22.6467	26.1216	22.2618	28.018	23.2396	26.6414	21.1556	20.4629	27.0396	21.1355	26.7787	27.0196	424	539	692	547	568	514	632	578	595	462	450	555	419	605	612	-	Ecotropic viral integration site 5 protein [Theobroma cacao]	-	-	-	-
Unigene0000091	10.5632	12.0941	13.542	14.4189	11.5159	8.9528	5.8696	8.4164	9.3024	8.7466	10.1375	8.5922	6.0847	7.03	8.7565	838	1134	1155	1331	957	790	506	800	794	730	852	674	461	607	758	WIT2	PREDICTED: WPP domain-interacting tail-anchored protein 2-like [Daucus carota subsp. sativus] [Daucus carota]	-	-	-	-
Unigene0000092	3.2985	1.599	4.9421	2.2525	2.3829	5.2578	9.0735	4.3155	4.143	3.0676	5.4193	1.713	14.6742	4.0463	9.2486	185	106	298	147	140	328	553	290	250	181	322	95	786	247	566	FAP2	PREDICTED: fatty-acid-binding protein 2 isoform X1 [Daucus carota subsp. sativus] [Daucus carota]	-	GO:0043231//intracellular membrane-bounded organelle;GO:0005623//cell;GO:0043227//membrane-bounded organelle;GO:0009536//plastid;GO:0043229//intracellular organelle;GO:0043226//organelle;GO:0044424//intracellular part;GO:0044444//cytoplasmic part;GO:0005737//cytoplasm;GO:0005622//intracellular;GO:0044464//cell part	GO:0016853//isomerase activity;GO:0003824//catalytic activity	-
Unigene0000093	0.1175	2.0872	2.076	1.161	3.3082	3.3268	2.108	0.8824	1.7469	0.6141	3.0493	1.782	1.0455	2.6983	1.0766	2	42	38	23	59	63	39	18	32	11	55	30	17	50	20	-	--	-	-	-	-
Unigene0000094	0.4426	0.774	11.6106	1.1666	1.3804	11.1429	2.2268	1.1576	0.8503	1.2342	11.6991	0.955	1.4832	10.9267	0.9195	15	31	423	46	49	420	82	47	31	44	420	32	48	403	34	-	--	-	-	-	-
Unigene0000095	0.1655	0.5602	0.308	0.3557	0.4741	0	0.5332	0.6217	0.6924	0.6294	0.7813	0.5023	0.52	1.1407	0.3793	2	8	4	5	6	0	7	9	9	8	10	6	6	15	5	-	--	-	-	-	-
Unigene0000096	3.6493	1.9749	2.5076	2.6277	2.3382	1.9508	2.6624	2.0854	2.2307	2.1407	3.3051	2.5103	2.8917	2.341	2.4857	222	142	164	186	149	132	176	152	146	137	213	151	168	155	165	RPD1	PREDICTED: protein ROOT PRIMORDIUM DEFECTIVE 1 [Daucus carota subsp. sativus] [Daucus carota]	-	-	GO:0003824//catalytic activity	-
Unigene0000097	2.3126	1.8892	5.8598	2.4672	9.2114	2.1508	0.2935	1.2646	2.2236	2.5014	1.5055	2.4195	0.167	1.8317	4.6042	29	28	79	36	121	30	4	19	30	33	20	30	2	25	63	-	BnaC07g22510D [Brassica napus]	-	-	-	-
Unigene0000098	21.6705	35.4017	10.4826	30.1383	19.5142	18.8361	18.4252	16.4354	21.6181	14.701	9.5911	29.1909	11.5181	12.5853	11.7567	723	1396	376	1170	682	699	668	657	776	516	339	963	367	457	428	-	--	-	-	-	-
Unigene0000099	0	0	0	0	0	0	0	0	0	0	0	0	0	0	0	0	0	0	0	0	0	0	0	0	0	0	0	0	0	0	-	PREDICTED: uncharacterized protein LOC104881607 isoform X1 [Vitis vinifera]	-	-	-	-
Unigene0000100	5.8471	3.7831	0	0	4.2028	0	5.634	0	4.987	8.3041	0	4.035	0	0	3.8456	85	65	0	0	64	0	89	0	78	127	0	58	0	0	61	-	--	-	-	-	-
Unigene0000101	0	0	0	0	0	0	0	0.0317	0	0	0	0	0	0	0	0	0	0	0	0	0	0	1	0	0	0	0	0	0	0	LSH10	PREDICTED: protein LIGHT-DEPENDENT SHORT HYPOCOTYLS 10-like [Daucus carota subsp. sativus] [Daucus carota]	-	-	-	-
Unigene0000102	0.1669	0.2118	0.0776	0.2869	2.7882	0	0.1536	0.0696	0.1551	3.3315	1.733	4.3885	0.0874	0	1.606	2	3	1	4	35	0	2	1	2	42	22	52	1	0	21	-	Uncharacterized protein TCM_019693 isoform 1 [Theobroma cacao]	-	-	-	-
Unigene0000103	0.6088	0.4293	0.4719	0.5668	0.9202	0.3649	0.0934	0.4234	0.2358	0.3376	0.5268	0.1026	0	0.9323	0	12	10	10	13	19	8	2	10	5	7	11	2	0	20	0	pol	reverse transcriptase [Corchorus capsularis]	-	-	-	-
Unigene0000104	0.0779	0.9229	1.0871	0.5357	0.1488	0.5604	0.5019	0.9754	0.7242	0.1481	0.1471	0	0.0816	0.6443	0.1428	1	14	15	8	2	8	7	15	10	2	2	0	1	9	2	-	--	-	-	-	-
Unigene0000105	2.5594	4.9806	1.6664	2.1996	1.9547	3.4516	2.1983	2.3497	2.4582	2.6761	1.369	2.8473	1.608	1.6461	2.8929	30	69	21	30	24	45	28	33	31	33	17	33	18	21	37	-	--	-	-	-	-
Unigene0000106	13.7692	12.3558	14.2821	13.4829	13.5428	16.1304	11.7495	8.6363	10.0055	11.7396	16.9356	9.199	13.9806	8.5107	14.4543	165	175	184	188	170	215	153	124	129	148	215	109	160	111	189	-	PREDICTED: probable receptor-like protein kinase At5g15080 [Prunus mume]	-	-	GO:0016740//transferase activity;GO:1901363//heterocyclic compound binding;GO:0001883//purine nucleoside binding;GO:0016301//kinase activity;GO:0005488//binding;GO:0001882//nucleoside binding;GO:0036094//small molecule binding;GO:0032549//ribonucleoside binding;GO:0097159//organic cyclic compound binding;GO:0097367//carbohydrate derivative binding;GO:0016773//phosphotransferase activity, alcohol …	GO:0044267//cellular protein metabolic process;GO:0006464//cellular protein modification process;GO:0019538//protein metabolic process;GO:0043412//macromolecule modification;GO:0009987//cellular process;GO:0044237//cellular metabolic process;GO:0044238//primary metabolic process;GO:0071704//organic substance metabolic process;GO:0043170//macromolecule metabolic process;GO:0006796//phosphate-conta…
Unigene0000107	8.3298	13.7478	9.8576	10.5196	12.9358	9.2644	10.7964	10.4445	11.9403	7.9177	11.0189	9.8479	6.347	10.6716	9.3183	426	831	542	626	693	527	600	640	657	426	597	498	310	594	520	-	PREDICTED: uncharacterized protein LOC108225677 [Daucus carota subsp. sativus] [Daucus carota]	-	-	-	-
Unigene0000108	2.1008	4.7034	3.1565	4.0831	4.1961	3.8356	4.0747	6.393	4.2056	2.98	4.3931	4.6741	3.0119	3.1477	4.4726	65	172	105	147	136	132	137	237	140	97	144	143	89	106	151	-	--	-	-	-	-
Unigene0000109	0.1348	0.2282	0.1254	0.4056	0.5149	0.6668	0.7445	0.1688	0.6893	0.3845	0.3182	0.1364	0	0.4336	0.0618	2	4	2	7	8	11	12	3	11	6	5	2	0	7	1	-	--	-	-	-	-
Unigene0000110	5.5532	8.0124	6.0876	7.2013	5.7272	9.4948	6.9354	5.6693	5.9909	4.7601	7.9563	5.9169	5.607	4.7378	5.4982	112	191	132	169	121	213	152	137	130	101	170	118	108	104	121	-	--	-	-	-	-
Unigene0000111	3.3764	3.1193	3.1405	4.636	2.9268	3.838	3.6428	2.3321	6.3124	3.8734	5.2751	2.5904	2.4382	1.9968	2.7742	87	95	87	139	79	110	102	72	175	105	144	66	60	56	78	-	--	-	-	-	-
Unigene0000112	0.4464	0.4407	0.519	0.8952	0.8523	0.1672	0.2054	0.3726	1.141	0.3183	0.5267	0.4891	0.3116	0.752	0.6137	12	14	15	28	24	5	6	12	33	9	15	13	8	22	18	-	--	-	-	-	-
Unigene0000113	6.063	6.2198	7.1199	7.2949	6.005	4.974	6.7651	5.6296	11.1297	10.0854	6.7962	7.0515	8.5705	6.5455	5.2787	80	97	101	112	83	73	97	89	158	140	95	92	108	94	76	-	--	-	-	-	-
Unigene0000114	8.4756	6.0727	8.6292	7.8418	6.9612	7.208	8.3969	7.5199	9.8292	8.7095	6.8111	8.2627	9.874	8.6292	7.4876	222	188	243	239	191	210	239	236	277	240	189	214	247	246	214	At1g77360	PREDICTED: pentatricopeptide repeat-containing protein At1g77360, mitochondrial-like [Daucus carota subsp. sativus] [Daucus carota]	-	-	-	-
Unigene0000115	2.5922	4.7677	2.4635	3.051	4.1422	2.6345	1.7631	3.01	3.4568	1.1248	3.2447	2.6785	2.6552	2.071	3.7183	46	100	47	63	77	52	34	64	66	21	61	47	45	40	72	-	--	-	-	-	-
Unigene0000116	3.1935	1.0635	1.0744	1.3139	1.3622	0.8858	8.8791	1.1909	2.0525	3.1002	1.9241	1.5118	6.8657	0.9677	2.0549	94	37	34	45	42	29	284	42	65	96	60	44	193	31	66	-	--	-	-	-	-
Unigene0000117	0.6806	1.5836	0.7913	0.8043	1.0558	0.4589	0.3132	0.284	0.4744	0.3235	0.4015	2.3231	0.2672	0.6253	0.7797	8	22	10	11	13	6	4	4	6	4	5	27	3	8	10	-	GDP-fucose protein O-fucosyltransferase [Corchorus olitorius]	-	-	-	-
Unigene0000118	0.584	0.7906	1.195	1.0038	1.2822	0.7613	0.9808	0.6214	1.0177	0.9992	1.2127	1.3141	0.9325	0.6707	1.2577	40	64	88	80	92	58	73	51	75	72	88	89	61	50	94	PCMP-H15	PREDICTED: pentatricopeptide repeat-containing protein At5g40410, mitochondrial [Vitis vinifera]	-	-	-	-
Unigene0000119	0	0.1973	0.4337	0	0.6677	0.8384	0.1073	0.2919	0.5417	0.2216	0.6602	0.1179	0.3662	0.4284	0.2137	0	2	4	0	6	8	1	3	5	2	6	1	3	4	2	-	--	-	-	-	-
Unigene0000120	26.4786	27.4363	31.6824	30.6414	29.8768	24.9355	29.8031	29.3376	32.788	31.9388	30.1351	25.1684	31.893	32.4121	34.2495	632	774	813	851	747	662	773	839	842	802	762	594	727	842	892	At2g39960	PREDICTED: probable signal peptidase complex subunit 2 [Ipomoea nil]	ko03060//Protein export//Folding, sorting and degradation//Genetic Information Processing	GO:0031224//intrinsic component of membrane;GO:0016020//membrane;GO:0044425//membrane part	GO:0016787//hydrolase activity;GO:0003824//catalytic activity	GO:0071704//organic substance metabolic process;GO:0006508//proteolysis;GO:0016485//protein processing;GO:0043170//macromolecule metabolic process;GO:0044238//primary metabolic process;GO:0051604//protein maturation;GO:0008152//metabolic process;GO:0010467//gene expression;GO:0019538//protein metabolic process
Unigene0000121	0.3267	0.8291	0.5317	1.6142	1.2474	0.5874	1.3527	0.2726	2.8843	0.9315	1.3105	0.6607	1.8812	1.2005	3.5176	4	12	7	23	16	8	18	4	38	12	17	8	22	16	47	-	--	-	-	-	-
Unigene0000122	0	0.1109	0.1219	1.0139	0	0.1179	0	0.3282	0.1828	0.2492	0	0	0.0686	0	0.1201	0	2	2	18	0	2	0	6	3	4	0	0	1	0	2	-	PREDICTED: transcription factor bHLH69-like isoform X2 [Nicotiana tabacum]	-	-	-	-
Unigene0000123	4.0138	2.6531	1.5167	2.9644	5.0291	4.5107	6.1177	4.2921	1.807	0.8346	2.1904	2.1565	2.0357	1.3829	3.6785	64	50	26	55	84	80	106	82	31	14	37	34	31	24	64	-	--	-	-	-	-
Unigene0000124	52.9502	41.5774	35.15	41.8517	36.1108	40.8896	56.2814	29.6883	21.5829	28.6802	22.8616	33.6931	61.0576	23.9854	22.0945	1432	1329	1022	1317	1023	1230	1654	962	628	816	655	901	1577	706	652	PRA1B4	Prenylated rab acceptor PRA1 [Cynara cardunculus var. scolymus] [Cynara cardunculus]	-	GO:0044425//membrane part;GO:0044446//intracellular organelle part;GO:0031224//intrinsic component of membrane;GO:0043229//intracellular organelle;GO:0031984//organelle subcompartment;GO:0005622//intracellular;GO:0043227//membrane-bounded organelle;GO:0005623//cell;GO:0044422//organelle part;GO:0044444//cytoplasmic part;GO:0031090//organelle membrane;GO:0016020//membrane;GO:0044424//intracellular…	-	GO:0006810//transport;GO:0051234//establishment of localization;GO:0051179//localization
Unigene0000125	0	0	0	0.0465	0	0	0	0.0226	0	0	0	0.1368	0.0283	0	0.0248	0	0	0	2	0	0	0	1	0	0	0	5	1	0	1	-	PREDICTED: uncharacterized protein LOC104095292 isoform X1 [Nicotiana tomentosiformis]	-	-	-	-
Unigene0000126	170.883	161.066	257.478	165.4	177.303	157.873	227.201	194.765	250.243	229.902	151.157	235.612	205.81	222.58	201.818	2210	2462	3580	2489	2402	2271	3193	3018	3482	3128	2071	3013	2542	3133	2848	RPP3B	PREDICTED: 60S acidic ribosomal protein P3-like [Daucus carota subsp. sativus] [Daucus carota]	ko03010//Ribosome//Translation//Genetic Information Processing	GO:0030529//intracellular ribonucleoprotein complex;GO:0044464//cell part;GO:0032991//macromolecular complex;GO:1990904//ribonucleoprotein complex;GO:0044424//intracellular part;GO:0005622//intracellular;GO:0005623//cell	-	-
Unigene0000127	3.6456	3.5677	3.8676	3.9561	3.9132	4.433	4.097	3.5404	3.8569	3.2896	3.4253	3.9503	3.5006	4.0905	3.6182	434	502	495	548	488	587	530	505	494	412	432	465	398	530	470	leng8	PREDICTED: SAC3 family protein A isoform X2 [Vitis vinifera]	-	-	-	-
Unigene0000128	7.2685	8.7587	8.3998	6.4675	6.2028	6.0067	6.3848	5.5149	8.837	5.6179	6.5838	5.1605	8.418	9.3091	5.3156	198	282	246	205	177	182	189	180	259	161	190	139	219	276	158	TPC1A	PREDICTED: two pore calcium channel protein 1A-like [Daucus carota subsp. sativus] [Daucus carota]	-	GO:0044425//membrane part;GO:0016020//membrane;GO:0031224//intrinsic component of membrane	GO:0043167//ion binding;GO:0015085//calcium ion transmembrane transporter activity;GO:0022803//passive transmembrane transporter activity;GO:0005262//calcium channel activity;GO:0072509//divalent inorganic cation transmembrane transporter activity;GO:0022891//substrate-specific transmembrane transporter activity;GO:0005488//binding;GO:0008324//cation transmembrane transporter activity;GO:0015075/…	GO:0006811//ion transport;GO:0051234//establishment of localization;GO:0044765//single-organism transport;GO:1902578//single-organism localization;GO:0009987//cellular process;GO:0006812//cation transport;GO:0006810//transport;GO:0044699//single-organism process;GO:0072511//divalent inorganic cation transport;GO:0030001//metal ion transport;GO:0034220//ion transmembrane transport;GO:0055085//tran…
Unigene0000129	0.5739	1.7263	0.2372	1.4796	1.0957	1.2038	1.1149	0.6918	1.1853	0.9091	2.1066	0.9673	0.4674	0.7616	0.8765	9	32	4	27	18	21	19	13	20	15	35	15	7	13	15	-	--	-	-	-	-
Unigene0000130	1.397	0.8575	0.9172	1.3654	0.6799	0.394	0.6554	1.166	1.0948	0.7551	0.6723	0.8034	0.8031	0.7299	0.5774	51	37	36	58	26	16	26	51	43	29	26	29	28	29	23	-	--	-	-	-	-
Unigene0000131	0.5861	0.4959	0.5149	0.7276	0.8704	0.7026	0.7191	0.6522	0.2118	1.8261	1.7519	0.7574	0.2387	0.8377	0.9251	18	18	17	26	28	24	24	24	7	59	57	23	7	28	31	-	--	-	-	-	-
Unigene0000132	2.5523	7.702	4.3523	6.946	3.4111	3.5949	2.427	3.7633	2.7676	5.9842	3.5335	2.3231	1.8707	2.4232	4.1324	30	107	55	95	42	47	31	53	35	74	44	27	21	31	53	-	--	-	-	-	-
Unigene0000133	12.8879	14.2898	2.1895	14.4646	11.292	2.275	4.874	5.3045	2.8442	5.0344	9.7211	5.4159	4.5599	2.1628	3.0741	219	287	40	286	201	43	90	108	52	90	175	91	74	40	57	-	--	-	-	-	-
Unigene0000134	0.5676	1.3206	0.8579	0.7012	0.745	1.0205	1.2405	1.5395	1.3188	1.5848	0.7701	0.6458	0.6314	0.5867	1.1704	16	44	26	23	22	32	38	52	40	47	23	18	17	18	36	-	--	-	-	-	-
Unigene0000135	1.8093	3.0845	2.2104	2.0423	1.8819	1.6995	2.6342	1.9383	2.5853	2.0535	2.753	2.4033	0.7352	1.588	1.4849	67	135	88	88	73	70	106	86	103	80	108	88	26	64	60	-	--	-	-	-	-
Unigene0000136	1.3664	0.748	1.7942	0.898	1.1509	1.1562	1.3314	0.5367	1.6435	0.2292	1.3656	1.3819	1.7674	1.0339	1.5469	17	11	24	13	15	16	18	8	22	3	18	17	21	14	21	-	--	-	-	-	-
Unigene0000137	1.7099	1.2472	0.2194	1.3175	1.182	0.6891	0.9767	0.5905	0.1096	0.7846	0.8905	0.5367	2.0374	0.4876	0.6484	29	25	4	26	21	13	18	12	2	14	16	9	33	9	12	EBM	PREDICTED: mannosylglycoprotein endo-beta-mannosidase-like [Daucus carota subsp. sativus] [Daucus carota]	-	-	GO:0016787//hydrolase activity;GO:0016798//hydrolase activity, acting on glycosyl bonds;GO:0003824//catalytic activity	GO:0008152//metabolic process
Unigene0000138	10.9816	11.614	14.3002	10.3815	7.4694	19.8693	16.0429	14.0917	23.5395	15.9185	12.8277	12.7024	15.2358	25.0984	23.2104	160	200	224	176	114	322	254	246	369	244	198	183	212	398	369	Os01g0624000	PREDICTED: neutral ceramidase [Fragaria vesca subsp. vesca] [Fragaria vesca]	ko00600//Sphingolipid metabolism//Lipid metabolism//Metabolism	-	-	-
Unigene0000139	4.5814	5.8143	3.8352	6.4309	3.353	3.0892	2.5999	2.6128	5.5356	4.5725	4.1083	3.8611	2.2386	3.3675	2.1693	60	90	54	98	46	45	37	41	78	63	57	50	28	48	31	-	--	-	-	-	-
Unigene0000140	8.511	9.1151	9.7703	8.7959	10.9788	10.7996	12.8388	8.8342	8.4362	6.9891	8.0592	13.1017	11.7883	12.2494	10.6632	316	400	390	380	427	446	518	393	337	273	317	481	418	495	432	PRA1B4	PREDICTED: PRA1 family protein B1-like [Nicotiana tabacum]	-	-	-	-
Unigene0000141	0.8699	1.104	1.1238	1.1629	0.4613	0.9993	0.7783	1.2705	1.1678	0.9876	1.1404	0.7087	1.1133	0.9547	0.6865	36	54	50	56	20	46	35	63	52	43	50	29	44	43	31	-	--	-	-	-	-
Unigene0000142	0.7843	1.0322	0.5268	1.1233	1.2062	1.7235	2.125	1.9637	1.8628	0.704	1.604	2.9963	1.3686	1.7214	1.3576	18	28	13	30	29	44	53	54	46	17	39	68	30	43	34	-	--	-	-	-	-
Unigene0000143	0.2902	0.9821	1.687	0.4988	0.6233	0.8479	0.7344	0.666	0.472	0.3448	1.0272	0.2935	0.6077	1.1998	1.1968	4	16	25	8	9	13	11	11	7	5	15	4	8	18	18	-	--	-	-	-	-
Unigene0000144	0.6078	0.5785	0.7774	1.8936	1.4506	1.4344	0.6293	0.8878	0.4943	1.8777	2.8687	1.6136	1.1933	1.6056	0.2785	8	9	11	29	20	21	9	14	7	26	40	21	15	23	4	-	--	-	-	-	-
Unigene0000145	0	0	0	0	0	0	0	0	0	0	0	0	0	0	0	0	0	0	0	0	0	0	0	0	0	0	0	0	0	0	fkr-3	FK506-binding protein, partial [Anthurium amnicola]	-	-	-	-
Unigene0000146	4.8743	3.6878	5.2313	4.9812	6.9201	7.0228	5.3913	3.7943	2.9622	5.6133	6.4886	8.1053	7.6721	6.6747	3.966	312	279	360	371	464	500	375	291	204	378	440	513	469	465	277	EMB3004	PREDICTED: bifunctional 3-dehydroquinate dehydratase/shikimate dehydrogenase, chloroplastic-like isoform X2 [Daucus carota subsp. sativus] [Daucus carota]	ko01230//Biosynthesis of amino acids//Global and Overview//Metabolism;ko00400//Phenylalanine, tyrosine and tryptophan biosynthesis//Amino acid metabolism//Metabolism	GO:0043231//intracellular membrane-bounded organelle;GO:0043227//membrane-bounded organelle;GO:0009536//plastid;GO:0044446//intracellular organelle part;GO:0009532//plastid stroma;GO:0044422//organelle part;GO:0005622//intracellular;GO:0005737//cytoplasm;GO:0043226//organelle;GO:0044464//cell part;GO:0005623//cell;GO:0043229//intracellular organelle;GO:0044424//intracellular part;GO:0044435//plas…	GO:0016829//lyase activity;GO:0000166//nucleotide binding;GO:0016616//oxidoreductase activity, acting on the CH-OH group of donors, NAD or NADP as acceptor;GO:1901265//nucleoside phosphate binding;GO:0005488//binding;GO:0016836//hydro-lyase activity;GO:1901363//heterocyclic compound binding;GO:0016835//carbon-oxygen lyase activity;GO:0003824//catalytic activity;GO:0016614//oxidoreductase activity…	GO:0006807//nitrogen compound metabolic process;GO:0006811//ion transport;GO:0006820//anion transport;GO:0006520//cellular amino acid metabolic process;GO:0046394//carboxylic acid biosynthetic process;GO:0044763//single-organism cellular process;GO:0043648//dicarboxylic acid metabolic process;GO:0008152//metabolic process;GO:0044710//single-organism metabolic process;GO:0051179//localization;GO:0…
Unigene0000147	3.1315	3.6657	2.2344	2.9493	4.5046	3.9723	5.5661	3.2222	4.0269	3.2212	3.2798	4.0346	3.773	2.8378	2.4374	73	101	56	80	110	103	141	90	101	79	81	93	84	72	62	CPK13	PREDICTED: calcium-dependent protein kinase 13 [Daucus carota subsp. sativus] [Daucus carota]	ko04626//Plant-pathogen interaction//Environmental adaptation//Organismal Systems	-	GO:0005488//binding;GO:0004672//protein kinase activity;GO:0097367//carbohydrate derivative binding;GO:0043167//ion binding;GO:0016301//kinase activity;GO:0097159//organic cyclic compound binding;GO:0001882//nucleoside binding;GO:0003824//catalytic activity;GO:0032550//purine ribonucleoside binding;GO:0004674//protein serine/threonine kinase activity;GO:0016740//transferase activity;GO:0032549//r…	GO:0043170//macromolecule metabolic process;GO:0006796//phosphate-containing compound metabolic process;GO:0009987//cellular process;GO:0044260//cellular macromolecule metabolic process;GO:0008152//metabolic process;GO:0036211//protein modification process;GO:0044267//cellular protein metabolic process;GO:0071704//organic substance metabolic process;GO:0006793//phosphorus metabolic process;GO:000…
Unigene0000148	0	1.0297	0.7008	0.2988	0.2213	0.1563	0.5333	0.387	0.6464	0.0551	0.7112	0	0	0.1065	1.0092	0	21	13	6	4	3	10	8	12	1	13	0	0	2	19	-	--	-	-	-	-
Unigene0000149	0.4743	1.9662	0.0882	1.0597	0.3169	0.9807	0.2619	0.8312	2.6007	0.4508	2.8203	0.5756	0.6456	0.3486	0.0869	10	49	2	26	7	23	6	21	59	10	63	12	13	8	2	-	--	-	-	-	-
Unigene0000150	5.7672	7.6369	6.3325	6.9654	6.4341	4.6174	5.1346	4.671	6.2802	6.0658	5.1701	7.5754	6.8785	4.9383	7.3496	338	529	399	475	395	301	327	328	396	374	321	439	385	315	470	PUB4	PREDICTED: U-box domain-containing protein 4 [Daucus carota subsp. sativus] [Daucus carota]	-	-	-	GO:0009628//response to abiotic stimulus;GO:0071840//cellular component organization or biogenesis;GO:0006996//organelle organization;GO:0006970//response to osmotic stress;GO:0016043//cellular component organization;GO:0006950//response to stress;GO:0050896//response to stimulus;GO:0009987//cellular process
Unigene0000151	58.8887	56.6183	57.5201	45.8319	31.3191	33.2595	29.433	48.3473	48.7375	26.7483	37.1874	42.0638	27.8124	41.3682	25.349	858	975	901	777	478	539	466	844	764	410	574	606	387	656	403	UGT709C2	PREDICTED: 7-deoxyloganetic acid glucosyltransferase-like [Daucus carota subsp. sativus] [Daucus carota]	-	-	-	-
Unigene0000152	0.5931	0.8243	0.7486	0.8737	1.7793	2.1708	1.3254	1.5556	1.9293	0.8053	1.3195	0.9425	0.7541	1.4012	1.6305	14	23	19	24	44	57	34	44	49	20	33	22	17	36	42	-	--	-	-	-	-
Unigene0000153	0.6343	1.7294	3.715	0.3634	1.256	1.2885	4.1079	0.4706	0.1747	0.7146	2.6391	1.3543	1.1562	0.367	1.055	27	87	170	18	56	61	190	24	8	32	119	57	47	17	49	-	PREDICTED: FRIGIDA-like protein 5 isoform X1 [Nicotiana tabacum]	-	-	-	-
Unigene0000154	0.5221	0.6626	0.9712	1.1217	0.3738	1.5255	0.8408	0.926	1.2738	0.3102	1.1088	0.528	0.3417	0.2398	1.1962	8	12	16	20	6	26	14	17	21	5	18	8	5	4	20	-	Retrovirus-related Pol polyprotein from transposon TNT 1-94 [Cajanus cajan]	ko02010//ABC transporters//Membrane transport//Environmental Information Processing	-	-	-
Unigene0000155	1.7632	1.7805	2.8568	2.2974	1.3574	0.5625	1.0468	0.7595	1.4273	1.6759	1.8254	0.9778	2.144	0.5748	1.251	31	37	54	47	25	11	20	16	27	31	34	17	36	11	24	-	Zinc finger, RING/FYVE/PHD-type, partial [Cynara cardunculus var. scolymus] [Cynara cardunculus]	-	-	-	-
Unigene0000156	298.234	257.533	351.564	325.864	229.392	203.178	161.318	223.921	399.283	120.077	174.812	196.06	269.789	329.964	260.889	10907	11132	13823	13867	8788	8265	6411	9812	15711	4620	6773	7090	9423	13134	10411	ACO3	PREDICTED: 1-aminocyclopropane-1-carboxylate oxidase [Daucus carota subsp. sativus] [Daucus carota]	ko00270//Cysteine and methionine metabolism//Amino acid metabolism//Metabolism	-	GO:0005488//binding;GO:0043167//ion binding;GO:0043169//cation binding;GO:0003824//catalytic activity;GO:0016491//oxidoreductase activity;GO:0016705//oxidoreductase activity, acting on paired donors, with incorporation or reduction of molecular oxygen	GO:0008152//metabolic process;GO:0044699//single-organism process;GO:0044710//single-organism metabolic process
Unigene0000157	0.7425	0.2513	0.0921	0.2553	0.189	0.5341	1.0022	0.2066	0	0.1882	0.0935	0.0501	0.8293	0.3639	0.2268	15	6	2	6	4	12	22	5	0	4	2	1	16	8	5	WEE1	PREDICTED: wee1-like protein kinase [Daucus carota subsp. sativus] [Daucus carota]	-	-	GO:0003824//catalytic activity;GO:0016740//transferase activity	-
Unigene0000158	0	0	0	0	0	0	0.1181	0	0	0	0	0	0	0	0	0	0	0	0	0	0	2	0	0	0	0	0	0	0	0	Fau	40S ribosomal protein S30, partial [Anthurium amnicola]	ko03010//Ribosome//Translation//Genetic Information Processing	GO:0032991//macromolecular complex;GO:0005623//cell;GO:0044424//intracellular part;GO:0030529//intracellular ribonucleoprotein complex;GO:0005622//intracellular;GO:0044464//cell part;GO:1990904//ribonucleoprotein complex	-	GO:0071704//organic substance metabolic process;GO:0008152//metabolic process;GO:0010467//gene expression;GO:0043170//macromolecule metabolic process
Unigene0000159	10.9013	10.363	16.5792	8.1034	11.3039	14.6449	15.3073	11.9743	11.7918	15.3347	14.4889	17.2975	12.8579	13.9592	15.9046	348	391	569	301	378	520	531	458	405	515	490	546	392	485	554	-	PREDICTED: uncharacterized protein LOC108215989 [Daucus carota subsp. sativus] [Daucus carota]	-	-	-	-
Unigene0000160	1.8445	3.9014	2.3716	3.8231	5.3342	4.0482	2.3464	2.5355	3.4287	1.2376	2.9188	1.9202	1.4769	2.1433	2.4362	34	85	47	82	103	83	47	56	68	24	57	35	26	43	49	-	--	-	-	-	-
Unigene0000161	2.8728	5.8846	0.1406	29.6922	1.0104	4.5539	6.5397	0.6941	13.5614	0.2874	8.2066	3.4405	9.0243	10.3497	21.2703	38	92	2	457	14	67	94	11	193	4	115	45	114	149	307	-	--	-	-	-	-
Unigene0000162	19.5472	22.3957	37.8786	24.8487	13.3733	19.6974	18.2881	12.6436	29.1447	16.6448	20.8345	26.5229	17.0564	15.9394	20.5266	240	325	500	355	172	269	244	186	385	215	271	322	200	213	275	-	--	-	-	-	-
Unigene0000163	4.3831	10.8309	18.8314	10.7028	7.7707	10.1955	8.003	9.8713	8.3417	11.2423	7.8806	7.1065	11.0002	11.3144	4.527	63	184	291	179	117	163	125	170	129	170	120	101	151	177	71	-	--	-	-	-	-
Unigene0000164	3.7872	5.9542	4.3639	5.9127	5.6152	5.729	5.1069	5.2307	5.4237	2.4128	4.379	3.116	3.0429	3.3885	3.8505	649	1206	804	1179	1008	1092	951	1074	1000	435	795	528	498	632	720	-	PREDICTED: uncharacterized protein LOC107177920 [Citrus sinensis]	-	-	-	-
Unigene0000165	0.7916	0.6139	0.1227	0.3402	0.1259	0.3558	0.3035	0.3854	0.3679	0.5643	0.5604	0.7339	0.2763	0.1818	0.1209	12	11	2	6	2	6	5	7	6	9	9	11	4	3	2	-	--	-	-	-	-
Unigene0000166	2.8366	1.7581	1.9328	2.5795	2.4245	1.6013	2.5496	1.927	1.9313	2.8844	1.3076	1.5678	1.5196	0.8485	3.1739	86	63	63	91	77	54	84	70	63	92	42	47	44	28	105	-	--	-	-	-	-
Unigene0000167	30.2762	61.5982	53.3493	47.5376	60.7717	48.2132	57.3572	89.5896	51.1639	49.4551	46.0107	26.5784	28.9128	59.2245	60.8639	341	820	646	623	717	604	702	1209	620	586	549	296	311	726	748	-	PREDICTED: cinnamoyl-CoA reductase 2 isoform X2 [Vitis vinifera]	-	-	-	-
Unigene0000168	2.5452	2.1534	0.6531	2.112	2.1784	2.525	2.7461	1.9045	1.6315	1.6685	2.154	1.4202	3.9516	2.5804	1.9304	29	29	8	28	26	32	34	26	20	20	26	16	43	32	24	-	--	-	-	-	-
Unigene0000169	5.4965	6.712	7.0627	12.2721	12.3335	11.8192	9.0212	12.1544	9.0588	5.7632	9.0929	6.9341	5.9333	10.1524	9.1399	97	140	134	252	228	232	173	257	172	107	170	121	100	195	176	-	--	-	-	-	-
Unigene0000170	0.2965	0.9617	0.5057	0.8495	0.8492	0.6665	0.8186	1.1549	0.3675	0.5637	0.8397	0.3999	0.5175	1.226	0.5435	6	23	11	20	18	15	18	28	8	12	18	8	10	27	12	BEAT	PREDICTED: acetyl-CoA-benzylalcohol acetyltransferase-like [Daucus carota subsp. sativus] [Daucus carota]	-	-	-	-
Unigene0000171	6.735	2.5179	21.853	6.6631	3.9623	12.1806	4.5403	8.9546	12.2285	15.7813	17.9633	7.9993	4.6741	6.332	15.2156	86	38	300	99	53	173	63	137	168	212	243	101	57	88	212	-	--	-	-	-	-
Unigene0000172	27.9125	35.6752	30.4607	21.5822	28.428	26.849	19.8308	30.5894	33.9864	21.2093	28.1092	29.0008	31.5365	27.0489	21.4597	329	497	386	296	351	352	254	432	431	263	351	338	355	347	276	At1g76200	PREDICTED: NADH dehydrogenase [ubiquinone] 1 beta subcomplex subunit 2-like [Daucus carota subsp. sativus] [Daucus carota]	-	GO:0044464//cell part;GO:0043231//intracellular membrane-bounded organelle;GO:0044424//intracellular part;GO:0031090//organelle membrane;GO:0044444//cytoplasmic part;GO:0044422//organelle part;GO:0044446//intracellular organelle part;GO:0043227//membrane-bounded organelle;GO:0005622//intracellular;GO:0044425//membrane part;GO:0031967//organelle envelope;GO:0005739//mitochondrion;GO:0005740//mitoc…	-	GO:0008152//metabolic process;GO:0044710//single-organism metabolic process;GO:0044699//single-organism process
Unigene0000173	0.5888	2.2416	0.8899	1.8342	1.7564	1.9188	1.1514	1.9656	2.3941	1.1193	1.3894	2.0096	1.3871	0.541	2.0234	8	36	13	29	25	29	17	32	35	16	20	27	18	8	30	-	--	-	-	-	-
Unigene0000174	270.467	186.298	245.327	187.417	268.34	141.059	139.263	163.888	111.841	262.509	153.659	237.478	145.695	158.526	158.966	5880	4787	5734	4741	6111	3411	3290	4269	2616	6004	3539	5105	3025	3751	3771	RPS20	30S ribosomal protein S20, partial [Panax ginseng]	ko03010//Ribosome//Translation//Genetic Information Processing	GO:0005623//cell;GO:0031975//envelope;GO:0044464//cell part;GO:0032991//macromolecular complex;GO:0043227//membrane-bounded organelle;GO:0009536//plastid;GO:0009532//plastid stroma;GO:0043226//organelle;GO:0044446//intracellular organelle part;GO:0030529//intracellular ribonucleoprotein complex;GO:0009526//plastid envelope;GO:1990904//ribonucleoprotein complex;GO:0005737//cytoplasm;GO:0044444//cy…	GO:0003723//RNA binding;GO:0005488//binding;GO:0005198//structural molecule activity;GO:1901363//heterocyclic compound binding;GO:0003676//nucleic acid binding;GO:0097159//organic cyclic compound binding	GO:0051186//cofactor metabolic process;GO:0016070//RNA metabolic process;GO:0019438//aromatic compound biosynthetic process;GO:1901362//organic cyclic compound biosynthetic process;GO:0009058//biosynthetic process;GO:0046483//heterocycle metabolic process;GO:0006779//porphyrin-containing compound biosynthetic process;GO:0006807//nitrogen compound metabolic process;GO:0044238//primary metabolic pr…
Unigene0000175	17.4419	21.9074	18.6127	19.7803	16.8222	16.0275	21.1332	16.551	19.721	23.8797	16.5851	18.3408	18.5321	23.5544	18.1505	679	1008	779	896	686	694	894	772	826	978	684	706	689	998	771	RFC2	PREDICTED: replication factor C subunit 2 [Nicotiana tomentosiformis]	ko03420//Nucleotide excision repair//Replication and repair//Genetic Information Processing;ko03030//DNA replication//Replication and repair//Genetic Information Processing;ko03430//Mismatch repair//Replication and repair//Genetic Information Processing	-	-	-
Unigene0000176	1.0444	0.9033	0.3238	0.6183	1.3072	0.5425	0.897	0.4843	0.3667	2.537	0.701	0.0939	1.6525	0.1706	0.3829	45	46	15	31	59	26	42	25	17	115	32	4	68	8	18	-	--	-	-	-	-
Unigene0000177	18.3079	10.8727	39.707	15.961	21.3425	21.6825	22.5987	26.8135	28.2241	26.1871	23.2634	19.9395	28.202	15.3655	45.1726	208	146	485	211	254	274	279	365	345	313	280	224	306	190	560	-	PREDICTED: hemiasterlin resistant protein 1 [Daucus carota subsp. sativus] [Daucus carota]	-	-	-	-
Unigene0000178	1.4857	2.017	0.707	0.8314	1.0225	0.9008	1.3036	1.5572	1.2845	0.5583	1.0762	0.8037	1.3024	0.4127	1.4249	43	69	22	28	31	29	41	54	40	17	33	23	36	13	45	GIP	SPFH domain/band 7 family protein [Medicago truncatula]	-	-	-	-
Unigene0000179	1.9705	2.8249	1.8837	1.3171	1.9856	1.9192	2.5185	0.9137	4.3243	2.0291	1.705	1.9928	2.751	2.0619	1.4046	36	61	37	28	38	39	50	20	85	39	33	36	48	41	28	-	--	-	-	-	-
Unigene0000180	4.8605	4.0568	1.0386	5.0804	0.7524	4.0155	2.3573	2.2476	1.0989	2.5598	5.642	2.5906	5.7772	0.7242	0.301	74	73	17	90	12	68	39	41	18	41	91	39	84	12	5	-	--	-	-	-	-
Unigene0000181	10.0006	9.8334	4.0644	10.0078	8.1923	6.6825	3.3786	8.4971	6.0083	5.9305	5.4216	6.6287	4.6698	6.6845	5.2225	444	516	194	517	381	330	163	452	287	277	255	291	198	323	253	-	PREDICTED: uncharacterized protein LOC108215756 [Daucus carota subsp. sativus] [Daucus carota]	-	-	-	-
Unigene0000182	5.617	7.5741	8.5717	7.0147	4.273	7.1015	5.0883	7.1785	9.7073	9.3435	9.3615	8.0772	11.4873	5.806	6.2738	64	102	105	93	51	90	63	98	119	112	113	91	125	72	78	-	--	-	-	-	-
Unigene0000183	13.6412	11.6866	12.4489	8.9953	13.1042	9.873	10.4216	10.6691	13.7154	9.6229	7.8554	12.928	14.4632	11.824	12.7374	159	161	156	122	160	128	132	149	172	118	97	149	161	150	162	-	--	-	-	-	-
Unigene0000184	15.5741	14.2017	18.9929	13.8307	17.0977	16.9578	16.9595	15.1647	13.9928	20.7252	12.414	17.763	18.0288	17.2508	17.2862	180	194	236	186	207	218	213	210	174	252	152	203	199	217	218	OTC	PREDICTED: ornithine carbamoyltransferase, chloroplastic [Daucus carota subsp. sativus] [Daucus carota]	ko01230//Biosynthesis of amino acids//Global and Overview//Metabolism;ko00220//Arginine biosynthesis//Amino acid metabolism//Metabolism	-	GO:0043167//ion binding;GO:0016740//transferase activity;GO:0031406//carboxylic acid binding;GO:0005488//binding;GO:0016741//transferase activity, transferring one-carbon groups;GO:0043168//anion binding;GO:0003824//catalytic activity;GO:0036094//small molecule binding;GO:0043177//organic acid binding	GO:1901605//alpha-amino acid metabolic process;GO:0044710//single-organism metabolic process;GO:0044763//single-organism cellular process;GO:0006520//cellular amino acid metabolic process;GO:0009987//cellular process;GO:0043436//oxoacid metabolic process;GO:0006082//organic acid metabolic process;GO:0019752//carboxylic acid metabolic process;GO:0044237//cellular metabolic process;GO:0008152//meta…
Unigene0000185	29.1313	30.2547	23.0412	34.0236	27.0158	25.1029	17.0449	15.5429	26.9355	15.9531	28.8538	29.6397	17.2569	24.9828	20.5313	1156	1419	983	1571	1123	1108	735	739	1150	666	1213	1163	654	1079	889	RH56	DEAD/DEAH box RNA helicase family protein isoform 1 [Theobroma cacao]	ko03013//RNA transport//Translation//Genetic Information Processing;ko03040//Spliceosome//Transcription//Genetic Information Processing;ko03015//mRNA surveillance pathway//Translation//Genetic Information Processing	-	GO:1901363//heterocyclic compound binding;GO:0016787//hydrolase activity;GO:0005488//binding;GO:0001882//nucleoside binding;GO:0032549//ribonucleoside binding;GO:0017111//nucleoside-triphosphatase activity;GO:0036094//small molecule binding;GO:0016817//hydrolase activity, acting on acid anhydrides;GO:0001883//purine nucleoside binding;GO:0097159//organic cyclic compound binding;GO:0097367//carboh…	-
Unigene0000186	32.2434	33.618	37.1829	29.649	30.2163	29.4763	27.8291	28.9846	27.7823	29.4903	24.6626	30.9372	28.621	29.093	27.6261	2673	3294	3314	2860	2624	2718	2507	2879	2478	2572	2166	2536	2266	2625	2499	OVA6	PREDICTED: proline--tRNA ligase, chloroplastic/mitochondrial-like [Daucus carota subsp. sativus] [Daucus carota]	ko00970//Aminoacyl-tRNA biosynthesis//Translation//Genetic Information Processing	GO:0005623//cell;GO:0044464//cell part;GO:0005622//intracellular;GO:0044424//intracellular part	GO:0016876//ligase activity, forming aminoacyl-tRNA and related compounds;GO:1901363//heterocyclic compound binding;GO:0004812//aminoacyl-tRNA ligase activity;GO:0032549//ribonucleoside binding;GO:0036094//small molecule binding;GO:0097159//organic cyclic compound binding;GO:0001883//purine nucleoside binding;GO:0003824//catalytic activity;GO:0097367//carbohydrate derivative binding;GO:0016874//l…	GO:0008152//metabolic process;GO:1901566//organonitrogen compound biosynthetic process;GO:0043043//peptide biosynthetic process;GO:0006520//cellular amino acid metabolic process;GO:0034660//ncRNA metabolic process;GO:0044281//small molecule metabolic process;GO:0006518//peptide metabolic process;GO:0034645//cellular macromolecule biosynthetic process;GO:0006139//nucleobase-containing compound met…
Unigene0000187	2.3565	6.0259	4.5062	4.4917	5.3161	5.9298	7.2568	4.1973	7.4885	1.5892	3.3925	3.5948	2.3986	3.7739	5.7188	179	541	368	397	423	501	599	382	612	127	273	270	174	312	474	-	--	-	-	-	-
Unigene0000188	2.3524	1.6254	1.0576	1.5837	2.2083	1.1985	1.1546	2.0288	1.0568	1.4534	1.9245	1.1895	1.3958	0.3242	0.9702	60	49	29	47	59	34	32	62	29	39	52	30	34	9	27	-	--	-	-	-	-
Unigene0000189	0.9523	0.6331	2.341	1.3446	0.4546	0.6727	0	0.1135	1.7703	0.5173	0.1284	0.4816	0.4274	1.375	0.1247	14	11	37	23	7	11	0	2	28	8	2	7	6	22	2	-	--	-	-	-	-
Unigene0000190	2.7687	0.2928	0	0.0744	0.3304	2.2559	0.1592	0.1444	1.8496	0	0.6534	0	0	2.5439	0.2379	32	4	0	1	4	29	2	2	23	0	8	0	0	32	3	-	--	-	-	-	-
Unigene0000191	0.5568	1.5478	0.5179	1.3671	1.4427	0.3575	0.2928	1.2613	2.0699	0	0.7508	0.0804	1.8322	0.5846	1.0205	7	23	7	20	19	5	4	19	28	0	10	1	22	8	14	-	--	-	-	-	-
Unigene0000192	2.4687	2.198	2.2028	2.1093	4.2201	2.8517	3.3813	2.2281	1.294	1.7463	2.5199	2.2353	1.9838	1.6352	2.1703	172	181	165	171	308	221	256	186	97	128	186	154	132	124	165	DOT4	Pentatricopeptide repeat-containing protein [Cynara cardunculus var. scolymus] [Cynara cardunculus]	-	-	-	-
Unigene0000193	2.5414	2.893	3.4383	2.6606	3.2642	3.3233	2.1686	1.774	4.037	3.6015	5.1903	3.3646	4.2576	3.8209	4.2346	55	74	80	67	74	80	51	46	94	82	119	72	88	90	100	-	--	-	-	-	-
Unigene0000194	22.4225	36.9532	27.0929	37.8266	33.4144	24.4727	17.832	13.9906	18.5535	23.1844	31.2978	32.7859	15.2657	31.5383	19.3089	729	1420	947	1431	1138	885	630	545	649	793	1078	1054	474	1116	685	-	hypothetical protein CFOL_v3_29276 [Cephalotus follicularis]	-	-	-	-
Unigene0000195	40.2409	37.035	54.9598	42.9931	38.885	42.9196	42.9725	31.9425	46.1737	38.9107	38.3125	39.3206	32.8295	40.6438	39.8771	1390	1512	2041	1728	1407	1649	1613	1322	1716	1414	1402	1343	1083	1528	1503	UBC22	ubiquitin conjugating enzyme S [Camellia oleifera]	ko04120//Ubiquitin mediated proteolysis//Folding, sorting and degradation//Genetic Information Processing	-	GO:0001883//purine nucleoside binding;GO:0036094//small molecule binding;GO:1901363//heterocyclic compound binding;GO:0003824//catalytic activity;GO:0097159//organic cyclic compound binding;GO:0005488//binding;GO:0097367//carbohydrate derivative binding;GO:0001882//nucleoside binding;GO:0019787//ubiquitin-like protein transferase activity;GO:0016740//transferase activity;GO:0032549//ribonucleosid…	GO:0043170//macromolecule metabolic process;GO:0008152//metabolic process;GO:0044248//cellular catabolic process;GO:0009987//cellular process;GO:1901575//organic substance catabolic process;GO:0009057//macromolecule catabolic process;GO:0044265//cellular macromolecule catabolic process;GO:0030163//protein catabolic process;GO:0006508//proteolysis;GO:0051603//proteolysis involved in cellular prote…
Unigene0000196	1.9253	0.2962	0.814	0	0.5013	0	0.9664	0.1461	0.3254	0.4991	0	0	0.5498	1.4473	0.1604	22	4	10	0	6	0	12	2	4	6	0	0	6	18	2	-	--	-	-	-	-
Unigene0000197	25.6498	40.8943	29.2364	29.3705	37.5784	23.4603	20.5342	34.7101	25.7005	30.8638	32.6787	40.5598	23.0541	30.6506	25.3413	346	652	424	461	531	352	301	561	373	438	467	541	297	450	373	-	HNH endonuclease [Cynara cardunculus var. scolymus] [Cynara cardunculus]	-	-	-	-
Unigene0000198	6.6695	6.7051	5.1089	8.1089	5.9924	4.9733	7.9067	5.5337	10.4653	5.1463	6.5733	6.5665	4.8063	5.0645	6.0045	340	404	280	481	320	282	438	338	574	276	355	331	234	281	334	Gba2	PREDICTED: non-lysosomal glucosylceramidase-like [Daucus carota subsp. sativus] [Daucus carota]	ko00511//Other glycan degradation//Glycan biosynthesis and metabolism//Metabolism;ko00600//Sphingolipid metabolism//Lipid metabolism//Metabolism	GO:0044425//membrane part;GO:0031224//intrinsic component of membrane;GO:0016020//membrane	GO:0004553//hydrolase activity, hydrolyzing O-glycosyl compounds;GO:0016787//hydrolase activity;GO:0003824//catalytic activity;GO:0016798//hydrolase activity, acting on glycosyl bonds	GO:0044763//single-organism cellular process;GO:0006664//glycolipid metabolic process;GO:0044255//cellular lipid metabolic process;GO:0006672//ceramide metabolic process;GO:0071704//organic substance metabolic process;GO:0044238//primary metabolic process;GO:0006665//sphingolipid metabolic process;GO:0006643//membrane lipid metabolic process;GO:1903509//liposaccharide metabolic process;GO:0006629…
Unigene0000199	36.2183	33.6625	16.622	26.1038	30.3907	19.6029	44.5	21.1762	14.1547	25.7199	24.719	23.1024	49.0449	12.4951	24.4116	1289	1416	636	1081	1133	776	1721	903	542	963	932	813	1667	484	948	FLA2	PREDICTED: fasciclin-like arabinogalactan protein 2 [Daucus carota subsp. sativus] [Daucus carota]	-	GO:0031225//anchored component of membrane;GO:0031224//intrinsic component of membrane;GO:0044425//membrane part;GO:0016020//membrane	-	GO:0009987//cellular process;GO:0008202//steroid metabolic process;GO:1901360//organic cyclic compound metabolic process;GO:0009058//biosynthetic process;GO:0046165//alcohol biosynthetic process;GO:0044699//single-organism process;GO:1901576//organic substance biosynthetic process;GO:1901615//organic hydroxy compound metabolic process;GO:1901617//organic hydroxy compound biosynthetic process;GO:0…
Unigene0000200	3.9608	3.2022	2.2105	3.2527	5.1256	5.0645	4.5359	2.865	3.6814	2.4263	3.8218	4.8068	1.7511	2.4261	3.7913	45	43	27	43	61	64	56	39	45	29	46	54	19	30	47	-	--	-	-	-	-
Unigene0000201	0	0	0	0	0	0	0	0	0	0	0	0.1796	0	0	0	0	0	0	0	0	0	0	0	0	0	0	2	0	0	0	-	--	-	-	-	-
Unigene0000202	0.8423	0.7805	1.1005	0.6205	0.8424	0.8113	0.9043	0.6193	1.6403	1.5059	1.4197	0.9532	1.7429	1.5846	0.6433	42	46	59	36	44	45	49	37	88	79	75	47	83	86	35	-	--	-	-	-	-
Unigene0000203	0.1448	0.3062	0.6732	0.2488	0.2073	0.3253	0.3996	0	0.4709	0.344	0.205	0	0.7578	0.399	0.1327	2	5	10	4	3	5	6	0	7	5	3	0	10	6	2	rqcd1	PREDICTED: cell differentiation protein RCD1 homolog [Ipomoea nil]	ko03018//RNA degradation//Folding, sorting and degradation//Genetic Information Processing	-	-	-
Unigene0000204	15.6645	21.4049	18.7158	21.2918	20.7101	16.4991	12.4248	14.8243	17.1179	14.0174	13.0539	16.2396	11.3236	16.5001	16.0377	239	386	307	378	331	280	206	271	281	225	211	245	165	274	267	ROPGEF12	PREDICTED: rho guanine nucleotide exchange factor 8-like [Nicotiana tomentosiformis]	-	-	-	GO:0019222//regulation of metabolic process;GO:0065007//biological regulation;GO:0051336//regulation of hydrolase activity;GO:0050789//regulation of biological process;GO:0065009//regulation of molecular function;GO:0043087//regulation of GTPase activity;GO:0050790//regulation of catalytic activity
Unigene0000205	45.4645	42.3901	39.527	43.7589	40.438	36.0423	35.9815	28.8112	42.0405	31.5217	32.2368	31.8108	36.1662	38.7416	35.2465	2343	2582	2190	2624	2183	2066	2015	1779	2331	1709	1760	1621	1780	2173	1982	-	PREDICTED: chitinase 3 [Daucus carota subsp. sativus] [Daucus carota]	-	-	-	-
Unigene0000206	0.072	1.097	0.737	0.1238	0.5501	0.3238	0.2652	0.6012	0.1339	0.6162	0.476	0.3643	0.0754	0.5295	0.198	1	18	11	2	8	5	4	10	2	9	7	5	1	8	3	-	hypothetical protein VITISV_037097 [Vitis vinifera]	-	-	-	-
Unigene0000207	0.8853	0.1498	2.3057	1.1412	0.4226	1.1939	0	0.1478	1.9748	0.3366	0.3343	0	2.2247	2.0335	0.0811	10	2	28	15	5	15	0	2	24	4	4	0	24	25	1	-	hypothetical protein DCAR_023792 [Daucus carota subsp. sativus] [Daucus carota]	-	-	-	-
Unigene0000208	19.9088	18.0938	27.3374	25.741	23.6864	23.3429	19.4354	22.1877	17.4334	20.6086	22.1104	26.6764	24.0938	24.9955	25.744	674	724	995	1014	840	879	715	900	635	734	793	893	779	921	951	SYP61	PREDICTED: syntaxin-61 [Vitis vinifera]	ko04130//SNARE interactions in vesicular transport//Folding, sorting and degradation//Genetic Information Processing	-	-	-
Unigene0000209	4.8456	4.8854	4.5699	4.0193	4.3195	3.8859	5.1894	4.4106	3.3582	4.1726	4.2392	4.3029	4.5788	4.6383	3.76	287	342	291	277	268	256	334	313	214	260	266	252	259	299	243	-	uncharacterized LOC101245780 [Solanum lycopersicum]	-	-	-	-
Unigene0000210	1.302	4.8653	10.1424	6.2941	2.4858	1.9021	0.649	5.2975	12.8577	2.6814	2.458	0.7132	3.5787	16.2991	12.0316	24	106	201	135	48	39	13	117	255	52	48	13	63	327	242	SIB1	PREDICTED: sigma factor binding protein 1, chloroplastic-like [Nelumbo nucifera]	-	-	-	-
Unigene0000211	4.7017	3.8671	1.5507	4.5478	3.6301	2.2483	2.7236	2.2513	2.8988	5.8758	2.9086	6.1284	3.1971	3.2012	3.5021	502	488	178	565	406	267	316	288	333	660	329	647	326	372	408	At5g50170	PREDICTED: C2 and GRAM domain-containing protein At5g50170 [Daucus carota subsp. sativus] [Daucus carota]	-	-	-	-
Unigene0000212	4.9118	4.6091	4.8179	5.219	5.5415	6.102	5.5885	3.056	3.4032	3.056	3.4562	5.7803	4.9561	5.0873	3.6012	55	61	58	68	65	76	68	41	41	36	41	64	53	62	44	-	--	-	-	-	-
Unigene0000213	9.2085	9.7788	12.7452	7.399	8.4144	13.6516	11.202	7.475	13.7615	11.4958	10.7461	8.3879	11.4582	13.0098	14.8697	584	733	869	546	559	963	772	568	939	767	722	526	694	898	1029	MUR4	PREDICTED: UDP-arabinose 4-epimerase 1 isoform X1 [Daucus carota subsp. sativus] [Daucus carota]	ko00520//Amino sugar and nucleotide sugar metabolism//Carbohydrate metabolism//Metabolism	-	-	-
Unigene0000214	0.5922	0.5011	0.1574	0.9452	0.4038	0.6846	0.545	0.7767	0.7864	0.2413	0.0799	0.6845	1.7718	0.6996	0.6203	7	7	2	13	5	9	7	11	10	3	1	8	20	9	8	-	--	-	-	-	-
Unigene0000215	1.0704	2.4754	0.7965	1.1652	1.2262	1.7322	1.1164	1.0721	1.1939	0.8818	1.2798	0.866	0.3736	0.9179	1.8966	15	41	12	19	18	27	17	18	18	13	19	12	5	14	29	-	PREDICTED: uncharacterized protein LOC108212585 [Daucus carota subsp. sativus] [Daucus carota]	-	-	-	-
Unigene0000216	11.678	14.6446	15.0604	11.3732	11.2319	11.8189	5.7665	7.0037	15.9859	8.9761	8.9137	10.6581	8.6031	6.2808	12.61	533	790	739	604	537	600	286	383	785	431	431	481	375	312	628	-	--	-	-	-	-
Unigene0000217	1.1346	0	0.8865	0	0.2166	0.0816	0	0.909	0	0	0.9424	0.7343	0.095	0.0417	0	25	0	21	0	5	2	0	24	0	0	22	16	2	1	0	-	--	-	-	-	-
Unigene0000218	0.8315	1.5477	0.5156	0.8575	1.3229	1.6944	0.7652	1.8968	1.185	0.4215	0.7325	1.2894	0.3482	0.5602	1.3208	15	33	10	18	25	34	15	41	23	8	14	23	6	11	26	-	--	-	-	-	-
Unigene0000219	0.6122	0.9208	1.7716	1.3446	1.2338	1.957	1.4398	1.1355	3.1612	1.5518	1.9263	1.9262	1.0684	1.4375	1.4338	9	16	28	23	19	32	23	20	50	24	30	28	15	23	23	-	--	-	-	-	-
Unigene0000220	1.4871	0.9678	1.33	1.0814	1.638	1.5941	2.9475	0.8593	1.4885	1.7397	2.1056	0.5784	1.1379	1.4189	1.258	26	20	25	22	30	31	56	18	28	32	39	10	19	27	24	-	--	-	-	-	-
Unigene0000221	3.2901	5.2523	3.0603	4.1614	4.5039	4.9672	3.8275	3.7822	2.7118	2.4783	3.1643	2.8252	2.7301	2.6237	4.8358	53	100	53	78	76	89	67	73	47	42	54	45	42	46	85	-	--	-	-	-	-
Unigene0000222	14.2905	8.8014	7.6887	15.2014	16.4509	11.7772	11.8293	4.7942	5.3715	6.2591	10.3484	5.7739	9.9756	5.8249	11.3312	408	297	236	505	492	374	367	164	165	188	313	163	272	181	353	-	Late embryogenesis abundant protein, LEA-14 [Corchorus capsularis]	-	-	-	-
Unigene0000223	0	1.0792	2.6366	0.7308	0	1.4653	0.8478	1.5377	0.5269	0.6062	0.3345	0.2867	1.7808	1.8882	3.1823	0	18	40	12	0	23	13	26	8	9	5	4	24	29	49	-	PREDICTED: uncharacterized protein LOC105976012 [Erythranthe guttata]	-	-	-	-
Unigene0000224	8.5009	8.144	6.9614	8.5141	9.2716	7.5649	5.8721	6.3367	6.6546	8.656	7.0442	7.8971	6.6362	5.5051	5.174	393	445	346	458	449	389	295	351	331	421	345	361	293	277	261	-	--	-	-	-	-
Unigene0000225	0.1267	0	0	0.1634	0.3025	0.2848	0.1166	0.1587	0.1767	0.1807	0.2991	0	0	0.1164	0	2	0	0	3	5	5	2	3	3	3	5	0	0	2	0	-	phosphate transporter pho1 -like 10 [Nicotiana attenuata]	-	-	-	-
Unigene0000226	0	0	0	0	0	0	0	0	0	0	0	0	0	0	0	0	0	0	0	0	0	0	0	0	0	0	0	0	0	0	-	--	-	-	-	-
Unigene0000227	0.319	0.3419	0.2572	0.329	0.2843	0.3824	0.1957	0.1065	0.0791	0.1011	0.0803	0.3227	0.2895	0.1759	0.078	15	19	13	18	14	20	10	6	4	5	4	15	13	9	4	cemA	PREDICTED: chloroplast envelope membrane protein [Daucus carota subsp. sativus] [Daucus carota]	-	-	-	-
Unigene0000228	1.1554	0.5533	1.9061	1.349	1.1863	1.1956	0.5417	0.4185	1.2157	0.6009	1.2347	0.7276	0.4337	0.8413	1.3985	53	30	94	72	57	61	27	23	60	29	60	33	19	42	70	-	--	-	-	-	-
Unigene0000229	0.2756	0.1943	0.1282	1.1052	0.2631	0.2478	0.1268	0.23	0.2561	0.3929	0.4335	0.6038	0.2885	0.2954	1.0102	6	5	3	28	6	6	3	6	6	9	10	13	6	7	24	-	--	-	-	-	-
Unigene0000230	1.5447	0.6535	0.7184	1.2068	0.9384	0.3787	0.9692	0.9376	0.5873	0.4672	0.8616	1.1361	0.147	0.5161	0.5148	22	11	11	20	14	6	15	16	9	7	13	16	2	8	8	-	--	-	-	-	-
Unigene0000231	12.5748	14.2231	16.2715	19.9025	12.6139	14.352	14.6555	13.0595	14.1263	12.0309	12.2696	10.7032	15.378	13.9063	12.179	1989	2659	2767	3663	2090	2525	2519	2475	2404	2002	2056	1674	2323	2394	2102	MED23	PREDICTED: mediator of RNA polymerase II transcription subunit 23 isoform X2 [Nicotiana attenuata]	-	GO:0043231//intracellular membrane-bounded organelle;GO:0032991//macromolecular complex;GO:0005622//intracellular;GO:0043229//intracellular organelle;GO:0043234//protein complex;GO:0044464//cell part;GO:0043226//organelle;GO:0044424//intracellular part;GO:0005623//cell;GO:0043227//membrane-bounded organelle	-	GO:0044267//cellular protein metabolic process;GO:0045491//xylan metabolic process;GO:0005976//polysaccharide metabolic process;GO:0071554//cell wall organization or biogenesis;GO:0044763//single-organism cellular process;GO:0009058//biosynthetic process;GO:0010383//cell wall polysaccharide metabolic process;GO:0009987//cellular process;GO:0008152//metabolic process;GO:0010468//regulation of gene…
Unigene0000232	3.7267	5.2779	4.5967	2.785	2.9389	2.9134	2.5348	1.6228	2.1084	2.0792	3.4412	2.1302	2.4601	1.5632	3.7123	46	77	61	40	38	40	34	24	28	27	45	26	29	21	50	-	--	-	-	-	-
Unigene0000233	14.7323	10.9011	38.9608	12.22	9.4821	14.6526	17.1474	12.0173	22.0899	16.2236	10.9263	10.798	14.1629	31.3873	23.0043	574	502	1632	554	387	635	726	561	926	665	451	416	527	1331	978	At2g27310	PREDICTED: probable F-box protein At1g60180 [Daucus carota subsp. sativus] [Daucus carota]	-	-	-	-
Unigene0000234	5.2537	5.0477	5.218	6.3517	4.1653	4.5632	3.2777	4.6077	5.2968	4.4859	3.0259	5.2231	2.331	3.5998	4.7332	59	67	63	83	49	57	40	62	64	53	36	58	25	44	58	-	--	-	-	-	-
Unigene0000235	0	0.0769	0.6764	0.1562	0.2169	0.4086	0.0837	0.0759	0.2112	0.1728	0	0.1839	0.0952	0.2923	0.4165	0	2	16	4	5	10	2	2	5	4	0	4	2	7	10	-	PREDICTED: protein CHUP1, chloroplastic [Ricinus communis]	-	-	-	-
Unigene0000236	41.0013	50.1537	43.2436	45.3305	36.8193	39.6737	45.5974	35.1192	41.3059	41.2521	41.3591	42.8011	39.5848	39.9065	39.5821	1180	1706	1338	1518	1110	1270	1426	1211	1279	1249	1261	1218	1088	1250	1243	At1g72550	PREDICTED: phenylalanine--tRNA ligase beta subunit, cytoplasmic [Daucus carota subsp. sativus] [Daucus carota]	ko00970//Aminoacyl-tRNA biosynthesis//Translation//Genetic Information Processing	-	-	-
Unigene0000237	1.1635	0.4102	0.7215	0.375	0.324	0.2179	1.0707	0.0809	0.6308	0.1843	0.6407	0.5884	0.3046	0.3563	0.0889	24	10	16	9	7	5	24	2	14	4	14	12	6	8	2	-	--	-	-	-	-
Unigene0000238	1.5448	2.1239	2.2452	1.4659	1.782	1.5335	2.4582	2.0952	1.2863	1.5296	1.3367	1.8227	1.5502	2.0699	1.5337	48	78	75	53	58	53	83	78	43	50	44	56	46	70	52	-	Histidine--tRNA ligase [Gossypium arboreum]	-	-	-	-
Unigene0000239	4.0368	4.2532	5.03	4.3202	5.8895	4.3825	5.4671	4.5134	7.4332	5.8643	4.6013	2.9271	3.7484	4.8987	5.3748	53	66	71	66	81	64	78	71	105	81	64	38	47	70	77	-	--	-	-	-	-
Unigene0000240	2.5417	1.1634	0.1163	2.7216	2.0684	0.8241	0.3068	0.7999	0.6971	0.3565	0.8653	1.1799	1.527	0.4977	1.5275	61	33	3	76	52	22	8	23	18	9	22	28	35	13	40	-	--	-	-	-	-
Unigene0000241	1.7163	2.2411	0.9805	1.7538	1.8191	3.2441	4.0916	2.8424	2.7132	1.2461	3.2147	2.6105	2.3632	2.4089	3.3688	127	196	78	151	141	267	329	252	216	97	252	191	167	194	272	-	UBN2_2 domain-containing protein, partial [Cephalotus follicularis]	-	-	-	-
Unigene0000242	0	0	0	0.0405	0	0	0	0	0	0	0	0	0	0	0	0	0	0	1	0	0	0	0	0	0	0	0	0	0	0	rpl-17	60S ribosomal protein L17, partial [Anthurium amnicola]	ko03010//Ribosome//Translation//Genetic Information Processing	-	-	-
Unigene0000243	0	0.0563	0.1857	0.2859	3.3667	0.0598	0.2449	0.3888	3.5253	2.7197	3.2033	0.2019	0.1393	0.1223	0	0	1	3	5	53	1	4	7	57	43	51	3	2	2	0	-	--	-	-	-	-
Unigene0000244	0.7058	1.1232	1.1098	1.1915	0.9545	0.831	0.8969	1.1992	0.8434	0.8146	0.8883	0.7308	0.9678	0.8492	0.616	84	158	142	165	119	110	116	171	108	102	112	86	110	110	80	PCMP-H12	PREDICTED: pentatricopeptide repeat-containing protein At3g62890-like [Daucus carota subsp. sativus] [Daucus carota]	-	-	-	-
Unigene0000245	0.6161	1.7128	15.7191	1.059	1.5965	29.6749	1.053	102.993	5.2358	5.9402	21.5186	0.8011	75.2975	1.0513	45.0919	7	23	192	14	19	375	13	1402	64	71	259	9	817	13	559	SPX3	PREDICTED: SPX domain-containing protein 3-like isoform X2 [Populus euphratica]	-	-	-	-
Unigene0000246	2.5386	2.5506	3.3205	1.159	2.4992	1.2838	5.4023	1.6553	2.4332	0.9049	2.2465	4.2522	1.4121	1.3849	1.8176	32	38	45	17	33	18	74	25	33	12	30	53	17	19	25	-	--	-	-	-	-
Unigene0000247	0.2106	0.5022	0.9084	1.4317	0.8043	0.5337	0.6168	0.6553	1.0501	0.182	0.6146	0.6003	0.3008	1.0029	1.0179	11	31	51	87	44	31	35	41	59	10	34	31	15	57	58	-	--	-	-	-	-
Unigene0000248	1.1707	2.1559	0.5124	3.9062	3.0899	0.3715	0.9823	0.7759	1.0561	0.1309	0.325	0.6965	0.2524	0.696	0.2209	34	74	16	132	94	12	31	27	33	4	10	20	7	22	7	UGT83A1	PREDICTED: UDP-glycosyltransferase 83A1-like [Daucus carota subsp. sativus] [Daucus carota]	-	-	-	-
Unigene0000249	0.5582	0.6747	0.5934	1.3707	0.7993	1.8641	1.431	2.3628	0.63	0.9096	0.414	0.4839	0.3758	0.2931	0.2558	14	20	16	40	21	52	39	71	17	24	11	12	9	8	7	-	--	-	-	-	-
Unigene0000250	0.5715	1.1819	0.7973	1.8554	1.0911	0.8849	1.2855	1.4574	1.0033	0.3018	0.929	0.3532	0.7314	0.6709	1.4839	18	44	27	68	36	31	44	55	34	10	31	11	22	23	51	-	--	-	-	-	-
Unigene0000251	4.0498	6.4246	5.5719	4.0606	4.1077	4.5512	2.5622	6.5488	6.1951	5.7743	4.6192	2.8158	3.0921	4.7287	5.1806	48	90	71	56	51	60	33	93	79	72	58	33	35	61	67	-	--	-	-	-	-
Unigene0000252	15.1641	17.5554	16.439	18.6871	21.7654	18.7234	13.828	19.6931	10.6383	16.1303	16.5816	19.8237	14.8367	12.822	15.3136	991	1356	1155	1421	1490	1361	982	1542	748	1109	1148	1281	926	912	1092	-	Kinase superfamily protein isoform 2 [Theobroma cacao]	-	GO:0009536//plastid;GO:0043227//membrane-bounded organelle;GO:0043226//organelle;GO:0005622//intracellular;GO:0044464//cell part;GO:0005737//cytoplasm;GO:0005623//cell;GO:0044424//intracellular part;GO:0043231//intracellular membrane-bounded organelle;GO:0044444//cytoplasmic part;GO:0043229//intracellular organelle	GO:0032549//ribonucleoside binding;GO:0097159//organic cyclic compound binding;GO:0001882//nucleoside binding;GO:0005488//binding;GO:0032550//purine ribonucleoside binding;GO:0097367//carbohydrate derivative binding;GO:0016740//transferase activity;GO:0001883//purine nucleoside binding;GO:1901363//heterocyclic compound binding;GO:0016772//transferase activity, transferring phosphorus-containing g…	GO:0036211//protein modification process;GO:0006793//phosphorus metabolic process;GO:0006464//cellular protein modification process;GO:0019538//protein metabolic process;GO:0044267//cellular protein metabolic process;GO:0044238//primary metabolic process;GO:0044237//cellular metabolic process;GO:0043412//macromolecule modification;GO:0006796//phosphate-containing compound metabolic process;GO:000…
Unigene0000253	1.3231	2.7987	0.7179	0.9002	1.9473	1.7844	2.486	2.0706	2.767	2.2534	1.6132	2.1745	1.0968	1.2157	1.5158	24	60	14	19	37	36	49	45	54	43	31	39	19	24	30	FAAH	PREDICTED: fatty acid amide hydrolase [Jatropha curcas]	-	GO:0044422//organelle part;GO:0043226//organelle;GO:0031224//intrinsic component of membrane;GO:0005622//intracellular;GO:0044424//intracellular part;GO:0044464//cell part;GO:0016020//membrane;GO:0043227//membrane-bounded organelle;GO:0031090//organelle membrane;GO:0043231//intracellular membrane-bounded organelle;GO:0043229//intracellular organelle;GO:0005623//cell;GO:0044425//membrane part	GO:0003824//catalytic activity;GO:0016874//ligase activity;GO:0016787//hydrolase activity;GO:0016879//ligase activity, forming carbon-nitrogen bonds;GO:0016810//hydrolase activity, acting on carbon-nitrogen (but not peptide) bonds;GO:0016811//hydrolase activity, acting on carbon-nitrogen (but not peptide) bonds, in linear amides	GO:0042439//ethanolamine-containing compound metabolic process;GO:0044710//single-organism metabolic process;GO:0009607//response to biotic stimulus;GO:0009605//response to external stimulus;GO:0009987//cellular process;GO:0008152//metabolic process;GO:0006576//cellular biogenic amine metabolic process;GO:0044281//small molecule metabolic process;GO:0044699//single-organism process;GO:0050896//re…
Unigene0000254	7.2379	6.5276	5.6226	8.6128	6.3781	5.0771	7.7586	4.7796	5.6923	4.0826	5.3305	5.2285	6.7459	6.0655	6.3417	91	97	76	126	84	71	106	72	77	54	71	65	81	83	87	LD	PREDICTED: homeobox protein LUMINIDEPENDENS [Ipomoea nil]	-	-	-	-
Unigene0000255	0	0.2962	0.2442	0.3761	0.4177	0.1574	0.8859	0.5843	0.3254	0.4159	0.6609	0.7966	0.4582	0.5629	0.401	0	4	3	5	5	2	11	8	4	5	8	9	5	7	5	-	--	-	-	-	-
Unigene0000256	0.8166	0.5528	0.2279	1.6142	0.8576	0.881	0.9018	0.7497	0.6072	0.9315	1.0792	0.4955	0.342	0.075	1.1975	10	8	3	23	11	12	12	11	8	12	14	6	4	1	16	-	--	-	-	-	-
Unigene0000257	0.7854	0.443	0.5682	1.4999	1.2496	0.6276	0.4015	0.7283	0.6489	0.4147	0.659	0.5295	0.5482	0.3207	0.6398	9	6	7	20	15	8	5	10	8	5	8	6	6	4	8	-	--	-	-	-	-
Unigene0000258	0.0875	0.4443	1.5466	1.1282	0.5848	0.3934	0.5637	0.2191	1.1388	0.5823	0.5783	0.2655	1.6494	0.6433	1.1228	1	6	19	15	7	5	7	3	14	7	7	3	18	8	14	-	--	-	-	-	-
Unigene0000259	1.0209	1.4396	0.3957	1.0236	1.0558	1.5298	1.4875	0.8521	0.7907	1.2939	1.6061	0.9464	0.4454	0.3127	2.1831	12	20	5	14	13	20	19	12	10	16	20	11	5	4	28	-	--	-	-	-	-
Unigene0000260	2.5511	1.7987	1.1205	0	3.9237	0	0	1.4786	0	2.3576	1.6054	0	1.2614	0	2.273	36	30	17	0	58	0	0	25	0	35	24	0	17	0	35	-	PREDICTED: uncharacterized protein LOC108213359 [Daucus carota subsp. sativus] [Daucus carota]	-	-	-	-
Unigene0000261	1.4363	1.9619	1.7222	1.4128	1.718	1.5558	1.3058	1.4154	1.6084	1.3652	0.9311	1.12	1.3408	1.1924	1.0625	83	134	107	95	104	100	82	98	100	83	57	64	74	75	67	PDR1	pleiotropic drug resistance transporter 3 [Panax ginseng]	-	GO:0016020//membrane	-	GO:1901700//response to oxygen-containing compound;GO:0006950//response to stress;GO:0051716//cellular response to stimulus;GO:0044765//single-organism transport;GO:0044763//single-organism cellular process;GO:0009987//cellular process;GO:0042221//response to chemical;GO:0051179//localization;GO:0070887//cellular response to chemical stimulus;GO:0009719//response to endogenous stimulus;GO:0051707…
Unigene0000262	32.1136	27.8617	48.4004	29.2732	32.9365	33.7307	43.3166	27.1171	34.9881	31.6601	25.2114	30.952	36.8502	39.6683	39.1066	511	524	828	542	549	597	749	517	599	530	425	487	560	687	679	EIF4E1	PREDICTED: eukaryotic translation initiation factor 4E-1 isoform X2 [Vitis vinifera]	ko03013//RNA transport//Translation//Genetic Information Processing	-	-	-
Unigene0000263	0.0787	0.4662	0.5858	1.1839	0.3382	0.46	0.2535	0.2628	0.4024	0.1122	0.7802	0.1194	0.2885	0.1447	0.0721	2	14	16	35	9	13	7	8	11	3	21	3	7	4	2	-	--	-	-	-	-
Unigene0000264	0.027	0	0.1506	0.4406	0.1545	0	0.149	0.0901	0.1505	0	0.1019	0.1637	0.2825	0.0496	0.1236	1	0	6	19	6	0	6	4	6	0	4	6	10	2	5	-	--	-	-	-	-
Unigene0000265	3.4169	3.2771	4.6928	3.9967	2.7909	3.6265	3.1103	2.1105	3.1758	3.4707	3.9589	2.2081	3.2807	2.8901	3.3349	277	314	409	377	237	327	274	205	277	296	340	177	254	255	295	-	B3 DNA binding domain-containing protein, partial [Cynara cardunculus var. scolymus] [Cynara cardunculus]	ko00904//Diterpenoid biosynthesis//Metabolism of terpenoids and polyketides//Metabolism	-	-	-
Unigene0000266	29.6965	22.6916	27.7794	22.6858	32.226	17.6469	29.5081	31.4226	31.8477	28.4687	38.9724	40.7283	39.0679	36.7686	39.7765	351	317	353	312	399	232	379	445	405	354	488	476	441	473	513	-	--	-	-	-	-
Unigene0000267	2.1913	1.8769	2.9944	3.0689	1.3687	0.754	1.6182	1.0612	0.6035	1.3372	2.145	1.6142	1.3313	1.2179	1.2396	81	82	119	132	53	31	65	47	24	52	84	59	47	49	50	-	PREDICTED: probable membrane-associated kinase regulator 5 [Daucus carota subsp. sativus] [Daucus carota]	-	-	-	-
Unigene0000268	9.211	12.7846	11.6626	15.1966	13.5503	10.3189	8.6539	9.7403	11.0861	8.4192	8.2697	11.2824	8.416	7.9461	7.6607	573	940	780	1100	883	714	585	726	742	551	545	694	500	538	520	ATK1	PREDICTED: kinesin-1-like [Daucus carota subsp. sativus] [Daucus carota]	-	GO:0044422//organelle part;GO:0044464//cell part;GO:0005623//cell;GO:0005856//cytoskeleton;GO:0043232//intracellular non-membrane-bounded organelle;GO:0044424//intracellular part;GO:0043234//protein complex;GO:0043228//non-membrane-bounded organelle;GO:0044430//cytoskeletal part;GO:0044446//intracellular organelle part;GO:0043229//intracellular organelle;GO:0015630//microtubule cytoskeleton;GO:00…	GO:0016818//hydrolase activity, acting on acid anhydrides, in phosphorus-containing anhydrides;GO:0003774//motor activity;GO:0016817//hydrolase activity, acting on acid anhydrides;GO:0032550//purine ribonucleoside binding;GO:0097367//carbohydrate derivative binding;GO:0015631//tubulin binding;GO:0016787//hydrolase activity;GO:0005515//protein binding;GO:0017111//nucleoside-triphosphatase activity…	GO:0044763//single-organism cellular process;GO:0009987//cellular process;GO:0007017//microtubule-based process;GO:0044699//single-organism process
Unigene0000269	0.1716	0.2178	1.0374	0.4424	0	0.3085	0.3948	0.0716	0.5582	0	0	0	0.0898	0	0	2	3	13	6	0	4	5	1	7	0	0	0	1	0	0	-	--	-	-	-	-
Unigene0000270	1.853	1.2704	1.2778	0.7962	1.7384	1.9819	2.1462	1.4665	2.1677	2.0346	1.9602	1.4863	1.7395	1.0567	1.2004	58	47	43	29	57	69	73	55	73	67	65	46	52	36	41	ALKBH2	PREDICTED: DNA oxidative demethylase ALKBH2 isoform X2 [Solanum pennellii]	-	-	GO:0016491//oxidoreductase activity;GO:0016705//oxidoreductase activity, acting on paired donors, with incorporation or reduction of molecular oxygen;GO:0003824//catalytic activity	GO:0008152//metabolic process;GO:0044710//single-organism metabolic process;GO:0044699//single-organism process
Unigene0000271	2.7732	2.2195	1.9172	1.4493	1.109	0.8086	1.7588	1.3137	1.3933	0.8193	1.2027	1.5918	1.4126	0.6886	1.0647	74	70	55	45	31	24	51	42	40	23	34	42	36	20	31	-	--	-	-	-	-
Unigene0000272	1.874	3.5085	1.8173	3.1868	3.7303	2.2584	2.275	2.03	2.2606	2.0845	2.5593	2.7421	1.5865	2.2347	3.6176	47	104	49	93	98	63	62	61	61	55	68	68	38	61	99	-	--	-	-	-	-
Unigene0000273	1.1657	1.4346	0.9463	1.7851	1.1331	1.5816	1.0923	0.9376	2.1867	0.9671	1.7206	0.9217	0.7546	0.8958	1.3986	55	80	48	98	56	83	56	53	111	48	86	43	34	46	72	-	--	-	-	-	-
Unigene0000274	2.984	11.9553	5.3879	3.0171	2.6811	1.8937	2.1807	4.2485	2.9367	1.7519	5.1364	1.864	2.2975	3.0643	3.2978	34	161	66	40	32	24	27	58	36	21	62	21	25	38	41	-	--	-	-	-	-
Unigene0000275	13.7571	4.9047	1.2072	2.1564	1.239	0	0.4777	1.372	0.3217	0.6579	0.49	0.525	2.4461	0.318	0.6344	159	67	15	29	15	0	6	19	4	8	6	6	27	4	8	CBDAS2	PREDICTED: cannabidiolic acid synthase-like 1 [Populus euphratica]	-	-	GO:0003824//catalytic activity;GO:0016491//oxidoreductase activity	-
Unigene0000276	14.9145	12.7395	18.7623	12.7359	16.7584	14.3284	10.6385	12.5073	10.5238	13.9506	15.2907	16.3103	10.6104	7.8898	11.2923	627	633	848	623	738	670	486	630	476	617	681	678	426	361	518	rps1A	PREDICTED: 30S ribosomal protein S1, chloroplastic [Daucus carota subsp. sativus] [Daucus carota]	ko03010//Ribosome//Translation//Genetic Information Processing	-	-	-
Unigene0000277	0	0	0	0	0	0	0.1588	0	0	0	0	0	0	0	0	0	0	0	0	0	0	2	0	0	0	0	0	0	0	0	RpL37A	60S ribosomal protein L37a, partial [Anthurium amnicola]	ko03010//Ribosome//Translation//Genetic Information Processing	GO:0005623//cell;GO:0044464//cell part;GO:0005622//intracellular;GO:0044424//intracellular part;GO:1990904//ribonucleoprotein complex;GO:0030529//intracellular ribonucleoprotein complex;GO:0032991//macromolecular complex	-	GO:0008152//metabolic process;GO:0071704//organic substance metabolic process;GO:0043170//macromolecule metabolic process;GO:0010467//gene expression
Unigene0000278	0.4765	0.5644	0.3546	0.6961	1.0007	0.5141	0.2631	0.7158	0.62	0.5888	0.6297	1.4456	0.8981	0.3065	0.6987	10	14	8	17	22	12	6	18	14	13	14	30	18	7	16	-	--	-	-	-	-
Unigene0000279	0.9765	0.5508	2.1698	2.1447	0.6215	1.073	1.8971	1.3583	2.622	1.8048	1.8435	1.207	2.2722	0.6978	1.5412	18	12	43	46	12	22	38	30	52	35	36	22	40	14	31	-	--	-	-	-	-
Unigene0000280	9.1271	9.0783	15.2398	12.4739	11.8158	8.526	11.4311	10.9619	8.0694	12.3152	6.7662	12.1122	9.5569	11.2495	9.9559	205	241	368	326	278	213	279	295	195	291	161	269	205	275	244	CLKR27	PREDICTED: 3-oxoacyl-[acyl-carrier-protein] reductase, chloroplastic isoform X2 [Prunus mume]	ko01212//Fatty acid metabolism//Global and Overview//Metabolism;ko01040//Biosynthesis of unsaturated fatty acids//Lipid metabolism//Metabolism;ko00061//Fatty acid biosynthesis//Lipid metabolism//Metabolism;ko00780//Biotin metabolism//Metabolism of cofactors and vitamins//Metabolism	-	-	-
Unigene0000281	0	0	0	0	0	0	0	0	0	0	0	0	0	0	0	0	0	0	0	0	0	0	0	0	0	0	0	0	0	0	SPCC663.08c	--	-	-	-	-
Unigene0000282	5.0354	2.654	2.3034	5.1078	5.595	6.234	5.1655	3.7892	3.9896	4.1586	2.4155	4.5915	4.1488	1.5927	4.2365	61	38	30	72	71	84	68	55	52	53	31	55	48	21	56	-	--	-	-	-	-
Unigene0000283	10.3549	14.4298	12.5453	9.9461	8.0576	11.1088	12.0114	7.9161	10.5948	8.1057	13.0597	7.8321	9.7491	9.9937	7.8151	119	196	155	133	97	142	150	109	131	98	159	89	107	125	98	-	--	-	-	-	-
Unigene0000284	1.2664	2.0169	1.5244	1.1524	1.849	2.545	0.6855	1.1191	0.9001	1.2746	1.0548	2.3355	1.248	1.7111	2.4577	17	32	22	18	26	38	10	18	13	18	15	31	16	25	36	CPN60	PREDICTED: ruBisCO large subunit-binding protein subunit beta, chloroplastic [Elaeis guineensis]	ko03018//RNA degradation//Folding, sorting and degradation//Genetic Information Processing	-	-	-
Unigene0000285	1.7382	2.9413	0.6352	0.907	1.6593	3.5161	3.5419	3.834	0.2308	1.0621	0.5274	1.6951	2.9251	1.2548	2.3895	28	56	11	17	28	63	62	74	4	18	9	27	45	22	42	-	--	-	-	-	-
Unigene0000286	0.1726	0.876	0.1605	0.5932	0.7413	0.3103	0.1588	0.288	0.8821	0.328	0.5701	0.7853	0.3614	0.6342	0.9488	2	12	2	8	9	4	2	4	11	4	7	9	4	8	12	-	--	-	-	-	-
Unigene0000287	23.3214	14.7082	28.8567	28.0415	13.6848	10.8202	19.8371	15.1786	12.1804	13.5752	15.7025	21.1513	11.8177	9.436	15.2945	436	325	580	610	268	225	403	340	245	267	311	391	211	192	312	-	PREDICTED: uncharacterized protein LOC108194628 isoform X2 [Daucus carota subsp. sativus] [Daucus carota]	-	-	-	-
Unigene0000288	3.098	2.8678	3.8647	3.8841	4.5927	2.9491	2.6161	2.5552	2.7439	2.3558	3.0275	3.0594	3.6255	4.7217	2.7056	85	93	114	124	132	90	78	84	81	68	88	83	95	141	81	-	PREDICTED: kinetochore protein spc24-like [Solanum tuberosum]	-	-	-	-
Unigene0000289	22.8411	25.9526	26.266	24.891	27.0832	17.9313	19.2022	19.3931	20.4954	18.9582	21.871	19.3053	18.5405	18.0832	20.6312	347	466	429	440	431	303	317	353	335	303	352	290	269	299	342	CIP8	PREDICTED: E3 ubiquitin-protein ligase CIP8 [Nicotiana sylvestris]	-	-	-	-
Unigene0000290	0.4326	1.5373	0.6438	0.5949	1.239	0.1556	1.1943	0.5055	0.5629	0.2467	1.0617	1.225	0.453	0.318	0.0793	5	21	8	8	15	2	15	7	7	3	13	14	5	4	1	-	--	-	-	-	-
Unigene0000291	3.1758	2.4547	2.0422	3.2348	1.9837	1.7272	1.0824	1.7998	3.8992	1.7516	2.3316	1.705	1.4779	3.4583	3.1261	81	74	56	96	53	49	30	55	107	47	63	43	36	96	87	-	--	-	-	-	-
Unigene0000292	33.4955	29.3608	36.0274	27.3045	22.593	21.2193	20.3114	14.5355	24.3209	23.0082	20.2441	14.8012	22.2308	20.2793	18.9832	1554	1610	1797	1474	1098	1095	1024	808	1214	1123	995	679	985	1024	961	RAP2-7	PREDICTED: ethylene-responsive transcription factor RAP2-7-like isoform X2 [Capsicum annuum]	-	-	-	-
Unigene0000293	0.9852	1.1809	1.0692	2.1168	1.2541	2.2144	1.8133	1.1649	1.6788	0.7804	0.8525	1.2455	0.1719	0.2263	2.1821	12	17	14	30	16	30	24	17	22	10	11	15	2	3	29	-	--	-	-	-	-
Unigene0000294	0.1583	0.4686	0.1472	0.68	0.5288	0.8537	0.2913	0.3302	0.2206	0.8273	0.971	0.2401	0.0829	0.2908	0.8702	2	7	2	10	7	12	4	5	3	11	13	3	1	4	12	-	--	-	-	-	-
Unigene0000295	2.5579	2.5506	1.2463	4.0302	1.3081	2.6282	1.6814	1.4995	3.2831	2.4893	2.9894	1.1087	2.1044	1.259	1.5628	84	99	44	154	45	96	60	59	116	86	104	36	66	45	56	-	--	-	-	-	-
Unigene0000296	0.7917	0.3525	0.6589	0.6088	0.5967	0.2248	0.5368	0.2434	1.1618	0.4357	0.118	0.2107	0.7853	0.1914	0.2673	19	10	17	17	15	6	14	7	30	11	3	5	18	5	7	-	--	-	-	-	-
Unigene0000297	1.1337	1.3813	1.5607	1.4615	0.9741	1.0804	2.2327	0.6056	1.0959	0.5604	1.5838	1.1007	1.7332	1.2083	1.7455	50	72	74	75	45	53	107	32	52	26	74	48	73	58	84	-	--	-	-	-	-
Unigene0000298	1.0006	1.5757	1.6507	1.9771	1.98	1.9238	2.0163	1.4141	2.3758	1.2843	1.5029	0.9676	1.2541	1.7447	1.7135	137	255	243	315	284	293	300	232	350	185	218	131	164	260	256	-	unnamed protein product [Coffea canephora]	-	-	-	-
Unigene0000299	26.4558	28.3662	66.2958	20.6801	23.2023	36.4994	35.6529	37.6084	65.0468	39.7141	36.7988	32.7102	39.0469	58.4466	52.1872	984	1247	2651	895	904	1510	1441	1676	2603	1554	1450	1203	1387	2366	2118	EPHX2	PREDICTED: bifunctional epoxide hydrolase 2 [Vitis vinifera]	-	-	-	-
Unigene0000300	50.4616	49.7284	38.8273	42.7719	51.6446	31.0927	38.6267	27.3223	38.4227	30.1293	34.6614	56.9305	37.1194	36.9213	31.3244	874	1018	723	862	937	599	727	567	716	549	636	975	614	696	592	VIT_05s0020g04070	PREDICTED: 1,2-dihydroxy-3-keto-5-methylthiopentene dioxygenase 1-like [Daucus carota subsp. sativus] [Daucus carota]	ko00270//Cysteine and methionine metabolism//Amino acid metabolism//Metabolism	-	-	-
Unigene0000301	0.817	0.7976	0.7599	1.2422	0.9599	0.452	2.1976	0.5245	1.285	0.2389	0.5339	0.4449	1.4477	0.7506	1.7278	13	15	13	23	16	8	38	10	22	4	9	7	22	13	30	-	--	-	-	-	-
Unigene0000302	3.6505	4.6844	5.8855	3.9216	2.846	5.0871	5.8789	5.4842	0.2262	2.4868	3.6181	4.7994	2.2297	2.5714	3.6801	60	91	104	75	49	93	105	108	4	43	63	78	35	46	66	-	--	-	-	-	-
Unigene0000303	0.9398	1.3063	1.3736	1.3269	0.5126	0.3017	0.4324	0.6163	1.3102	0.9571	1.394	0.4752	1.3355	0.4934	0.4306	14	23	22	23	8	5	7	11	21	15	22	7	19	8	7	-	--	-	-	-	-
Unigene0000304	16.459	5.7425	17.2032	5.3956	13.1206	29.7474	9.9935	6.5852	7.8855	22.177	9.61	12.0122	17.8559	22.4498	10.8076	194	80	218	74	162	390	128	93	100	275	120	140	201	288	139	-	PREDICTED: uncharacterized protein LOC105167168 [Sesamum indicum]	-	-	-	-
Unigene0000305	1.7605	1.4202	1.0282	1.5834	1.2116	1.2147	1.5824	1.6744	2.0168	2.2961	1.9323	1.8218	1.8863	1.1661	1.3132	43	41	27	45	31	33	42	49	53	59	50	44	44	31	35	-	--	-	-	-	-
Unigene0000306	3.0475	2.4638	2.3937	2.5026	3.4264	3.3487	1.8696	3.1652	2.6436	1.738	2.6209	1.7807	1.2055	3.6711	2.0481	45	43	38	43	53	55	30	56	42	27	41	26	17	59	33	-	--	-	-	-	-
Unigene0000307	1.3727	2.6615	0.2128	1.4746	0.9828	0.36	0.0526	0.4296	0.319	0.3262	0.5939	0.5784	0.6588	0.6832	0	24	55	4	30	18	7	1	9	6	6	11	10	11	13	0	-	--	-	-	-	-
Unigene0000308	0.6941	1.3948	1.5334	2.7591	2.3193	1.4042	1.597	1.2311	1.5323	0.6598	1.2286	1.4918	0.7268	1.6742	3.1013	8	19	19	37	28	18	20	17	19	8	15	17	8	21	39	-	--	-	-	-	-
Unigene0000309	0.385	0.2172	0.1194	0	0	0.1154	0	0.2142	0.2982	0.305	0.4845	0.1298	0	0.3537	0.588	6	4	2	0	0	2	0	4	5	5	8	2	0	6	10	-	Maturase MatK, N-terminal domain-containing protein, partial [Cynara cardunculus var. scolymus] [Cynara cardunculus]	-	-	-	-
Unigene0000310	0.2618	0.443	0.974	0.6	0.2499	0.3923	0.4818	0.437	0.3244	0.1659	1.0708	0.5295	0.4569	0.2405	1.1996	3	6	12	8	3	5	6	6	4	2	13	6	5	3	15	-	--	-	-	-	-
Unigene0000311	28.2582	24.7675	19.5951	28.3573	29.9645	28.6762	32.1553	23.7258	27.9945	28.9513	21.9619	30.7173	33.7525	23.0095	20.0821	334	346	249	390	371	377	413	336	356	360	275	359	381	296	259	Os07g0201100	Coatomer subunit gamma [Zea mays]	-	-	-	-
Unigene0000312	0.2833	0.4315	0.5271	0.5844	0.6491	0.1019	1.3036	0	1.3167	0.2154	0.5349	0.1146	0.1187	0.3124	0.5193	5	9	10	12	12	2	25	0	25	4	10	2	2	6	10	-	--	-	-	-	-
Unigene0000313	8.3021	8.6352	7.5096	10.9969	11.2701	9.1759	7.7801	7.1833	9.7693	6.371	10.5686	9.6286	7.6562	6.6482	7.2595	109	134	106	168	155	134	111	113	138	88	147	125	96	95	104	-	--	-	-	-	-
Unigene0000314	0.7905	1.0336	1.4372	1.8837	9.9476	0.743	0.5291	1.2896	0.9351	0.5465	1.1532	0.4724	0.4891	0.6603	2.1405	22	34	43	61	290	23	16	43	28	16	34	13	13	20	65	At4g29180	PREDICTED: probable LRR receptor-like serine/threonine-protein kinase At4g29180 [Vitis vinifera]	-	-	-	-
Unigene0000315	0.967	2.3864	0.4497	1.5929	2.0002	1.3041	0.7416	0.5381	0.5243	1.532	0.1521	1.63	0.9282	0.5923	0.5908	12	35	6	23	26	18	10	8	7	20	2	20	11	8	8	-	--	-	-	-	-
Unigene0000316	0.0883	4.8546	0	0	3.2865	0.3174	0	0	3.9382	0	0	0	0	1.6221	0	1	65	0	0	39	4	0	0	48	0	0	0	0	20	0	-	--	-	-	-	-
Unigene0000317	0.2149	0.5819	0.1999	0.6835	0.0821	0.058	0.1978	0.2691	0.7991	0.3882	0.4463	0.0869	0.6077	0.1185	0.0788	10	32	10	37	4	3	10	15	40	19	22	4	27	6	4	-	UBN2_3 domain-containing protein, partial [Cephalotus follicularis]	-	-	-	-
Unigene0000318	0	0	0	0	1.1663	0	2.6501	0	0	0	0.4942	0	3.9291	0.882	0	0	0	0	0	14	0	33	0	0	0	6	0	43	11	0	-	--	-	-	-	-
Unigene0000319	5.0015	3.3853	0.5583	3.496	2.9921	1.5588	0.9205	1.5584	1.3016	1.965	1.8884	2.293	1.1871	0.4289	0.9167	75	60	9	61	47	26	15	28	21	31	30	34	17	7	15	-	--	-	-	-	-
Unigene0000320	1.5991	1.1906	2.4988	0.7146	2.015	1.984	1.501	0.9075	2.2889	0.912	1.4792	0.938	1.5739	2.9972	2.3741	50	44	84	26	66	69	51	34	77	30	49	29	47	102	81	-	--	-	-	-	-
Unigene0000321	0.8931	0.7556	0.8307	0.6822	0.5494	0.5174	0.4931	0.3644	0.498	0.5093	0.7306	0.2007	0.4364	0.3647	0.8366	45	45	45	40	29	29	27	22	27	27	39	10	21	20	46	-	--	-	-	-	-
Unigene0000322	4.727	5.4876	5.3	5.7001	3.6905	4.8593	5.4123	5.3674	4.1551	3.1174	4.3063	4.095	4.6427	4.6967	3.4254	258	354	311	362	211	295	321	351	244	179	249	221	242	279	204	At4g34480	PREDICTED: glucan endo-1,3-beta-glucosidase 7-like [Daucus carota subsp. sativus] [Daucus carota]	-	GO:0044425//membrane part;GO:0031224//intrinsic component of membrane;GO:0016020//membrane	GO:0008422//beta-glucosidase activity;GO:0004553//hydrolase activity, hydrolyzing O-glycosyl compounds;GO:0016798//hydrolase activity, acting on glycosyl bonds;GO:0016787//hydrolase activity;GO:0015926//glucosidase activity;GO:0003824//catalytic activity	GO:0044238//primary metabolic process;GO:0008152//metabolic process
Unigene0000323	2.2638	0.3246	0.2141	0.5936	0.2564	0.069	0.7062	0.5764	3.8873	0.5106	0.4346	0.5821	0.4419	0.1763	3.8329	59	10	6	18	7	2	20	18	109	14	12	15	11	5	109	-	--	-	-	-	-
Unigene0000324	1.507	1.5811	1.8316	3.2638	2.2251	1.4813	1.2574	1.828	2.3158	1.0696	1.3277	1.1583	0.6733	1.0523	1.3995	75	93	98	189	116	82	68	109	124	56	70	57	32	57	76	-	--	-	-	-	-
Unigene0000325	3.5241	3.4234	6.0703	3.3652	5.1087	5.8673	2.6425	5.4468	1.5771	4.2183	3.3265	2.508	3.4167	2.8782	5.1436	27	31	50	30	41	50	22	50	13	34	27	19	25	24	43	-	--	-	-	-	-
Unigene0000326	5.1452	8.6137	5.804	8.8436	7.7334	6.2005	4.0296	5.482	7.1224	4.5785	4.4433	1.8821	3.2095	7.2419	4.1134	47	93	57	94	74	63	40	60	70	44	43	17	28	72	41	-	--	-	-	-	-
Unigene0000327	4.8048	7.509	6.0348	6.9172	6.9532	7.3188	6.224	5.6704	8.0498	5.3525	7.6264	5.6949	4.1338	6.9453	8.0775	157	290	212	263	238	266	221	222	283	184	264	184	129	247	288	-	--	-	-	-	-
Unigene0000328	0.6922	1.0981	1.6096	0.6692	0.9086	0.7779	1.1147	1.2276	0.3217	0.329	1.9601	0.875	0.9966	0.795	0.6344	8	15	20	9	11	10	14	17	4	4	24	10	11	10	8	-	--	-	-	-	-
Unigene0000329	11.2129	8.2125	8.7173	9.8522	6.8698	5.6423	9.7026	6.7045	6.0664	8.9879	13.0327	8.8857	5.8704	6.1506	8.5123	134	116	112	137	86	75	126	96	78	113	165	105	67	80	111	-	--	-	-	-	-
Unigene0000330	0.3241	1.5765	0.2261	1.2533	1.6241	0.5827	1.1929	0.3381	4.2167	0.077	0.8412	1.229	0.2545	1.5632	0.7425	4	23	3	18	21	8	16	5	56	1	11	15	3	21	10	-	--	-	-	-	-
Unigene0000331	1.7521	1.415	2.0371	2.7036	1.8247	1.5036	2.272	2.0606	1.5545	1.7411	1.9546	1.2082	2.335	1.1342	2.2261	44	42	55	79	48	42	62	62	42	46	52	30	56	31	61	MES8	Methyl esterase 11 [Theobroma cacao]	-	GO:0005622//intracellular;GO:0005623//cell;GO:0043226//organelle;GO:0043229//intracellular organelle;GO:0044464//cell part;GO:0044424//intracellular part;GO:0005737//cytoplasm;GO:0043231//intracellular membrane-bounded organelle;GO:0044444//cytoplasmic part;GO:0043227//membrane-bounded organelle;GO:0009536//plastid	GO:0003824//catalytic activity	-
Unigene0000332	0.5148	0.8711	0.4788	0.6636	0.1638	1.0799	1.3422	0.2864	0.319	0.6524	0.5669	1.1279	0.539	0.1577	1.0221	6	12	6	9	2	14	17	4	4	8	7	13	6	2	13	-	--	-	-	-	-
Unigene0000333	2.753	2.8566	3.6719	2.4106	2.5289	2.6152	1.434	1.8208	2.5588	0.9381	1.0296	0.9456	1.958	2.0522	1.9517	53	65	76	54	51	56	30	42	53	19	21	18	36	43	41	ERF13	PREDICTED: ethylene-responsive transcription factor ERF098-like [Daucus carota subsp. sativus] [Daucus carota]	-	-	-	-
Unigene0000334	6.9018	6.1079	4.9439	6.2724	6.8159	4.3507	4.0882	4.6348	5.4563	5.2031	7.039	7.0602	5.1501	3.936	4.5076	87	91	67	92	90	61	56	70	74	69	94	88	62	54	62	-	--	-	-	-	-
Unigene0000335	2.3537	0.3793	0.9383	0.9151	1.177	1.4611	0.2063	0.3274	1.198	0.586	0.6348	0.4534	1.5844	2.0081	0.4109	42	8	18	19	22	29	4	7	23	11	12	8	27	39	8	-	--	-	-	-	-
Unigene0000336	5.527	4.7169	5.0068	5.638	6.0562	6.3517	6.214	4.1115	4.6233	4.5683	5.4893	5.9541	5.4601	3.6872	5.3735	230	232	224	273	264	294	281	205	207	200	242	245	217	167	244	-	--	-	-	-	-
Unigene0000337	0.5703	0	0.6483	0.1634	0.242	0.3418	0.4082	0.5289	0.3534	1.0239	0.0598	0.3845	0	0.5822	0.4065	9	0	11	3	4	6	7	10	6	17	1	6	0	10	7	-	--	-	-	-	-
Unigene0000338	5.6112	7.4197	7.657	6.1218	6.0302	5.4677	6.3696	4.7954	6.6519	6.4195	4.4085	5.8787	7.4235	8.181	8.4065	167	261	245	212	188	181	206	171	213	201	139	173	211	265	273	-	PREDICTED: uncharacterized protein LOC108200022 [Daucus carota subsp. sativus] [Daucus carota]	-	-	-	-
Unigene0000339	2.1687	0.581	1.0758	1.8017	0.4486	0.7474	1.9957	1.1162	1.4446	0.7215	0.4777	1.2063	0.984	1.893	1.4575	60	19	32	58	13	23	60	37	43	21	14	33	26	57	44	-	U-box domain-containing protein 4 [Morus notabilis]	-	-	-	-
Unigene0000340	0	0.3838	0.211	2.0141	0.6495	0.2719	0.6957	0.5679	0.4216	0.2874	0.0714	1.7585	0.6333	0.1389	0.485	0	6	3	31	9	4	10	9	6	4	1	23	8	2	7	-	--	-	-	-	-
Unigene0000341	24.9001	17.8501	36.3383	27.988	19.7307	26.3564	19.415	22.9318	32.0359	19.5293	23.0987	14.2657	20.8067	35.3314	26.0237	406	344	637	531	337	478	344	448	562	335	399	230	324	627	463	-	DUF3511 domain protein [Medicago truncatula]	-	-	-	-
Unigene0000342	2.391	2.806	3.0131	1.6571	2.2089	2.2883	4.5425	2.3174	2.4373	1.8328	2.9849	3.12	1.6152	2.622	3.0394	31	43	42	25	30	33	64	36	34	25	41	40	20	37	43	-	--	-	-	-	-
Unigene0000343	2.7587	6.1685	2.1994	4.6288	7.3989	3.4841	3.5662	4.8241	1.8925	4.1206	4.526	3.1221	1.4443	2.7761	3.07	42	111	36	82	118	59	59	88	31	66	73	47	21	46	51	-	--	-	-	-	-
Unigene0000344	0.1135	1.2488	0.4224	0.4879	2.1136	0.7656	0.3657	0.0474	2.3744	0.7555	0.8038	0.5741	1.7239	0.313	3.5899	2	26	8	10	39	15	7	1	45	14	15	10	29	6	69	-	--	-	-	-	-
Unigene0000345	0.1648	1.1154	0.1533	0.2833	0.7342	1.0865	0.5055	0.3209	1.1743	0.2611	0.8296	1	0.115	0.8075	0.8558	3	24	3	6	14	22	10	7	23	5	16	18	2	16	17	-	--	-	-	-	-
Unigene0000346	0.7133	1.6459	0	2.6193	1.4857	1.2243	0.358	0.8118	0.3014	0.6164	0.5509	1.8363	0.679	0.2979	0.5943	11	30	0	47	24	21	6	15	5	10	9	28	10	5	10	-	--	-	-	-	-
Unigene0000347	10.693	21.4217	20.8637	14.6295	18.8904	17.1827	15.6651	21.5931	18.1064	7.6522	18.7366	20.1987	14.4138	19.0281	16.558	174	412	365	277	322	311	277	421	317	131	323	325	224	337	294	-	HAT transposon superfamily isoform 1 [Theobroma cacao]	-	-	GO:0097159//organic cyclic compound binding;GO:0003676//nucleic acid binding;GO:0005488//binding;GO:0005515//protein binding;GO:1901363//heterocyclic compound binding	-
Unigene0000348	0.1458	0.37	0.7458	1.6288	1.3917	1.7039	0.9391	0.9126	0.0678	0.485	1.1009	1.0321	0.5343	0.6697	0.1336	2	6	11	26	20	26	14	15	1	7	16	14	7	10	2	-	--	-	-	-	-
Unigene0000349	0.8552	1.3954	1.4489	1.4699	0.7581	0.5217	1.2648	0.7138	0.9368	0.3193	1.355	0.9575	0.6076	1.1506	0.5878	28	54	51	56	26	19	45	28	33	11	47	31	19	41	21	-	--	-	-	-	-
Unigene0000350	0.072	0.7923	1.206	0.681	1.0315	0.6476	1.1932	1.7435	2.0086	0.8901	2.5158	0.51	0.528	0.7942	1.3203	1	13	18	11	15	10	18	29	30	13	37	7	7	12	20	-	hypothetical protein VITISV_021599 [Vitis vinifera]	-	-	-	-
Unigene0000351	1.6984	1.2249	1.0877	0.9093	0.0532	2.378	0.6918	1.8125	1.2421	1.5614	2.339	1.8021	0.5539	0.8953	0.9441	61	52	42	38	2	95	27	78	48	59	89	64	19	35	37	-	--	-	-	-	-
Unigene0000352	9.2509	9.0444	11.7187	9.9442	8.7751	9.3731	9.54	9.7798	9.5263	8.877	9.8133	10.0387	8.0567	8.2838	10.4158	315	364	429	394	313	355	353	399	349	318	354	338	262	307	387	-	--	-	-	-	-
Unigene0000353	0.6447	1.7727	1.3492	2.147	0.6154	0	1.0382	0.8071	0.8239	1.4554	0.6846	0.326	2.869	2.6655	0.3693	8	26	18	31	8	0	14	12	11	19	9	4	34	36	5	AAE11	PREDICTED: LOW QUALITY PROTEIN: benzoate--CoA ligase, peroxisomal-like [Nicotiana attenuata]	-	-	GO:0003824//catalytic activity	-
Unigene0000354	1.2966	1.7674	1.7421	1.7334	1.3066	1.4248	1.7898	1.0822	1.0712	0.8901	1.0199	1.3113	0.8297	2.0517	1.5184	18	29	26	28	19	22	27	18	16	13	15	18	11	31	23	-	--	-	-	-	-
Unigene0000355	26.9007	38.9689	35.5823	35.2963	28.9524	28.7523	27.4026	29.1948	32.7966	30.4571	28.1656	23.5842	30.5707	35.9355	27.3739	879	1505	1250	1342	991	1045	973	1143	1153	1047	975	762	954	1278	976	ATR2	cytochrome P450 reductase [Panax ginseng]	-	-	-	-
Unigene0000356	51.2808	54.8059	49.2371	51.8212	48.5691	46.5028	46.4298	47.0256	47.6628	49.7987	48.6149	48.4749	54.3081	55.7353	51.1749	2542	3211	2624	2989	2522	2564	2501	2793	2542	2597	2553	2376	2571	3007	2768	CPR	cytochrome P450 reductase [Panax ginseng]	-	GO:0005623//cell;GO:0044464//cell part;GO:0043227//membrane-bounded organelle;GO:0031090//organelle membrane;GO:0043226//organelle;GO:0043229//intracellular organelle;GO:0005622//intracellular;GO:0016020//membrane;GO:0043231//intracellular membrane-bounded organelle;GO:0044424//intracellular part;GO:0044422//organelle part	GO:0046872//metal ion binding;GO:0000166//nucleotide binding;GO:0032553//ribonucleotide binding;GO:0005488//binding;GO:0097367//carbohydrate derivative binding;GO:0097159//organic cyclic compound binding;GO:1901265//nucleoside phosphate binding;GO:0003824//catalytic activity;GO:0036094//small molecule binding;GO:1901363//heterocyclic compound binding;GO:0043169//cation binding;GO:0043167//ion bin…	GO:0008152//metabolic process;GO:0044699//single-organism process;GO:0044710//single-organism metabolic process
Unigene0000357	1.3664	0.68	0.5981	0.8289	0.9207	1.8065	0.7396	0.805	1.27	0.6876	0.7587	0.9754	0.9258	0.8862	0.6629	17	10	8	12	12	25	10	12	17	9	10	12	11	12	9	-	--	-	-	-	-
Unigene0000358	1.5301	1.4439	2.6822	1.5678	1.6854	0.9523	2.4911	0.835	1.3674	0.3916	1.722	1.4284	0.493	0.8651	1.1326	26	29	49	31	30	18	46	17	25	7	31	24	8	16	21	-	--	-	-	-	-
Unigene0000359	8.8447	9.9558	19.2921	9.6682	11.1344	7.882	9.829	9.9288	13.2203	10.3737	8.7393	9.311	11.8608	11.3342	12.7985	342	455	802	435	451	339	413	460	550	422	358	356	438	477	540	rimP	PREDICTED: uncharacterized protein LOC104234371 isoform X2 [Nicotiana sylvestris]	-	-	-	-
Unigene0000360	1.9441	2.2941	2.0938	1.9785	1.9536	2.5297	3.4839	1.1102	2.9006	2.5287	3.7184	1.397	1.8213	1.6452	2.5318	38	53	44	45	40	55	74	26	61	52	77	27	34	35	54	-	--	-	-	-	-
Unigene0000361	13.3641	11.1212	5.0284	12.1692	17.4208	13.2978	11.9447	17.6812	6.5549	16.0157	14.0394	24.8939	12.3555	9.1272	9.7075	487	479	197	516	665	539	473	772	257	614	542	897	430	362	386	-	PREDICTED: uncharacterized protein LOC105965213 [Erythranthe guttata]	-	-	-	-
Unigene0000362	8.6248	10.8992	9.0007	10.4599	6.8661	9.033	7.6973	6.8807	10.0553	6.6462	7.4321	6.7977	6.4717	6.3414	8.2899	861	1286	966	1215	718	1003	835	823	1080	698	786	671	617	689	903	FAR1	PREDICTED: protein FAR1-RELATED SEQUENCE 2 [Vitis vinifera]	-	-	-	-
Unigene0000363	1.163	1.6501	0.8155	4.1057	2.4767	0.3861	1.3337	0.7616	0.4989	0.8504	0.2027	1.3209	1.9297	0.4932	0.7379	65	109	49	267	145	24	81	51	30	50	12	73	103	30	45	-	PREDICTED: serine/arginine repetitive matrix protein 1-like [Nelumbo nucifera]	-	-	-	-
Unigene0000364	4.5761	1.3956	4.5533	2.4694	1.8795	1.5787	2.889	2.6202	2.9179	1.2644	2.8629	3.444	3.5101	1.8578	4.8765	86	31	92	54	37	33	59	59	59	25	57	64	63	38	100	-	--	-	-	-	-
Unigene0000365	2.5759	2.335	2.1107	2.5827	1.7564	1.6542	7.7322	5.733	3.3062	4.5471	4.0524	4.0936	3.4036	4.0572	6.2951	42	45	37	49	30	30	137	112	58	78	70	66	53	72	112	-	--	-	-	-	-
Unigene0000366	0.1486	1.0689	0.1382	1.1496	0.4966	0.4009	0.2735	0.1861	0.4144	0.2825	0.6313	1.3528	0.1556	0.5462	0.5448	2	17	2	18	7	6	4	3	6	4	9	18	2	8	8	-	--	-	-	-	-
Unigene0000367	36.4488	57.8501	31.725	38.9157	26.5663	39.2752	40.4462	34.6396	28.8328	40.2094	28.0264	28.5745	33.5965	36.4223	35.1105	685	1285	641	851	523	821	826	780	583	795	558	531	603	745	720	-	PREDICTED: probable serine incorporator [Daucus carota subsp. sativus] [Daucus carota]	-	-	-	-
Unigene0000368	2.6044	4.2735	3.8906	3.2556	3.1643	3.3348	3.123	2.3713	3.5943	2.9257	2.6074	2.0752	2.4791	4.4958	3.2548	33	64	53	48	42	47	43	36	49	39	35	26	30	62	45	-	--	-	-	-	-
Unigene0000369	1.1598	0.6542	0.6473	1.3955	1.181	0.7647	1.2808	1.2907	1.653	1.5435	1.6787	0.8602	0.7287	1.3498	1.2047	15	10	9	21	16	11	18	20	23	21	23	11	9	19	17	-	--	-	-	-	-
Unigene0000370	4.0202	2.5038	3.5316	2.4953	2.4519	2.3594	2.7233	3.0291	2.1278	2.7068	3.8475	2.3152	3.2156	4.3607	2.9168	72	53	68	52	46	47	53	65	41	51	73	41	55	85	57	-	--	-	-	-	-
Unigene0000371	0.3198	0.8118	1.413	0.2749	1.4502	0.5751	0.1472	0.734	1.3376	0.152	1.0566	0.1617	0.4186	0.8815	1.3922	4	12	19	4	19	8	2	11	18	2	14	2	5	12	19	-	--	-	-	-	-
Unigene0000372	0.0898	0.418	0.1671	0.4246	0	0.848	0.4547	0.0375	0.167	1.2808	0.3816	1.0902	0.4703	0.1651	0.8233	2	11	4	11	0	21	11	1	4	30	9	24	10	4	20	Os04g0386900	PREDICTED: B3 domain-containing protein Os04g0386900-like [Malus domestica]	-	-	-	-
Unigene0000373	29.2699	35.4643	48.088	33.0159	34.5479	37.4703	42.4528	44.1448	44.0601	47.8569	31.0823	45.287	50.9693	47.5743	55.9818	368	527	650	483	455	524	580	665	596	633	414	563	612	651	768	TOM5	PREDICTED: mitochondrial import receptor subunit TOM5 homolog [Theobroma cacao]	-	GO:0031090//organelle membrane;GO:0005740//mitochondrial envelope;GO:0044446//intracellular organelle part;GO:0044422//organelle part;GO:0043229//intracellular organelle;GO:0005739//mitochondrion;GO:0044429//mitochondrial part;GO:0005622//intracellular;GO:0044425//membrane part;GO:0031975//envelope;GO:0043231//intracellular membrane-bounded organelle;GO:0044464//cell part;GO:0005623//cell;GO:0005…	-	GO:0008104//protein localization;GO:0033036//macromolecule localization;GO:0051179//localization;GO:0051234//establishment of localization
Unigene0000374	0.2841	0.3005	0.6607	0.2442	2.2376	0.5109	0.9805	0.7707	1.5844	0.6076	0.8046	0.431	0.1487	2.6757	0	4	5	10	4	33	8	15	13	24	9	12	6	2	41	0	-	--	-	-	-	-
Unigene0000375	1.4317	6.1238	1.1097	7.1774	2.5057	3.5039	3.9525	1.3277	3.1788	1.2853	3.1533	2.574	2.8316	1.9001	2.2597	18	91	15	105	33	49	54	20	43	17	42	32	34	26	31	-	--	-	-	-	-
Unigene0000376	0.6987	1.0134	9.3304	0.9865	0.9052	0.7628	0.5511	0.4582	0.5566	0.8539	0.5653	0.959	1.1496	0.5044	0.7318	14	24	201	23	19	17	12	11	12	18	12	19	22	11	16	WRKY45	PREDICTED: probable WRKY transcription factor 75 [Daucus carota subsp. sativus] [Daucus carota]	-	-	-	-
Unigene0000377	0	0	0	0	0	0	0	0	0.0623	0	0	0	0	0	0	0	0	0	0	0	0	0	0	1	0	0	0	0	0	0	-	--	-	-	-	-
Unigene0000378	3.0249	4.3833	2.5196	3.9092	4.3207	4.4649	3.1576	3.5608	3.6298	3.3366	3.2282	2.8537	2.4819	3.7333	3.1135	268	459	240	403	401	440	304	378	346	311	303	250	210	360	301	-	OSJNBa0018J19.6 [Oryza sativa Japonica Group]	-	-	-	-
Unigene0000379	0.2436	0.7831	0.7703	0.7954	0.6975	0.3942	0.269	0.2846	0.815	0.2778	0.3219	0.5419	0.204	0	0.0446	5	19	17	19	15	9	6	7	18	6	7	11	4	0	1	-	--	-	-	-	-
Unigene0000380	15.9843	16.842	11.662	11.7455	13.2738	12.1803	8.9679	15.374	9.4442	11.9742	13.6858	10.9372	16.3015	8.7899	14.8123	269	335	211	230	234	228	164	310	171	212	244	182	262	161	272	-	--	-	-	-	-
Unigene0000381	13.3722	24.3684	2.3551	16.5244	14.654	11.0975	11.9417	5.6794	24.1222	13.162	13.3693	14.644	5.5511	9.9599	16.8961	169	364	32	243	194	156	164	86	328	175	179	183	67	137	233	-	--	-	-	-	-
Unigene0000382	0.4783	0.5781	0.7627	0.4111	0.5218	0.3686	1.1318	0.4562	0.5716	0.3247	0.645	0.8292	0.4293	0.2511	0.3757	7	10	12	7	8	6	18	8	9	5	10	12	6	4	6	-	--	-	-	-	-
Unigene0000383	23.2503	23.1021	19.5578	24.3938	23.8812	20.4033	25.94	30.9769	25.6219	28.6587	26.6693	27.4821	25.1668	26.6502	22.5366	711	835	643	868	765	694	862	1135	843	922	864	831	735	887	752	ALDH7B4	PREDICTED: aldehyde dehydrogenase family 7 member B4 isoform X1 [Populus euphratica]	ko01230//Biosynthesis of amino acids//Global and Overview//Metabolism;ko00010//Glycolysis / Gluconeogenesis//Carbohydrate metabolism//Metabolism;ko00620//Pyruvate metabolism//Carbohydrate metabolism//Metabolism;ko00260//Glycine, serine and threonine metabolism//Amino acid metabolism//Metabolism;ko00561//Glycerolipid metabolism//Lipid metabolism//Metabolism;ko00330//Arginine and proline metabolism…	GO:0005623//cell;GO:0044464//cell part;GO:0005622//intracellular;GO:0044444//cytoplasmic part;GO:0044424//intracellular part;GO:0005737//cytoplasm	GO:0016620//oxidoreductase activity, acting on the aldehyde or oxo group of donors, NAD or NADP as acceptor;GO:0003824//catalytic activity;GO:0016903//oxidoreductase activity, acting on the aldehyde or oxo group of donors;GO:0016491//oxidoreductase activity	GO:1901361//organic cyclic compound catabolic process;GO:0000302//response to reactive oxygen species;GO:1901360//organic cyclic compound metabolic process;GO:0051186//cofactor metabolic process;GO:0008152//metabolic process;GO:0010033//response to organic substance;GO:0000160//phosphorelay signal transduction system;GO:0044699//single-organism process;GO:0007154//cell communication;GO:0006725//c…
Unigene0000384	2.946	6.206	4.9772	4.1336	6.4283	2.9189	2.3238	2.8602	6.1469	4.4576	2.5538	3.4658	3.5884	2.9278	3.1407	49	122	89	80	112	54	42	57	110	78	45	57	57	53	57	-	--	-	-	-	-
Unigene0000385	17.2306	21.9894	27.1225	21.098	21.7301	16.4237	15.8564	16.9781	18.5859	16.6521	23.8255	17.1343	18.1626	24.25	20.1217	299	451	506	426	395	317	299	353	347	304	438	294	301	458	381	LHP1	PREDICTED: chromo domain protein LHP1 isoform X3 [Sesamum indicum]	-	-	-	-
Unigene0000386	1.5864	0.7539	1.093	1.3549	1.047	1.7784	1.0453	1.3976	1.2196	0.2141	0.342	0.6734	0.605	0.4769	1.9295	162	91	120	161	112	202	116	171	134	23	37	68	59	53	215	ABCB9	PREDICTED: ABC transporter B family member 9-like isoform X3 [Daucus carota subsp. sativus] [Daucus carota]	ko02010//ABC transporters//Membrane transport//Environmental Information Processing	-	GO:0016817//hydrolase activity, acting on acid anhydrides;GO:0017111//nucleoside-triphosphatase activity;GO:0016818//hydrolase activity, acting on acid anhydrides, in phosphorus-containing anhydrides;GO:0016787//hydrolase activity;GO:0003824//catalytic activity;GO:0016462//pyrophosphatase activity	GO:0051179//localization;GO:0051234//establishment of localization
Unigene0000387	0.525	0.6893	0.943	1.0736	0.5012	0.9115	0.6831	0.8613	0.8918	0.7916	0.9912	0.3479	0.1706	0.499	0.896	29	45	56	69	29	56	41	57	53	46	58	19	9	30	54	ndhH	PREDICTED: CASP-like protein 5C1 [Citrus sinensis]	-	-	-	-
Unigene0000388	0	0	0	0	0	0	0	0	0	0	0	0	0	0	0	0	0	0	0	0	0	0	0	0	0	0	0	0	0	0	EGL1	hypothetical protein AURANDRAFT_5984, partial [Aureococcus anophagefferens]	-	-	-	-
Unigene0000389	3.4997	5.3163	8.9518	10.1167	6.3021	5.6492	7.3926	6.1073	7.1708	7.1067	6.3816	9.4918	7.5788	7.7464	6.2688	44	79	121	148	83	79	101	92	97	94	85	118	91	106	86	-	--	-	-	-	-
Unigene0000390	51.258	39.8094	48.2257	43.6802	57.7133	36.7536	36.9691	36.9409	32.9911	39.0078	78.1044	44.6432	43.7523	34.6354	38.0056	1304	1197	1319	1293	1538	1040	1022	1126	903	1044	2105	1123	1063	959	1055	Os01g0813400	PREDICTED: ADP-ribosylation factor 1-like isoform X1 [Jatropha curcas]	ko04144//Endocytosis//Transport and catabolism//Cellular Processes	GO:0005623//cell;GO:0044464//cell part	GO:0001883//purine nucleoside binding;GO:1901363//heterocyclic compound binding;GO:0001882//nucleoside binding;GO:0032550//purine ribonucleoside binding;GO:0036094//small molecule binding;GO:0005488//binding;GO:0032549//ribonucleoside binding;GO:0097367//carbohydrate derivative binding;GO:0097159//organic cyclic compound binding	GO:0007154//cell communication;GO:0050789//regulation of biological process;GO:0007165//signal transduction;GO:0051716//cellular response to stimulus;GO:0023052//signaling;GO:0044763//single-organism cellular process;GO:0050896//response to stimulus;GO:0044700//single organism signaling;GO:0044699//single-organism process;GO:0050794//regulation of cellular process;GO:0035556//intracellular signal…
Unigene0000391	0	0	0	0	0	0	0	0	0	0	0	0	0	0	0	0	0	0	0	0	0	0	0	0	0	0	0	0	0	0	NMT3	PREDICTED: phosphomethylethanolamine N-methyltransferase-like [Ziziphus jujuba]	ko00564//Glycerophospholipid metabolism//Lipid metabolism//Metabolism	-	-	GO:0008152//metabolic process
Unigene0000392	0.7584	1.4	1.7315	1.8368	1.5138	2.7893	2.0937	2.0715	2.1147	1.3107	3.0587	1.8129	1.0829	1.457	2.0219	11	24	27	31	23	45	33	36	33	20	47	26	15	23	32	-	--	-	-	-	-
Unigene0000393	6.3125	5.6646	4.3295	9.0418	5.6609	4.4714	6.7479	4.417	5.3931	5.8185	4.153	7.2868	8.0119	5.9171	5.0839	99	105	73	165	93	78	115	83	91	96	69	113	120	101	87	At5g23430	PREDICTED: katanin p80 WD40 repeat-containing subunit B1 homolog isoform X2 [Ziziphus jujuba]	-	-	-	-
Unigene0000394	0.9209	0.7791	0.4759	0.5716	0.4884	0.46	0.612	0.854	0.6657	0.389	0.1449	0.207	0.2678	0.235	0.1875	18	18	10	13	10	10	13	20	14	8	3	4	5	5	4	TIC214	ycf1 protein [Panax ginseng]	-	GO:0043229//intracellular organelle;GO:0043227//membrane-bounded organelle;GO:0044424//intracellular part;GO:0043231//intracellular membrane-bounded organelle;GO:0043226//organelle;GO:0005622//intracellular;GO:0044464//cell part;GO:0005623//cell	-	-
Unigene0000395	1.0449	0.136	1.869	0.4145	1.9949	1.662	0.5917	0.2683	0.5976	0.3056	0.8346	0.0813	0.1683	0.4431	1.0312	13	2	25	6	26	23	8	4	8	4	11	1	2	6	14	pol	Retrotransposable element Tf2 protein type 1, partial [Anthurium amnicola]	-	-	-	-
Unigene0000396	0.3627	0.6445	0.3374	1.4652	0.6233	0.2935	0.2337	0.333	0.1011	0.1724	0.856	0.1101	0.6077	0.8999	0.5984	10	21	10	47	18	9	7	11	3	5	25	3	16	27	18	CAF1-7	CCR4-NOT transcription complex family protein, partial [Populus trichocarpa]	ko03018//RNA degradation//Folding, sorting and degradation//Genetic Information Processing	-	-	-
Unigene0000397	37.7261	38.9723	32.0997	37.1152	40.764	34.2449	21.9538	31.5475	27.1245	30.1851	27.696	30.9007	24.3318	25.3531	26.5007	3109	3796	2844	3559	3519	3139	1966	3115	2405	2617	2418	2518	1915	2274	2383	EX1	PREDICTED: protein EXECUTER 1, chloroplastic [Vitis vinifera]	-	GO:0044424//intracellular part;GO:0043227//membrane-bounded organelle;GO:0043231//intracellular membrane-bounded organelle;GO:0043229//intracellular organelle;GO:0044444//cytoplasmic part;GO:0005622//intracellular;GO:0005623//cell;GO:0044464//cell part;GO:0043226//organelle;GO:0005737//cytoplasm;GO:0009536//plastid	-	GO:0042221//response to chemical;GO:0000302//response to reactive oxygen species;GO:0010035//response to inorganic substance;GO:0000304//response to singlet oxygen;GO:0050896//response to stimulus;GO:1901700//response to oxygen-containing compound;GO:0006979//response to oxidative stress;GO:0006950//response to stress
Unigene0000398	36.9287	28.719	27.8924	37.464	30.5485	33.5751	26.1264	32.675	30.1942	31.407	26.4056	25.7638	24.8577	23.3427	30.6627	532	489	432	628	461	538	409	564	468	476	403	367	342	366	482	-	--	-	-	-	-
Unigene0000399	1.241	2.625	2.3728	0	5.5944	0.062	0.6979	1.3235	3.973	1.3762	4.1	0.0697	4.9812	2.2805	2.4642	18	45	37	0	85	1	11	23	62	21	63	1	69	36	39	-	--	-	-	-	-
Unigene0000400	2.4176	1.9091	0.9744	1.87	2.0771	1.1592	1.0382	1.3452	2.4718	1.3788	1.3692	0.815	1.5189	1.3328	1.8464	30	28	13	27	27	16	14	20	33	18	18	10	18	18	25	-	--	-	-	-	-
Unigene0000401	0.8884	1.2885	0.905	0.3999	0.6865	1.4072	0.6618	0.4943	1.3368	1.2063	0.9583	0.4278	0.3987	1.0106	1.6283	21	36	23	11	17	37	17	14	34	30	24	10	9	26	42	-	PREDICTED: uncharacterized protein LOC101246523, partial [Solanum lycopersicum]	-	-	-	-
Unigene0000402	0.9216	0.4508	0.4554	0.6559	0.5774	2.0585	1.0866	1.4542	1.9675	1.1498	1.7127	1.2087	0.8896	1.9317	2.1907	64	37	34	53	42	159	82	121	147	84	126	83	59	146	166	-	--	-	-	-	-
Unigene0000403	9.045	11.6364	16.7688	13.151	14.194	14.0359	14.3099	11.6856	14.2802	19.0796	18.3038	19.5481	20.4988	14.4011	20.2125	146	222	291	247	240	252	251	226	248	324	313	312	316	253	356	-	Six-hairpin glycosidase-like protein [Corchorus capsularis]	-	-	-	-
Unigene0000404	0.9587	1.1009	1.1465	1.4713	0.7845	1.2314	0.8193	1.2003	2.2914	0.716	1.2282	0.277	0.5019	0.5663	0.6904	14	19	18	25	12	20	13	21	36	11	19	4	7	9	11	-	--	-	-	-	-
Unigene0000405	0	0	0	3.2724	9.6674	0	0	0	0	0	0	0	0	0	0	0	0	0	47	125	0	0	0	0	0	0	0	0	0	0	-	F-box domain, cyclin-like protein [Cynara cardunculus var. scolymus] [Cynara cardunculus]	-	-	-	-
Unigene0000406	26.3374	35.7033	35.4082	29.292	26.0581	32.6326	23.4222	23.3977	28.7991	21.8088	16.2256	19.7716	24.0242	22.7074	26.9767	357	572	516	462	370	492	345	380	420	311	233	265	311	335	399	NIP7-1	PREDICTED: probable aquaporin NIP7-1 [Daucus carota subsp. sativus] [Daucus carota]	-	-	GO:0022857//transmembrane transporter activity;GO:0022891//substrate-specific transmembrane transporter activity;GO:0015103//inorganic anion transmembrane transporter activity;GO:0015075//ion transmembrane transporter activity;GO:0008509//anion transmembrane transporter activity;GO:0005215//transporter activity;GO:0022892//substrate-specific transporter activity	GO:0044699//single-organism process;GO:0051234//establishment of localization;GO:1902578//single-organism localization;GO:0006811//ion transport;GO:0051179//localization;GO:0009987//cellular process;GO:0071705//nitrogen compound transport;GO:0044763//single-organism cellular process;GO:0006810//transport;GO:0071702//organic substance transport;GO:0055085//transmembrane transport;GO:0044765//singl…
Unigene0000407	13.9095	11.3981	14.7925	11.536	11.0963	10.2753	11.368	9.0924	7.549	8.9684	9.962	13.0833	12.171	12.914	11.8114	286	277	327	276	239	235	254	224	167	194	217	266	239	289	265	At5g01610	DUF538 domain-containing protein [Cephalotus follicularis]	-	-	-	-
Unigene0000408	6.3159	10.3684	10.6972	10.4104	6.5693	10.2548	6.8965	8.5364	12.3539	6.6755	10.9002	7.1024	5.5769	6.5392	7.2569	134	260	244	257	146	242	159	217	282	149	245	149	113	151	168	RBR	RB_B domain-containing protein/RB_A domain-containing protein/DUF3452 domain-containing protein [Cephalotus follicularis]	-	GO:0044424//intracellular part;GO:0043231//intracellular membrane-bounded organelle;GO:0005623//cell;GO:0005622//intracellular;GO:0043227//membrane-bounded organelle;GO:0043229//intracellular organelle;GO:0044464//cell part;GO:0044444//cytoplasmic part;GO:0043226//organelle;GO:0005737//cytoplasm	GO:0097159//organic cyclic compound binding;GO:0005488//binding;GO:0003676//nucleic acid binding;GO:1901363//heterocyclic compound binding;GO:0005515//protein binding	GO:0009987//cellular process;GO:0032989//cellular component morphogenesis;GO:0007275//multicellular organism development;GO:0044260//cellular macromolecule metabolic process;GO:0019222//regulation of metabolic process;GO:0019219//regulation of nucleobase-containing compound metabolic process;GO:0044767//single-organism developmental process;GO:0006261//DNA-dependent DNA replication;GO:0046483//he…
Unigene0000409	0.1202	0.1017	0.4474	0.5167	0.5166	0.4324	0.2213	0.4516	0.3353	0.2857	0.227	0	0.5036	0.3314	0.2204	2	2	8	10	9	8	4	9	6	5	4	0	8	6	4	PCMP-H38	PREDICTED: pentatricopeptide repeat-containing protein At4g02750-like [Daucus carota subsp. sativus] [Daucus carota]	-	-	-	-
Unigene0000410	0.4285	0.9321	1.651	0.263	0.2337	0.3852	1.2392	0.2554	1.024	1.1054	0.4044	0.8666	1.2177	1.0685	0.617	7	18	29	5	4	7	22	5	18	19	7	14	19	19	11	-	PREDICTED: anthranilate phosphoribosyltransferase isoform X1 [Prunus mume]	-	-	-	-
Unigene0000411	9.2294	4.7496	7.4046	7.3049	5.2077	7.8699	6.5962	6.3529	8.0181	6.8434	5.3588	5.5169	6.2102	5.8572	7.8188	291	177	251	268	172	276	226	240	272	227	179	172	187	201	269	ARP5	PREDICTED: actin-related protein 5 isoform X1 [Daucus carota subsp. sativus] [Daucus carota]	-	GO:0005623//cell;GO:0005622//intracellular;GO:0044424//intracellular part;GO:0032991//macromolecular complex;GO:0044464//cell part;GO:1902494//catalytic complex;GO:0033202//DNA helicase complex;GO:0043234//protein complex	-	GO:0065007//biological regulation;GO:0019222//regulation of metabolic process;GO:0050789//regulation of biological process;GO:0060255//regulation of macromolecule metabolic process;GO:0010468//regulation of gene expression
Unigene0000412	0.1448	0.4899	0.2693	0.4354	0.6218	0.0651	0.1998	0.5437	0.1345	0.4128	0.205	0.1464	0.1516	0.1995	0.6633	2	8	4	7	9	1	3	9	2	6	3	2	2	3	10	-	--	-	-	-	-
Unigene0000413	0	0	0.1157	0	0.3563	0	0.229	0	0.1734	0	0	0.3775	0.2605	0.2286	0	0	0	2	0	6	0	4	0	3	0	0	6	4	4	0	-	--	-	-	-	-
Unigene0000414	3.0985	4.1196	3.1441	2.8012	2.1512	2.3878	2.37	1.5449	3.1417	3.0217	4.3682	2.0348	1.8961	1.8486	2.5077	77	121	84	81	56	66	64	46	84	79	115	50	45	50	68	-	--	-	-	-	-
Unigene0000415	0.1227	1.4529	0.6846	1.7394	0.2342	0.7168	0.4515	1.1261	1.5391	0.8162	1.5052	1.4886	0.1284	0.9579	0.1124	2	28	12	33	4	13	8	22	27	14	26	24	2	17	2	ZMYM1	PREDICTED: zinc finger MYM-type protein 1-like [Citrus sinensis]	-	-	-	-
Unigene0000416	1.0313	2.0136	2.2137	1.3636	1.969	1.2838	0.73	0.8607	1.7696	1.5835	1.0484	0.8023	0.8307	1.5307	1.6722	13	30	30	20	26	18	10	13	24	21	14	10	10	21	23	-	--	-	-	-	-
Unigene0000417	2.0734	0.8096	1.706	1.6448	1.6748	1.2188	1.908	0.5325	0.3706	0	1.5055	0.7258	0.835	0.5862	0.6577	26	12	23	24	22	17	26	8	5	0	20	9	10	8	9	-	--	-	-	-	-
Unigene0000418	0.2603	0	0.4842	0	0.0828	0.4681	0.4791	0	0.1613	0.3299	0.3276	0.1755	0.1817	0.4783	0.3181	3	0	6	0	1	6	6	0	2	4	4	2	2	6	4	PCMP-E20	PREDICTED: pentatricopeptide repeat-containing protein At5g08510 [Jatropha curcas]	-	-	-	-
Unigene0000419	0.9539	1.0976	0.8517	1.0001	1.4205	0.8061	1.106	1.1305	0.8866	1.1605	1.0084	1.0032	1.2385	0.7712	0.4895	50	68	48	61	78	47	63	71	50	64	56	52	62	44	28	PCMP-E20	PREDICTED: pentatricopeptide repeat-containing protein At5g08510 [Daucus carota subsp. sativus] [Daucus carota]	-	-	-	-
Unigene0000420	36.2082	49.2328	54.1882	46.5841	33.4708	32.7468	27.9917	25.5385	28.4299	25.3299	17.3409	21.909	31.1723	29.0951	25.7121	3189	5125	5131	4774	3088	3208	2679	2695	2694	2347	1618	1908	2622	2789	2471	CAT2	PREDICTED: cationic amino acid transporter 2, vacuolar-like [Daucus carota subsp. sativus] [Daucus carota]	-	GO:0031224//intrinsic component of membrane;GO:0044425//membrane part;GO:0016020//membrane	GO:0022892//substrate-specific transporter activity;GO:0022857//transmembrane transporter activity;GO:0005342//organic acid transmembrane transporter activity;GO:0008509//anion transmembrane transporter activity;GO:0008514//organic anion transmembrane transporter activity;GO:0046943//carboxylic acid transmembrane transporter activity;GO:0022891//substrate-specific transmembrane transporter activi…	-
Unigene0000421	22.8166	8.6768	33.4025	10.3072	19.3339	41.6915	20.6485	23.2221	31.6023	28.4265	27.0921	30.1054	8.4141	43.7297	22.5189	1326	596	2087	697	1177	2695	1304	1617	1976	1738	1668	1730	467	2766	1428	CER1	PREDICTED: protein ECERIFERUM 1-like [Daucus carota subsp. sativus] [Daucus carota]	ko00073//Cutin, suberine and wax biosynthesis//Lipid metabolism//Metabolism	-	-	-
Unigene0000422	0.4302	0.9099	0.1334	0.2465	0.4107	0.1289	0	0.1795	0	0	0	0.435	0	0	0	6	15	2	4	6	2	0	3	0	0	0	6	0	0	0	YUC2	PREDICTED: indole-3-pyruvate monooxygenase YUCCA2-like [Daucus carota subsp. sativus] [Daucus carota]	ko00380//Tryptophan metabolism//Amino acid metabolism//Metabolism	-	GO:0003824//catalytic activity;GO:1901363//heterocyclic compound binding;GO:0005488//binding;GO:0004497//monooxygenase activity;GO:0036094//small molecule binding;GO:0016491//oxidoreductase activity;GO:0016709//oxidoreductase activity, acting on paired donors, with incorporation or reduction of molecular oxygen, NAD(P)H as one donor, and incorporation of one atom of oxygen;GO:1901265//nucleoside …	GO:0065008//regulation of biological quality;GO:0008152//metabolic process;GO:0009850//auxin metabolic process;GO:0044699//single-organism process;GO:0010817//regulation of hormone levels;GO:0044710//single-organism metabolic process;GO:0044237//cellular metabolic process;GO:0065007//biological regulation;GO:0009987//cellular process;GO:0042445//hormone metabolic process
Unigene0000423	1.0885	0.921	1.4294	1.2106	1.7726	0.7484	0.8839	0.855	1.0712	0.6086	1.0275	0.1943	0.8045	0.5883	0.4108	17	17	24	22	29	13	15	16	18	10	17	3	12	10	7	-	--	-	-	-	-
Unigene0000424	11.8238	9.2518	19.0896	13.8419	19.2579	17.168	21.3154	13.0603	12.3915	26.2924	3.0762	20.1565	15.7647	12.0019	23.7947	439	406	762	598	749	709	860	581	495	1027	121	740	559	485	964	At4g10955	PREDICTED: GDSL esterase/lipase At4g10955-like [Daucus carota subsp. sativus] [Daucus carota]	-	-	GO:0003824//catalytic activity	-
Unigene0000425	5.7783	5.7722	3.8165	7.8037	7.3472	2.8812	4.0216	5.7953	6.6343	3.1847	7.3106	3.6094	6.6097	4.506	6.4748	238	281	169	374	317	132	180	286	294	138	319	147	260	202	291	-	PREDICTED: uncharacterized protein LOC108197447 [Daucus carota subsp. sativus] [Daucus carota]	-	-	-	-
Unigene0000426	0.5597	1.8265	0.5206	0.5497	0.8396	2.5159	0.4415	0.8675	1.2633	0.456	1.2075	0.4852	0.6698	1.3223	0.9526	7	27	7	8	11	35	6	13	17	6	16	6	8	18	13	-	--	-	-	-	-
Unigene0000427	3.8677	4.467	4.7396	4.5111	7.9119	7.0373	6.045	4.4578	3.338	4.5809	5.0416	5.2153	5.2069	2.1152	5.5982	126	172	166	171	270	255	214	174	117	157	174	168	162	75	199	At2g48040/At2g48050/At2g48060	PREDICTED: piezo-type mechanosensitive ion channel homolog isoform X4 [Daucus carota subsp. sativus] [Daucus carota]	-	-	-	-
Unigene0000428	13.6863	7.5094	15.1931	13.8455	17.2307	23.7711	11.1534	12.481	5.9618	17.1567	14.4678	9.0893	9.3716	9.3884	8.8518	367	238	438	432	484	709	325	401	172	484	411	241	240	274	259	At2g02050	PREDICTED: NADH dehydrogenase [ubiquinone] 1 beta subcomplex subunit 7 [Daucus carota subsp. sativus] [Daucus carota]	ko00190//Oxidative phosphorylation//Energy metabolism//Metabolism	GO:0043229//intracellular organelle;GO:0043226//organelle;GO:0043227//membrane-bounded organelle;GO:0005623//cell;GO:0044464//cell part;GO:0005622//intracellular;GO:0043231//intracellular membrane-bounded organelle;GO:0044424//intracellular part	GO:0050136//NADH dehydrogenase (quinone) activity;GO:0003824//catalytic activity;GO:0016491//oxidoreductase activity;GO:0016655//oxidoreductase activity, acting on NAD(P)H, quinone or similar compound as acceptor;GO:0003954//NADH dehydrogenase activity;GO:0016651//oxidoreductase activity, acting on NAD(P)H	GO:0044699//single-organism process;GO:0008152//metabolic process;GO:0044710//single-organism metabolic process
Unigene0000429	2.6664	5.3665	3.2693	3.472	3.3168	4.4676	1.6358	3.4393	4.1305	3.2257	4.9957	2.7783	1.8613	2.7097	3.4803	66	157	87	100	86	123	44	102	110	84	131	68	44	73	94	ABCC13	PREDICTED: ABC transporter C family member 13 isoform X3 [Daucus carota subsp. sativus] [Daucus carota]	ko02010//ABC transporters//Membrane transport//Environmental Information Processing	-	-	-
Unigene0000430	4.064	14.9588	11.3792	13.8985	6.2393	8.136	4.5109	6.5739	15.1479	2.031	6.7626	6.1438	3.3779	5.6202	8.2552	97	422	292	386	156	216	117	188	389	51	171	145	77	146	215	-	--	-	-	-	-
Unigene0000431	2.168	2.7032	2.3704	2.6477	3.4131	1.915	2.3801	6.476	11.5248	1.8439	2.3696	2.6926	2.748	1.7124	2.2309	57	84	67	81	94	56	68	204	326	51	66	70	69	49	64	-	--	-	-	-	-
Unigene0000432	0.7434	0.6814	0.3457	0.9584	0.7688	0.4456	0	0.1551	0.3455	0.2356	0.3509	0.3759	0	0.4554	0.1703	12	13	6	18	13	8	0	3	6	4	6	6	0	8	3	-	--	-	-	-	-
Unigene0000433	1.1834	1.5734	2.2014	2.1309	2.2594	1.6719	3.267	2.0694	2.4093	1.6605	1.1702	1.4247	1.1801	1.1908	1.3427	21	33	42	44	42	33	63	44	46	31	22	25	20	23	26	-	--	-	-	-	-
Unigene0000434	0	0.4111	1.3559	0.1193	0.4639	2.5587	0.4472	1.9698	2.1291	0.132	1.3105	0.1404	0	0.1913	0.6998	0	7	21	2	7	41	7	34	33	2	20	2	0	3	11	-	--	-	-	-	-
Unigene0000435	9.7243	8.4013	7.5163	9.652	8.8255	10.0355	6.9321	8.5733	7.5743	10.2848	7.7569	7.6182	6.4535	7.047	7.4057	142	145	118	164	135	163	110	150	119	158	120	110	90	112	118	-	--	-	-	-	-
Unigene0000436	0.7618	0.7618	0.8375	1.0714	1.0578	1.4321	0.7648	0.4624	2.1886	1.0533	1.6997	0.3502	0.6527	0.3182	1.206	11	13	13	18	16	23	12	8	34	16	26	5	9	5	19	-	--	-	-	-	-
Unigene0000437	1.0921	1.1396	1.0158	0.657	1.2858	0.36	0.804	3.4029	0.1353	0.5536	0.2749	1.5831	1.0292	0.9031	1.101	30	37	30	21	37	11	24	112	4	16	8	43	27	27	33	-	--	-	-	-	-
Unigene0000438	10.8108	6.8441	2.6018	5.1978	8.1553	3.6703	5.5657	6.8776	4.9187	8.5514	4.139	5.4284	6.7286	4.1677	4.6421	143	107	37	80	113	54	80	109	70	119	58	71	85	60	67	-	--	-	-	-	-
Unigene0000439	0	0.272	0.8224	0.1382	1.1509	0.9394	0	0	0.0747	0	0.0759	0.3251	0.505	0	0	0	4	11	2	15	13	0	0	1	0	1	4	6	0	0	-	--	-	-	-	-
Unigene0000440	13.0792	8.5103	9.3424	8.8462	10.4982	7.2899	11.9686	8.2849	7.7817	7.6795	9.5777	8.0372	11.4074	10.0502	6.7189	892	686	685	702	750	553	887	677	571	551	692	542	743	746	500	At4g13360	PREDICTED: 3-hydroxyisobutyryl-CoA hydrolase-like protein 3, mitochondrial isoform X4 [Pyrus x bretschneideri]	ko01200//Carbon metabolism//Global and Overview//Metabolism;ko00280//Valine, leucine and isoleucine degradation//Amino acid metabolism//Metabolism;ko00410//beta-Alanine metabolism//Metabolism of other amino acids//Metabolism;ko00640//Propanoate metabolism//Carbohydrate metabolism//Metabolism	-	GO:0003824//catalytic activity	-
Unigene0000441	8.3488	9.2809	13.8485	9.7262	8.9884	11.1338	8.8994	6.5615	10.3894	9.2584	10.201	6.4028	9.179	10.803	11.2644	360	473	642	488	406	534	417	339	482	420	466	273	378	507	530	At5g03795	PREDICTED: probable glycosyltransferase At5g03795 [Vitis vinifera]	-	-	-	-
Unigene0000442	0.2823	1.2897	1.7329	0.8248	0.5928	0.7106	0.4676	1.5549	0.7871	1.3952	1.4921	1.827	0.8867	1.4005	1.2935	5	27	33	17	11	14	9	33	15	26	28	32	15	27	25	-	PREDICTED: uncharacterized protein LOC107432281 [Ziziphus jujuba]	-	-	-	-
Unigene0000443	2.4851	1.7634	0.5965	0.6889	2.9846	0.7928	1.7705	0.0669	0.149	0.762	2.4214	2.3511	0.6715	0.1473	0.0735	31	26	8	10	39	11	24	1	2	10	32	29	8	2	1	-	--	-	-	-	-
Unigene0000444	0.0478	0.2022	2.5786	1.6431	0.365	0.0859	0.7478	0.6383	0.0444	1.1813	25.762	32.2903	1.2012	1.0979	0.0876	1	5	58	40	8	2	17	16	1	26	571	668	24	25	2	-	BnaA01g28470D [Brassica napus]	-	-	-	-
Unigene0000445	1.8009	1.3408	2.3451	3.343	1.1003	1.6191	1.7235	2.0441	1.6069	2.465	1.2239	1.1656	1.2068	1.8532	0.8582	25	22	35	54	16	25	26	34	24	36	18	16	16	28	13	-	--	-	-	-	-
Unigene0000446	14.142	11.6695	11.1535	14.1872	10.0868	7.4207	4.1319	6.9562	16.093	7.5902	5.3041	6.1723	5.9964	9.6094	8.5254	526	513	446	614	393	307	167	310	644	297	209	227	213	389	346	NAK	PREDICTED: receptor like protein kinase S.2-like [Daucus carota subsp. sativus] [Daucus carota]	-	-	-	-
Unigene0000447	28.9571	14.2028	14.3563	22.642	31.6942	17.0205	20.6402	24.9463	12.2219	17.1974	23.3721	22.2114	23.2409	13.3671	18.162	621	360	331	565	712	406	481	641	282	388	531	471	476	312	425	TH1	PREDICTED: thiamine biosynthetic bifunctional enzyme TH1, chloroplastic-like [Daucus carota subsp. sativus] [Daucus carota]	ko00730//Thiamine metabolism//Metabolism of cofactors and vitamins//Metabolism	-	-	-
Unigene0000448	1.9827	2.32	0.9025	2.7191	1.0471	1.2137	4.1539	3.38	1.3723	2.3658	1.7919	1.1519	0.6626	1.7442	2.4743	47	65	23	75	26	32	107	96	35	59	45	27	15	45	64	At4g12060	atp-dependent clp protease atp-binding subunit clpt1, chloroplastic, partial [Nicotiana attenuata]	-	-	GO:0003824//catalytic activity;GO:0016787//hydrolase activity	GO:0071704//organic substance metabolic process;GO:0043170//macromolecule metabolic process;GO:0008152//metabolic process;GO:0044238//primary metabolic process;GO:0019538//protein metabolic process
Unigene0000449	0.3979	0.7239	0.7403	0.7866	0.8928	0.6261	0.6226	0.548	0.8877	0.8322	0.6386	0.5232	0.75	0.7861	0.5288	20	43	40	46	47	35	34	33	48	44	34	26	36	43	29	-	--	-	-	-	-
Unigene0000450	2.6278	2.9784	3.1361	3.4515	2.3666	1.8276	2.5551	1.9863	2.212	2.4979	1.6849	1.755	2.2324	2.0956	1.2269	53	71	68	81	50	41	56	48	48	53	36	35	43	46	27	NEN1	PREDICTED: protein NEN1 [Daucus carota subsp. sativus] [Daucus carota]	-	-	-	-
Unigene0000451	59.8062	66.6397	64.3049	73.4445	49.2651	43.5559	15.784	59.5212	30.3455	47.1944	32.6645	61.7769	32.3746	50.8715	56.6712	795	1047	919	1136	686	644	228	948	434	660	460	812	411	736	822	-	--	-	-	-	-
Unigene0000452	0.7458	1.5024	0.2312	1.9229	0.5425	0.9898	1.3073	1.3338	0.4951	1.2828	0.9387	0.862	0.6322	1.0442	2.2783	21	50	7	63	16	31	40	45	15	38	28	24	17	32	70	-	--	-	-	-	-
Unigene0000453	19.5179	23.1407	29.1767	25.5708	23.0628	26.5026	29.1701	23.3325	26.3247	25.6316	25.0206	26.937	23.1452	24.7589	25.1666	1064	1491	1710	1622	1317	1607	1728	1524	1544	1470	1445	1452	1205	1469	1497	HTATSF1	PREDICTED: splicing factor U2AF-associated protein 2 [Daucus carota subsp. sativus] [Daucus carota]	-	-	-	-
Unigene0000454	2.5966	2.2713	2.2105	2.6476	1.2184	2.0179	2.43	2.2773	1.6362	1.9661	2.451	2.5815	1.6589	0.6874	0.6453	59	61	54	70	29	51	60	62	40	47	59	58	36	17	16	-	--	-	-	-	-
Unigene0000455	35.5903	24.5437	54.8566	29.3238	28.4249	27.6315	33.1047	29.3842	37.4741	23.2618	26.3571	28.3036	32.5829	26.4185	31.3873	557	454	923	534	466	481	563	551	631	383	437	438	487	450	536	-	--	-	-	-	-
Unigene0000456	99.7623	140.1	206.893	150.673	167.223	158.159	220.95	168.608	170.141	199.569	142.878	201.229	179.447	189.512	200.784	1999	3318	4457	3513	3510	3525	4811	4048	3668	4207	3033	3987	3434	4133	4390	RBG2	PREDICTED: glycine-rich RNA-binding protein 2, mitochondrial [Ricinus communis]	-	-	GO:0005488//binding;GO:0097159//organic cyclic compound binding	-
Unigene0000457	8.1621	8.8955	9.4935	10.6342	11.9592	10.1296	11.5284	9.5704	10.215	9.0733	8.517	11.4569	10.9768	9.7872	12.0726	531	684	664	805	815	733	815	746	715	621	587	737	682	693	857	At1g19430	PREDICTED: probable methyltransferase PMT28 [Daucus carota subsp. sativus] [Daucus carota]	-	GO:0043227//membrane-bounded organelle;GO:0016020//membrane;GO:0044464//cell part;GO:0043231//intracellular membrane-bounded organelle;GO:0005622//intracellular;GO:0043229//intracellular organelle;GO:0044424//intracellular part;GO:0044422//organelle part;GO:0044446//intracellular organelle part;GO:0031984//organelle subcompartment;GO:0005623//cell;GO:0031224//intrinsic component of membrane;GO:00…	GO:0016740//transferase activity;GO:0003824//catalytic activity;GO:0016741//transferase activity, transferring one-carbon groups	GO:0008152//metabolic process
Unigene0000458	16.4883	18.2682	7.8873	18.8262	21.1369	19.0591	10.4768	21.2317	14.8871	18.0608	16.8978	15.7221	13.4007	11.8309	18.7086	210	275	108	279	282	270	145	324	204	242	228	198	163	164	260	-	--	-	-	-	-
Unigene0000459	9.3717	11.0228	12.4325	11.1174	7.9785	10.608	15.4954	7.3858	7.0541	8.9957	11.1665	8.0795	9.4913	6.4086	9.9686	305	424	435	421	272	384	548	288	247	308	385	260	295	227	354	-	PREDICTED: probable E3 ubiquitin-protein ligase RHC2A [Nicotiana attenuata]	-	-	-	-
Unigene0000460	51.5453	64.7657	81.5057	59.1091	63.0141	61.6275	36.3192	36.5352	48.0517	30.5674	51.8504	46.5272	35.5252	37.1101	45.6174	670	995	1139	894	858	891	513	569	672	418	714	598	441	525	647	FLK	PREDICTED: KH domain-containing protein At4g18375-like [Sesamum indicum]	-	-	-	-
Unigene0000461	8.4235	7.4421	5.9163	9.7017	8.6431	9.8657	9.4656	8.6086	8.6548	5.8826	7.6808	7.7656	4.4701	6.4759	7.6936	294	307	222	394	316	383	359	360	325	216	284	268	149	246	293	TIC21	PREDICTED: protein TIC 21, chloroplastic [Daucus carota subsp. sativus] [Daucus carota]	-	-	-	-
Unigene0000462	74.8912	81.3568	101.056	84.3735	79.3153	85.0424	86.7572	72.4946	84.2308	80.9352	76.3516	76.9134	76.8599	79.351	78.1886	6645	8532	9640	8711	7372	8393	8365	7707	8041	7555	7177	6748	6513	7663	7570	CUL1	Cullin, conserved site-containing protein [Cynara cardunculus var. scolymus] [Cynara cardunculus]	ko04141//Protein processing in endoplasmic reticulum//Folding, sorting and degradation//Genetic Information Processing;ko04120//Ubiquitin mediated proteolysis//Folding, sorting and degradation//Genetic Information Processing	GO:0005623//cell;GO:1902494//catalytic complex;GO:1990234//transferase complex;GO:0000151//ubiquitin ligase complex;GO:0044424//intracellular part;GO:0044464//cell part;GO:0005622//intracellular;GO:0032991//macromolecular complex;GO:0043234//protein complex	GO:0005488//binding;GO:0005515//protein binding;GO:0044389//ubiquitin-like protein ligase binding;GO:0019899//enzyme binding	-
Unigene0000463	0	0.0661	1.3805	0.5371	0.1491	0.5618	0.0719	0.326	0.1452	0.6682	0.6636	0.553	0.5725	0.2153	0	0	1	19	8	2	8	1	5	2	9	9	7	7	3	0	-	--	-	-	-	-
Unigene0000464	7.8634	11.0269	13.836	10.5029	12.1771	13.4625	7.7649	11.3735	16.3846	7.9075	11.2553	10.0558	4.8738	9.3541	10.601	397	658	751	617	644	756	426	688	890	420	602	502	235	514	584	-	PREDICTED: protein FAR1-RELATED SEQUENCE 5-like isoform X1 [Vitis vinifera]	-	-	-	-
Unigene0000465	7.7117	4.1209	7.3146	5.8863	6.0057	6.249	5.696	4.7002	5.2343	5.8835	4.5017	4.2074	3.3999	3.7292	5.4401	152	96	155	135	124	137	122	111	111	122	94	82	64	80	117	NRAMP6	PREDICTED: metal transporter Nramp1 [Daucus carota subsp. sativus] [Daucus carota]	-	-	-	GO:0051234//establishment of localization;GO:0051179//localization
Unigene0000466	0.6526	0.4575	0.2081	0.9455	0.6052	1.0561	1.4928	1.0116	1.6291	0.5317	0.528	0.6412	0.7224	0.8909	1.1278	35	29	12	59	34	63	87	65	94	30	30	34	37	52	66	-	--	-	-	-	-
Unigene0000467	155.941	155.509	183.18	169.464	148.771	123.99	143.184	115.104	131.137	136.756	152.635	192.613	183.044	158.541	105.159	6280	7402	7931	7941	6276	5554	6266	5554	5682	5794	6512	7670	7040	6949	4621	FRK2	PREDICTED: fructokinase-2 [Daucus carota subsp. sativus] [Daucus carota]	ko00500//Starch and sucrose metabolism//Carbohydrate metabolism//Metabolism;ko00520//Amino sugar and nucleotide sugar metabolism//Carbohydrate metabolism//Metabolism;ko00051//Fructose and mannose metabolism//Carbohydrate metabolism//Metabolism	-	GO:0097159//organic cyclic compound binding;GO:0003824//catalytic activity;GO:0004396//hexokinase activity;GO:0036094//small molecule binding;GO:0016773//phosphotransferase activity, alcohol group as acceptor;GO:0005488//binding;GO:0016301//kinase activity;GO:0032549//ribonucleoside binding;GO:0016740//transferase activity;GO:0032550//purine ribonucleoside binding;GO:0097367//carbohydrate derivat…	GO:0006073//cellular glucan metabolic process;GO:0008152//metabolic process;GO:0044237//cellular metabolic process;GO:0005975//carbohydrate metabolic process;GO:0006793//phosphorus metabolic process;GO:0044264//cellular polysaccharide metabolic process;GO:0043170//macromolecule metabolic process;GO:0071704//organic substance metabolic process;GO:0044699//single-organism process;GO:0044723//single…
Unigene0000468	0.5202	0.3772	1.1059	0.7664	0.3547	1.403	2.3251	1.4265	1.3814	1.2715	1.9641	0.9019	0.4669	0.8876	0.8173	7	6	16	12	5	21	34	23	20	18	28	12	6	13	12	-	--	-	-	-	-
Unigene0000469	1.1497	0.4229	0.6974	0.5155	0.5249	0.4045	1.012	0.1669	0.6505	0.3801	0.4247	0.455	0.5758	0.3215	0.3207	23	10	15	12	11	9	22	4	14	8	9	9	11	7	7	-	PREDICTED: xylulose kinase isoform X3 [Daucus carota subsp. sativus] [Daucus carota]	-	-	-	-
Unigene0000470	15.3476	17.9596	14.3465	14.1087	17.1297	10.1599	10.3995	10.3239	14.6197	11.7578	8.7211	12.8187	12.3126	13.1191	16.5846	201	278	202	215	235	148	148	162	206	162	121	166	154	187	237	-	PREDICTED: RING-H2 finger protein ATL7-like isoform X1 [Daucus carota subsp. sativus] [Daucus carota]	-	-	GO:0043167//ion binding;GO:0043169//cation binding;GO:0005488//binding	-
Unigene0000471	9.9551	8.079	9.3857	9.4286	5.2366	4.0184	9.2235	4.8043	5.0355	4.1198	6.9039	4.3833	3.7583	6.2845	7.6959	147	141	149	162	81	66	148	85	80	64	108	64	53	101	124	-	--	-	-	-	-
Unigene0000472	0	0	0.1237	0.1524	0.1693	0	0.0816	0.148	0	0	0	0	0	0	0	0	0	3	4	4	0	2	4	0	0	0	0	0	0	0	BT4	PREDICTED: BTB/POZ and TAZ domain-containing protein 4-like [Daucus carota subsp. sativus] [Daucus carota]	-	GO:0043229//intracellular organelle;GO:0044424//intracellular part;GO:0043227//membrane-bounded organelle;GO:0043226//organelle;GO:0043231//intracellular membrane-bounded organelle;GO:0005623//cell;GO:0044464//cell part;GO:0005622//intracellular	GO:0005488//binding;GO:0008080//N-acetyltransferase activity;GO:0046914//transition metal ion binding;GO:0043167//ion binding;GO:0016410//N-acyltransferase activity;GO:0003824//catalytic activity;GO:0046872//metal ion binding;GO:0016407//acetyltransferase activity;GO:0016747//transferase activity, transferring acyl groups other than amino-acyl groups;GO:0016746//transferase activity, transferring…	GO:0044267//cellular protein metabolic process;GO:0016043//cellular component organization;GO:0044238//primary metabolic process;GO:0006464//cellular protein modification process;GO:0060255//regulation of macromolecule metabolic process;GO:0044237//cellular metabolic process;GO:0019222//regulation of metabolic process;GO:0043412//macromolecule modification;GO:0051276//chromosome organization;GO:0…
Unigene0000473	1.5158	0.513	2.2558	1.2375	1.5193	1.2265	0.9067	1.1386	1.1975	0.9365	1.4308	0.7665	2.3013	1.0445	1.3197	20	8	32	19	21	18	13	18	17	13	20	10	29	15	19	-	--	-	-	-	-
Unigene0000474	0.1759	0.5456	0.4362	0.4534	0.7835	1.0541	1.025	1.0764	2.5609	0.613	1.3281	0.4743	1.2277	0.9695	0.6447	3	11	8	9	14	20	19	22	47	11	24	8	20	18	12	-	--	-	-	-	-
Unigene0000475	2.232	3.2467	3.8061	2.9277	2.5045	3.3092	2.5404	3.6112	3.2391	2.289	3.2896	1.782	2.8701	2.5544	2.9965	114	196	209	174	134	188	141	221	178	123	178	90	140	142	167	SUVH5	PREDICTED: histone-lysine N-methyltransferase, H3 lysine-9 specific SUVH5-like isoform X2 [Daucus carota subsp. sativus] [Daucus carota]	ko00310//Lysine degradation//Amino acid metabolism//Metabolism	-	GO:0016740//transferase activity;GO:0016741//transferase activity, transferring one-carbon groups;GO:0008168//methyltransferase activity;GO:0003824//catalytic activity;GO:0005488//binding	GO:0016043//cellular component organization;GO:0043412//macromolecule modification;GO:0043170//macromolecule metabolic process;GO:0044763//single-organism cellular process;GO:0044237//cellular metabolic process;GO:0044238//primary metabolic process;GO:0016568//chromatin modification;GO:0006996//organelle organization;GO:0036211//protein modification process;GO:0016569//covalent chromatin modifica…
Unigene0000476	13.5345	19.7356	19.0785	18.7601	17.6085	20.9174	15.7342	17.169	25.1315	17.0205	12.2103	18.9267	12.9804	20.9367	21.6243	452	779	685	729	616	777	571	687	903	598	432	625	414	761	788	Dido1	PREDICTED: lysine-specific demethylase lid [Daucus carota subsp. sativus] [Daucus carota]	-	-	-	-
Unigene0000477	1.1135	0.0897	0.4932	0.2734	0.2025	0.143	2.8302	0	0.0493	0	1.5016	0.1073	0.6107	1.0718	0.1458	21	2	10	6	4	3	58	0	1	0	30	2	11	22	3	-	--	-	-	-	-
Unigene0000478	1.4544	1.6629	1.0237	0.7432	0.3377	0.8482	0.5064	0.4921	0.3288	1.5319	1.0389	1.2721	1.8933	0.3612	1.2609	37	50	28	22	9	24	14	15	9	41	28	32	46	10	35	-	PREDICTED: N-alpha-acetyltransferase 10 [Sesamum indicum]	-	-	-	-
Unigene0000479	3.7617	2.0545	2.9244	2.2919	2.9478	3.1169	4.0558	2.5187	2.4787	3.2554	3.6567	4.3863	3.4832	2.8114	2.6499	268	173	224	190	220	247	314	215	190	244	276	309	237	218	206	At2g02160	PREDICTED: zinc finger CCCH domain-containing protein 34 isoform X2 [Vitis vinifera]	-	-	-	-
Unigene0000480	1.576	2.1611	2.578	1.0275	2.0752	2.9804	1.9505	2.4493	1.7174	2.2729	1.6416	1.7588	1.1381	2.7463	4.1837	29	47	51	22	40	61	39	54	34	44	32	32	20	55	84	SEC11C	PREDICTED: signal peptidase complex catalytic subunit SEC11A-like [Populus euphratica]	ko03060//Protein export//Folding, sorting and degradation//Genetic Information Processing	GO:0044425//membrane part;GO:0016020//membrane;GO:0031224//intrinsic component of membrane	GO:0003824//catalytic activity;GO:0016787//hydrolase activity	GO:0044238//primary metabolic process;GO:0043170//macromolecule metabolic process;GO:0019538//protein metabolic process;GO:0071704//organic substance metabolic process;GO:0008152//metabolic process
Unigene0000481	2.1258	1.8353	0.565	1.0067	1.6981	0.5071	0.7186	0.6518	0.1613	0.0825	0.819	1.053	0.9994	0.279	0.2386	49	50	14	27	41	13	18	18	4	2	20	24	22	7	6	HMG1	3-hydroxy-3-methylglutaryl coenzyme A reductase [Eleutherococcus senticosus]	ko00900//Terpenoid backbone biosynthesis//Metabolism of terpenoids and polyketides//Metabolism	GO:0031090//organelle membrane;GO:0005622//intracellular;GO:0043231//intracellular membrane-bounded organelle;GO:0044425//membrane part;GO:0016020//membrane;GO:0044464//cell part;GO:0005623//cell;GO:0043229//intracellular organelle;GO:0043227//membrane-bounded organelle;GO:0044424//intracellular part;GO:0044422//organelle part;GO:0043226//organelle;GO:0031224//intrinsic component of membrane	GO:0016614//oxidoreductase activity, acting on CH-OH group of donors;GO:1901265//nucleoside phosphate binding;GO:0036094//small molecule binding;GO:0097159//organic cyclic compound binding;GO:1901363//heterocyclic compound binding;GO:0048037//cofactor binding;GO:0000166//nucleotide binding;GO:0003824//catalytic activity;GO:0005488//binding;GO:0016491//oxidoreductase activity	GO:0044710//single-organism metabolic process;GO:0044237//cellular metabolic process;GO:0044699//single-organism process;GO:0009987//cellular process;GO:0071704//organic substance metabolic process;GO:0044255//cellular lipid metabolic process;GO:0044238//primary metabolic process;GO:0051186//cofactor metabolic process;GO:0006720//isoprenoid metabolic process;GO:0006629//lipid metabolic process;GO…
Unigene0000482	20.4715	26.3588	19.129	16.8655	19.0036	16.7124	13.2521	22.4275	16.3153	16.5065	17.5023	21.8456	14.7338	14.1825	16.2166	435	662	437	417	423	395	306	571	373	369	394	459	299	328	376	Os12g0562100	PREDICTED: solute carrier family 40 member 3, chloroplastic [Citrus sinensis]	-	GO:0009536//plastid;GO:0043226//organelle;GO:0009526//plastid envelope;GO:0005622//intracellular;GO:0031975//envelope;GO:0044422//organelle part;GO:0016020//membrane;GO:0044424//intracellular part;GO:0031224//intrinsic component of membrane;GO:0044425//membrane part;GO:0005623//cell;GO:0005737//cytoplasm;GO:0043231//intracellular membrane-bounded organelle;GO:0044435//plastid part;GO:0044464//cel…	GO:0005215//transporter activity;GO:0046915//transition metal ion transmembrane transporter activity;GO:0046873//metal ion transmembrane transporter activity;GO:0022891//substrate-specific transmembrane transporter activity;GO:0008324//cation transmembrane transporter activity;GO:0015075//ion transmembrane transporter activity;GO:0022857//transmembrane transporter activity;GO:0022892//substrate-s…	GO:0048878//chemical homeostasis;GO:0019725//cellular homeostasis;GO:0009987//cellular process;GO:0006810//transport;GO:0055080//cation homeostasis;GO:0065008//regulation of biological quality;GO:0051234//establishment of localization;GO:0044763//single-organism cellular process;GO:0006875//cellular metal ion homeostasis;GO:0042592//homeostatic process;GO:0051179//localization;GO:0055076//transit…
Unigene0000483	0	0.5342	1.0277	1.0174	0.3767	0.1419	0.9442	0.2635	0.8802	0.075	0.298	0.2394	0	0	0.2893	0	8	14	15	5	2	13	4	12	1	4	3	0	0	4	-	--	-	-	-	-
Unigene0000484	1.0785	1.4518	1.14	1.0533	0.8424	0.8374	1.579	1.0229	1.1847	0.8388	2.684	0.595	0.5133	1.4414	0.7189	22	35	25	25	18	19	35	25	26	18	58	12	10	32	16	-	--	-	-	-	-
Unigene0000485	12.5458	11.2247	11.1329	10.9803	13.7662	11.2274	11.5452	9.7728	9.409	18.8062	14.6736	11.6087	12.593	10.8645	10.0704	435	460	415	443	500	433	435	406	351	686	539	398	417	410	381	FBL3	PREDICTED: F-box/LRR-repeat protein 3-like [Daucus carota subsp. sativus] [Daucus carota]	-	-	-	-
Unigene0000486	1.857	0.8407	2.9091	1.3859	1.0108	0.3808	0.9444	0.5166	1.2263	1.2232	0.5074	0.7907	0.8528	1.3919	1.4928	114	61	192	99	65	26	63	38	81	79	33	48	50	93	100	NPF2.7	PREDICTED: protein NRT1/ PTR FAMILY 2.6-like [Daucus carota subsp. sativus] [Daucus carota]	-	GO:0016020//membrane	-	GO:0006810//transport;GO:0051179//localization;GO:0051234//establishment of localization
Unigene0000487	10.4145	10.5907	9.9664	13.6837	11.0892	7.2924	9.3074	4.8057	7.9579	5.9015	6.4749	8.3044	7.969	6.9006	9.0397	208	250	214	318	232	162	202	115	171	124	137	164	152	150	197	-	--	-	-	-	-
Unigene0000488	1.496	1.0547	1.3915	1.5356	1.6661	1.3076	0.9178	0.9364	0.7725	1.343	1.216	0.5884	1.0008	0.2291	1.4091	36	30	36	43	42	35	24	27	20	34	31	14	23	6	37	At1g04910	GDP-fucose protein O-fucosyltransferase [Cynara cardunculus var. scolymus] [Cynara cardunculus]	-	-	GO:0003824//catalytic activity;GO:0016740//transferase activity	-
Unigene0000489	2.7608	2.2937	2.2209	2.8001	4.0364	2.6162	2.1744	2.7193	2.0574	2.4114	2.6294	1.7356	1.9532	1.8282	2.1426	111	109	96	131	170	117	95	131	89	102	112	69	75	80	94	-	--	-	-	-	-
Unigene0000490	0.2302	0	0	0	0	0.138	0	0	0.1427	0	0	0	0	0	0	3	0	0	0	0	2	0	0	2	0	0	0	0	0	0	-	--	-	-	-	-
Unigene0000491	5.2664	6.1041	6.7574	6.6108	4.9675	4.8025	6.4773	4.4164	5.3738	4.1935	4.4016	4.4998	6.2382	4.0534	7.2569	419	574	578	612	414	425	560	421	460	351	371	354	474	351	630	-	Armadillo [Corchorus olitorius]	-	-	-	-
Unigene0000492	5.0816	7.1806	5.8649	7.5911	7.5432	6.793	6.5125	3.575	3.091	3.3381	10.2211	5.8925	5.0701	3.3978	5.5104	191	319	237	332	297	284	266	161	125	132	407	219	182	139	226	WAKL15	PREDICTED: wall-associated receptor kinase-like 20 [Nicotiana attenuata]	-	-	-	-
Unigene0000493	17.3329	10.9825	18.5368	17.7179	17.567	14.6907	19.3936	13.829	20.794	13.4997	15.7123	17.2203	17.3495	13.961	14.2054	227	170	261	270	241	214	276	217	293	186	218	223	217	199	203	-	--	-	-	-	-
Unigene0000494	0.6882	0.4707	0.3813	0.5159	0.4193	0.4476	0.3099	0.2811	0.5443	0.1948	0.387	0.385	0.1686	0.4843	0.255	47	38	28	41	30	34	23	23	40	14	28	26	11	36	19	At2g16250	PREDICTED: probable LRR receptor-like serine/threonine-protein kinase At2g16250 [Vitis vinifera]	-	GO:0016020//membrane;GO:0044425//membrane part;GO:0031224//intrinsic component of membrane	GO:0016772//transferase activity, transferring phosphorus-containing groups;GO:0001882//nucleoside binding;GO:0001883//purine nucleoside binding;GO:0016740//transferase activity;GO:0016627//oxidoreductase activity, acting on the CH-CH group of donors;GO:0097159//organic cyclic compound binding;GO:0097367//carbohydrate derivative binding;GO:0032549//ribonucleoside binding;GO:0032550//purine ribonu…	GO:0044710//single-organism metabolic process;GO:0071704//organic substance metabolic process;GO:0019538//protein metabolic process;GO:0043412//macromolecule modification;GO:0036211//protein modification process;GO:0009987//cellular process;GO:0043170//macromolecule metabolic process;GO:0044237//cellular metabolic process;GO:0044238//primary metabolic process;GO:0008152//metabolic process;GO:0044…
Unigene0000495	16.848	31.642	27.7498	33.2219	24.4045	23.6206	24.4384	24.397	28.9146	17.7659	23.763	18.4005	18.5503	21.6653	28.478	951	2111	1684	2182	1443	1483	1499	1650	1756	1055	1421	1027	1000	1331	1754	DNAJC17	DnaJ domain-containing protein [Cynara cardunculus var. scolymus] [Cynara cardunculus]	-	-	-	-
Unigene0000496	0.5752	0.4867	0.5885	0.8404	0.2745	0.8791	0.2117	0.8161	1.2296	0.7108	0.1629	0.0582	0.783	0.7399	0.369	10	10	11	17	5	17	4	17	23	13	3	1	13	14	7	-	--	-	-	-	-
Unigene0000497	1.8139	1.3767	0.794	10.2931	1.4005	3.1176	3.2402	0.6456	2.6528	2.7637	1.4604	1.4028	0.1676	0.5147	0.929	68	61	32	449	55	130	132	29	107	109	58	52	6	21	38	-	--	-	-	-	-
Unigene0000498	0.5248	0.0888	0.1953	1.1275	0.501	0.4246	1.5454	0.219	0.6829	0.2993	0.5449	0.3715	0.4396	0.675	0.6733	10	2	4	25	10	9	32	5	14	6	11	7	8	14	14	CID11	Ataxin-2, C-terminal [Cynara cardunculus var. scolymus] [Cynara cardunculus]	-	-	-	-
Unigene0000499	2.7952	2.6533	2.7267	2.5194	2.408	3.4324	3.4506	1.5363	2.2178	1.2961	1.8019	2.2063	3.2837	1.6286	1.8744	41	46	43	43	37	56	55	27	35	20	28	32	46	26	30	-	--	-	-	-	-
Unigene0000500	173.8	203.809	317.803	191.48	170.213	101.741	133.766	135.786	136.358	113.844	153.288	164.536	156.603	136.243	153.297	2316	3210	4553	2969	2376	1508	1937	2168	1955	1596	2164	2168	1993	1976	2229	SlH4	Histone superfamily protein isoform 2, partial [Theobroma cacao]	-	GO:0043226//organelle;GO:0043229//intracellular organelle;GO:0044444//cytoplasmic part;GO:0005623//cell;GO:0005737//cytoplasm;GO:0016020//membrane;GO:0031090//organelle membrane;GO:0043232//intracellular non-membrane-bounded organelle;GO:0043231//intracellular membrane-bounded organelle;GO:0005622//intracellular;GO:0009536//plastid;GO:0043228//non-membrane-bounded organelle;GO:0005911//cell-cell …	GO:0005515//protein binding;GO:0005488//binding;GO:0003676//nucleic acid binding;GO:1901363//heterocyclic compound binding;GO:0097159//organic cyclic compound binding;GO:0046983//protein dimerization activity	GO:0006325//chromatin organization;GO:0034728//nucleosome organization;GO:0043933//macromolecular complex subunit organization;GO:0071840//cellular component organization or biogenesis;GO:0071822//protein complex subunit organization;GO:0016043//cellular component organization;GO:0006996//organelle organization;GO:0071824//protein-DNA complex subunit organization;GO:0051276//chromosome organizati…
Unigene0000501	0.4687	0.5287	1.0172	0.8727	0.522	0.5618	0.2875	0.1956	0.7986	0.4455	1.1797	0.632	1.6358	1.0048	1.4318	6	8	14	13	7	8	4	3	11	6	16	8	20	14	20	-	--	-	-	-	-
Unigene0000502	26.9373	17.8934	17.5932	24.9831	20.8437	20.5887	28.7141	14.409	22.3703	25.5807	20.5141	27.7046	24.7764	22.3472	15.3799	1061	833	745	1145	860	902	1229	680	948	1060	856	1079	932	958	661	RPS7	PREDICTED: 40S ribosomal protein S7-like [Daucus carota subsp. sativus] [Daucus carota]	ko03010//Ribosome//Translation//Genetic Information Processing	GO:0044424//intracellular part;GO:0044464//cell part;GO:0005623//cell;GO:0032991//macromolecular complex;GO:1990904//ribonucleoprotein complex;GO:0005622//intracellular;GO:0030529//intracellular ribonucleoprotein complex	-	GO:0008152//metabolic process;GO:0043170//macromolecule metabolic process;GO:0010467//gene expression;GO:0071704//organic substance metabolic process
Unigene0000503	9.6326	10.4027	9.6882	10.9706	10.6909	11.1245	10.6661	10.8501	10.1905	12.506	10.1275	14.3354	8.4462	10.3615	11.0528	123	157	133	163	143	158	148	166	140	168	137	181	103	144	154	-	PREDICTED: traB domain-containing protein-like [Daucus carota subsp. sativus] [Daucus carota]	-	-	-	-
Unigene0000504	0.465	1.3277	1.2704	0.8991	0.971	1.3586	0.9093	0.8489	2.3769	0.3315	0.8504	0.9405	0.7303	1.0947	1.012	16	54	47	36	35	52	34	35	88	12	31	32	24	41	38	-	--	-	-	-	-
Unigene0000505	2.1709	1.2034	1.3926	1.0294	0.5717	0.8749	1.6533	0.8122	0.5566	0.2846	1.2719	1.7413	1.2541	0.8941	0.9605	29	19	20	16	8	13	24	13	8	4	18	23	16	13	14	-	--	-	-	-	-
Unigene0000506	1.6033	2.306	1.715	1.5157	1.5305	0.5766	0.6639	1.7396	0.5216	0.0762	1.2864	2.0268	0.6715	0.5892	0.9551	20	34	23	22	20	8	9	26	7	1	17	25	8	8	13	-	--	-	-	-	-
Unigene0000507	11.563	12.9106	12.3421	13.4196	12.2825	15.6149	12.0582	11.0152	12.9055	11.1487	12.6145	11.8857	12.9759	12.431	12.4645	488	644	560	659	543	733	553	557	586	495	564	496	523	571	574	-	PREDICTED: protein HGH1 homolog [Gossypium hirsutum]	-	-	-	-
Unigene0000508	5.5984	6.9471	6.8274	7.6982	5.4632	10.458	9.6169	7.6318	5.3191	5.0259	8.6901	6.2909	5.6666	5.5439	9.7484	90	132	118	144	92	187	168	147	92	85	148	100	87	97	171	-	--	-	-	-	-
Unigene0000509	3.0648	3.7555	6.0455	5.9945	3.7833	5.8434	5.738	4.7631	4.9114	5.4748	6.0353	6.4663	4.9797	5.1464	5.3754	58	84	123	132	75	123	118	108	100	109	121	121	90	106	111	-	--	-	-	-	-
Unigene0000510	3.2611	4.9125	5.4007	1.9823	5.4669	3.5754	3.5133	4.846	4.5834	4.385	2.0271	2.1718	2.6651	3.2155	4.2278	41	73	73	29	72	50	48	73	62	58	27	27	32	44	58	-	PREDICTED: myb-related protein 308-like [Daucus carota subsp. sativus] [Daucus carota]	-	-	-	-
Unigene0000511	0.5746	0.9978	1.5751	0.3119	1.0537	1.2098	0.5566	1.161	1.1524	0.9629	0.9848	0.9328	0.5383	0.9447	1.2748	38	78	112	24	73	89	40	92	82	67	69	61	34	68	92	-	LRR-RLK, partial [Vernicia fordii]	-	-	-	-
Unigene0000512	0.6838	1.2535	3.2861	1.4691	0.9791	1.5881	0.6293	1.0463	1.6418	0.5416	1.1833	0.6915	0.5967	0.9947	1.9322	12	26	62	30	18	31	12	22	31	10	22	12	10	19	37	-	--	-	-	-	-
Unigene0000513	0.5553	0.8726	0.4427	0.8863	0.3029	0.4279	0.584	0.2648	0.0737	0.4524	0.1498	0.1605	0.3323	0.8747	0.3635	7	13	6	13	4	6	8	4	1	6	2	2	4	12	5	-	--	-	-	-	-
Unigene0000514	0.6471	0.3285	1.0834	0.7044	0.2059	0.2715	0.794	0.5041	0.401	0.4921	0.4479	0.7417	0.4969	0.5945	0.0791	15	9	27	19	5	7	20	14	10	12	11	17	11	15	2	-	--	-	-	-	-
Unigene0000515	0	0	0	0	0	0	0	0	0	0	0	0	0	0	0	0	0	0	0	0	0	0	0	0	0	0	0	0	0	0	DERP3	trypsin alpha [Emiliania huxleyi CCMP1516]	-	-	GO:0016787//hydrolase activity;GO:0003824//catalytic activity	-
Unigene0000516	4.2974	5.9733	5.0679	6.9249	6.0072	6.4853	5.5083	6.3408	6.562	6.7838	2.4629	5.355	7.955	4.9356	4.501	56	92	71	105	82	94	78	99	92	93	34	69	99	70	64	-	--	-	-	-	-
Unigene0000517	0.2252	0.5717	0.0838	1.1227	0.6451	0.2835	0.2487	0.376	0.5443	0.1713	0.3827	0.9112	0.3774	0.8692	0.7018	5	15	2	29	15	7	6	10	13	4	9	20	8	21	17	-	--	-	-	-	-
Unigene0000518	0.4184	0.7611	0.681	0.7551	0.6191	1.7867	0.5968	0.9428	0.6028	0.2386	0.8688	0.7616	0.3286	1.1148	0.6902	20	43	35	42	31	95	31	54	31	12	44	36	15	58	36	-	--	-	-	-	-
Unigene0000519	0.1505	0.2546	0.2799	0.3879	0.79	0.2705	0.4154	0.7534	0.0699	0.3575	0.4971	0.7608	0.8665	0.1382	0	2	4	4	6	11	4	6	12	1	5	7	10	11	2	0	-	Senescence domain-containing protein [Cephalotus follicularis]	ko04144//Endocytosis//Transport and catabolism//Cellular Processes	-	-	-
Unigene0000520	0.4434	1.0552	0.3609	0.9528	0.2646	0.7226	0.3061	0.6246	0.5925	0.4215	0.3401	0.3924	0.4643	0.331	0.4318	16	45	14	40	10	29	12	27	23	16	13	14	16	13	17	-	--	-	-	-	-
Unigene0000521	0.8726	0.8565	1.4935	2.8799	1.1663	1.5063	1.6061	1.9228	2.7252	0.4645	0	0	1.4985	1.3149	1.9834	25	29	46	96	35	48	50	66	84	14	0	0	41	41	62	-	PREDICTED: transcription factor bHLH36 [Vitis vinifera]	-	-	-	-
Unigene0000522	6.193	9.3481	9.0333	6.8948	9.0024	9.6803	6.5409	5.8735	7.4567	5.8197	6.5764	7.1883	10.8322	5.1728	6.127	88	157	138	114	134	153	101	100	114	87	99	101	147	80	95	-	PREDICTED: uncharacterized protein LOC108224660 [Daucus carota subsp. sativus] [Daucus carota]	-	-	-	-
Unigene0000523	0	0.0461	0	3.1349	0.2599	0	0.1503	0	0	0.1552	0	0	0	0	0.1996	0	1	0	67	5	0	3	0	0	3	0	0	0	0	4	-	--	-	-	-	-
Unigene0000524	1.1347	2.2556	1.8693	2.7377	2.1535	1.4504	1.3462	1.9284	3.1132	1.2735	1.1227	1.5762	1.5174	1.5451	1.466	83	195	147	233	165	118	107	169	245	98	87	114	106	123	117	gag	PREDICTED: uncharacterized protein LOC108204035, partial [Daucus carota subsp. sativus] [Daucus carota]	-	-	-	-
Unigene0000525	0.1159	0.2452	0.7008	0.7969	0.7746	0.4689	0.1067	0.919	0.8619	0.5509	0.6018	0.4689	0.3641	0.4792	1.2747	2	5	13	16	14	9	2	19	16	10	11	8	6	9	24	-	--	-	-	-	-
Unigene0000526	4.9956	0.3008	1.4221	3.4835	5.0405	7.4961	8.7527	8.0717	5.9981	1.8926	4.9169	3.5779	0.5398	6.55	6.5334	281	20	86	228	297	469	535	544	363	112	293	199	29	401	401	gag-pol	Retrovirus-related Pol polyprotein from transposon 17.6 [Cajanus cajan]	-	-	-	-
Unigene0000527	13.5181	13.7322	11.8764	17.3033	17.5783	6.6219	5.6822	5.9633	9.1005	6.8754	8.1182	6.2892	8.4281	5.9569	5.9013	613	736	579	913	835	334	280	324	444	328	390	282	365	294	292	-	PREDICTED: uncharacterized protein LOC108220617 [Daucus carota subsp. sativus] [Daucus carota]	-	-	-	-
Unigene0000528	1.952	1.9429	1.3884	2.911	2.7951	4.1292	2.1661	1.725	1.7075	1.8008	3.5225	1.6257	1.9838	2.0572	1.2101	34	40	26	59	51	80	41	36	32	33	65	28	33	39	23	At1g04910	O-fucosyltransferase family protein isoform 2 [Theobroma cacao]	-	-	GO:0003824//catalytic activity;GO:0016740//transferase activity	-
Unigene0000529	2.0577	1.2128	7.8711	3.1594	4.2819	1.6837	0.8298	3.3384	4.0185	2.5274	3.3391	3.18	0.7989	4.0999	4.4709	89	62	366	159	194	81	39	173	187	115	153	136	33	193	211	GA2OX2	PREDICTED: 2-oxoglutarate-dependent dioxygenase DAO [Ipomoea nil]	-	-	-	-
Unigene0000530	0.7124	0.8664	0.5798	0.1913	0.5525	0.9206	0.4507	0.4831	0.6207	0.1693	0.6304	1.1707	0.2331	0.1636	0.2856	16	23	14	5	13	23	11	13	15	4	15	26	5	4	7	-	--	-	-	-	-
Unigene0000531	35.7454	27.8672	21.2206	29.2234	35.7239	24.2885	15.0049	21.2033	8.6195	23.0515	26.4669	31.1306	18.8055	10.2808	15.0229	1642	1513	1048	1562	1719	1241	749	1167	426	1114	1288	1414	825	514	753	VDE1	PREDICTED: violaxanthin de-epoxidase, chloroplastic [Daucus carota subsp. sativus] [Daucus carota]	ko00906//Carotenoid biosynthesis//Metabolism of terpenoids and polyketides//Metabolism	GO:0043229//intracellular organelle;GO:0044464//cell part;GO:0044436//thylakoid part;GO:0009507//chloroplast;GO:0005622//intracellular;GO:0009536//plastid;GO:0009579//thylakoid;GO:0043226//organelle;GO:0043231//intracellular membrane-bounded organelle;GO:0044422//organelle part;GO:0044434//chloroplast part;GO:0005737//cytoplasm;GO:0031976//plastid thylakoid;GO:0043227//membrane-bounded organelle;…	GO:0016491//oxidoreductase activity;GO:0003824//catalytic activity	GO:0016116//carotenoid metabolic process;GO:0008299//isoprenoid biosynthetic process;GO:0048869//cellular developmental process;GO:0065007//biological regulation;GO:0048731//system development;GO:0008152//metabolic process;GO:0046471//phosphatidylglycerol metabolic process;GO:0034660//ncRNA metabolic process;GO:0071704//organic substance metabolic process;GO:0072330//monocarboxylic acid biosynthe…
Unigene0000532	0.7776	1.5351	10.3269	0.2599	0.9073	17.8659	0.5963	65.5848	4.6175	2.1763	13.3344	0.568	51.4767	0.3175	44.1044	18	42	257	7	22	460	15	1819	115	53	327	13	1138	8	1114	SPX3	PREDICTED: SPX domain-containing protein 3-like [Ziziphus jujuba]	-	-	-	-
Unigene0000533	1.6389	1.7648	1.2472	2.6889	3.129	1.7413	0.6855	2.9222	0.7616	0.9913	0.7032	0.8287	0.78	0.2053	0.8875	22	28	18	42	44	26	10	47	11	14	10	11	10	3	13	-	--	-	-	-	-
Unigene0000534	4.1322	7.4483	5.3476	4.7865	7.6608	5.3303	4.0782	4.6984	5.5662	5.3509	2.1481	6.5411	4.2641	5.2273	4.1163	69	147	96	93	134	99	74	94	100	94	38	108	68	95	75	-	hypothetical protein L484_024559 [Morus notabilis]	-	-	-	-
Unigene0000535	3.165	5.7382	12.3645	4.799	3.7552	13.0284	2.6005	14.7173	41.8566	3.911	9.7096	1.509	7.4566	18.9228	27.3072	140	300	588	247	174	641	125	780	1992	182	455	66	315	911	1318	NFYC2	PREDICTED: nuclear transcription factor Y subunit C-2 [Theobroma cacao]	-	GO:0043226//organelle;GO:0044422//organelle part;GO:0005623//cell;GO:0044464//cell part;GO:0043234//protein complex;GO:0044798//nuclear transcription factor complex;GO:0043231//intracellular membrane-bounded organelle;GO:0043227//membrane-bounded organelle;GO:0032991//macromolecular complex;GO:0005622//intracellular;GO:0044424//intracellular part;GO:0005634//nucleus;GO:0043229//intracellular orga…	GO:0005488//binding;GO:0005515//protein binding;GO:0003676//nucleic acid binding;GO:0097159//organic cyclic compound binding;GO:0003677//DNA binding;GO:1901363//heterocyclic compound binding;GO:0046983//protein dimerization activity	GO:0050794//regulation of cellular process;GO:0065007//biological regulation;GO:0031323//regulation of cellular metabolic process;GO:0050789//regulation of biological process;GO:2001141//regulation of RNA biosynthetic process;GO:2000112//regulation of cellular macromolecule biosynthetic process;GO:0019219//regulation of nucleobase-containing compound metabolic process;GO:0006355//regulation of tr…
Unigene0000536	6.1202	14.2521	5.2047	10.9703	13.4099	10.5854	11.0496	10.5078	11.4309	4.4323	6.8224	8.6653	4.9436	5.998	8.8673	105	289	96	219	241	202	206	216	211	80	124	147	81	112	166	-	--	-	-	-	-
Unigene0000537	1.973	2.2035	2.4959	1.0852	1.8835	0.8514	3.9945	2.0419	1.5404	1.7254	1.2664	0.2394	0.4132	1.2327	0.9403	25	33	34	16	25	12	55	31	21	23	17	3	5	17	13	-	--	-	-	-	-
Unigene0000538	1.6573	1.6693	1.3213	1.0852	0.8287	0.7805	1.0894	0.6587	1.0269	0.4501	1.8624	1.9954	1.6528	2.0303	2.3868	21	25	18	16	11	11	15	10	14	6	25	25	20	28	33	-	--	-	-	-	-
Unigene0000539	0.2343	1.3218	0.218	1.7454	0.5966	0.8427	0.7907	0.9779	0.5082	0.594	1.106	0.869	0.4908	0.1435	0.4295	3	20	3	26	8	12	11	15	7	8	15	11	6	2	6	-	--	-	-	-	-
Unigene0000540	8.0202	11.2474	6.2336	7.884	6.4502	7.408	9.352	13.9376	6.3311	8.1456	10.4742	9.4443	8.3403	7.0156	10.7735	146	242	122	167	123	150	185	304	124	156	202	170	145	139	214	-	--	-	-	-	-
Unigene0000541	14.2446	17.0103	24.5892	18.4182	17.3553	15.7679	14.1321	18.6364	17.7721	15.4104	17.5241	14.6655	15.6768	17.1361	15.1323	333	470	618	501	425	410	359	522	447	379	434	339	350	436	386	At4g31860	PREDICTED: probable protein phosphatase 2C 60 [Daucus carota subsp. sativus] [Daucus carota]	-	-	-	-
Unigene0000542	10.8479	11.9404	18.1229	11.6761	11.0595	10.4155	9.4012	12.9214	15.3685	9.6105	13.222	8.2014	14.3362	15.3859	10.7138	103	134	185	129	110	110	97	147	157	96	133	77	130	159	111	At4g31860	PREDICTED: probable protein phosphatase 2C 60 [Daucus carota subsp. sativus] [Daucus carota]	-	-	-	-
Unigene0000543	4.6703	6.7112	12.6185	6.0525	6.9354	5.7318	5.7305	4.826	8.8195	5.5668	3.9886	3.4487	7.5294	4.2911	5.5031	63	107	183	95	98	86	84	78	128	79	57	46	97	63	81	-	--	-	-	-	-
Unigene0000544	22.3427	21.5244	23.8849	20.9002	20.7671	20.7803	20.4447	19.209	19.5027	20.4914	22.1881	20.8522	22.4408	20.0261	19.7182	1594	1815	1832	1735	1552	1649	1585	1642	1497	1538	1677	1471	1529	1555	1535	At2g02160	PREDICTED: zinc finger CCCH domain-containing protein 17-like [Daucus carota subsp. sativus] [Daucus carota]	-	-	-	GO:0044267//cellular protein metabolic process;GO:0070647//protein modification by small protein conjugation or removal;GO:0009987//cellular process;GO:0043170//macromolecule metabolic process;GO:0044238//primary metabolic process;GO:0006464//cellular protein modification process;GO:0071704//organic substance metabolic process;GO:0008152//metabolic process;GO:0043412//macromolecule modification;G…
Unigene0000545	1.4122	1.8274	1.0045	1.1661	1.6654	1.3443	1.1722	1.6409	1.6729	0.7633	2.1694	0.7841	1.0438	1.2721	1.1673	51	78	39	49	63	54	46	71	65	29	83	28	36	50	46	-	--	-	-	-	-
Unigene0000546	8.2669	11.0876	9.5067	9.2521	8.2852	9.7505	9.748	7.055	8.1778	8.1865	6.9754	7.124	7.4455	8.3039	8.8309	622	986	769	810	653	816	797	636	662	648	556	530	535	680	725	GC1	PREDICTED: golgin candidate 1 [Daucus carota subsp. sativus] [Daucus carota]	-	-	-	-
Unigene0000547	0.7449	0.9104	0.5389	1.4938	1.7384	0.9674	1.4472	1.5198	1.4617	0.236	0.625	0.3348	0.6933	1.597	0.8344	9	13	7	21	22	13	19	22	19	3	8	4	8	21	11	-	--	-	-	-	-
Unigene0000548	0.9861	0.8782	0.6758	1.4496	1.2138	1.0965	1.6238	1.4727	0.7236	0.5426	1.3962	0.7611	0.5978	0.3815	0.5232	38	40	28	65	49	47	68	68	30	22	57	29	22	16	22	-	PREDICTED: prostaglandin E synthase 2-like [Ziziphus jujuba]	ko00590//Arachidonic acid metabolism//Lipid metabolism//Metabolism	-	-	-
Unigene0000549	0.3443	0.2913	0.5219	0.2302	0.0974	0.3325	2.0185	0.0745	0.403	0.3637	0.6019	0.1419	0.5875	0.539	0.8298	27	27	44	21	8	29	172	7	34	30	50	11	44	46	71	PKP1	PREDICTED: pyruvate kinase isozyme A, chloroplastic-like [Daucus carota subsp. sativus] [Daucus carota]	ko01200//Carbon metabolism//Global and Overview//Metabolism;ko01230//Biosynthesis of amino acids//Global and Overview//Metabolism;ko00230//Purine metabolism//Nucleotide metabolism//Metabolism;ko00010//Glycolysis / Gluconeogenesis//Carbohydrate metabolism//Metabolism;ko00620//Pyruvate metabolism//Carbohydrate metabolism//Metabolism	-	GO:0016301//kinase activity;GO:0031420//alkali metal ion binding;GO:0003824//catalytic activity;GO:0016772//transferase activity, transferring phosphorus-containing groups;GO:0005488//binding;GO:0046872//metal ion binding;GO:0016740//transferase activity;GO:0043169//cation binding;GO:0043167//ion binding	GO:0006793//phosphorus metabolic process;GO:0006796//phosphate-containing compound metabolic process;GO:0019752//carboxylic acid metabolic process;GO:0008152//metabolic process;GO:0043436//oxoacid metabolic process;GO:0044763//single-organism cellular process;GO:0006082//organic acid metabolic process;GO:0009987//cellular process;GO:0032787//monocarboxylic acid metabolic process;GO:0044237//cellu…
Unigene0000550	0.9275	0.1121	0.6162	0.1139	0.253	0.3574	0.6097	0.2212	0.1232	0.1889	0.6254	0.536	0.1387	0.3044	0.4857	14	2	10	2	4	6	10	4	2	3	10	8	2	5	8	-	--	-	-	-	-
Unigene0000551	1.9037	1.3306	0.6929	1.2093	1.4223	1.2651	1.5996	1.0362	0.6924	0.7868	1.6407	1.0045	1.1267	1.0647	2.0481	23	19	9	17	18	17	21	15	9	10	21	12	13	14	27	-	--	-	-	-	-
Unigene0000552	0	0	0	0	0	0	0	0	0	0	0	0	0	0	0	0	0	0	0	0	0	0	0	0	0	0	0	0	0	0	SLC25A4	ADP/ATP translocase [Cyanidioschyzon merolae strain 10D] [Cyanidioschyzon merolae]	-	GO:0031975//envelope;GO:0044422//organelle part;GO:0043227//membrane-bounded organelle;GO:0044425//membrane part;GO:0005622//intracellular;GO:0019866//organelle inner membrane;GO:0031224//intrinsic component of membrane;GO:0044446//intracellular organelle part;GO:0044424//intracellular part;GO:0043226//organelle;GO:0016020//membrane;GO:0031967//organelle envelope;GO:0005623//cell;GO:0031090//orga…	-	GO:0044763//single-organism cellular process;GO:0051179//localization;GO:0009987//cellular process;GO:0051234//establishment of localization;GO:0044699//single-organism process
Unigene0000553	2.0262	3.746	2.5826	3.3536	3.5103	1.1469	4.1435	4.76	1.8832	1.5693	3.0459	2.7321	3.1431	1.9306	2.9573	27	59	37	52	49	17	60	76	27	22	43	36	40	28	43	-	--	-	-	-	-
Unigene0000554	11.097	9.1854	10.5295	10.6146	9.1833	12.664	13.3736	11.8137	13.4275	14.026	14.6906	11.2748	12.393	10.48	13.0509	646	632	659	719	560	820	846	824	841	859	906	649	689	664	829	-	--	-	-	-	-
Unigene0000555	1.0401	2.4001	2.1109	1.4628	2.8886	1.6152	2.3495	2.8411	2.4609	1.7077	0.7141	1.0519	0.9901	1.477	2.4265	11	30	24	18	32	19	27	36	28	19	8	11	10	17	28	-	--	-	-	-	-
Unigene0000556	0.8999	0.2687	0.9847	0.6824	0.6064	0.5235	0.1461	0.9278	0.1968	0.0503	0.3997	0	0.0554	0.2918	0.5336	17	6	20	15	12	11	3	21	4	1	8	0	1	6	11	-	Pol polyprotein [Cajanus cajan]	-	-	-	-
Unigene0000557	0	2.8486	0.1491	0.9645	1.8367	1.4414	0.8852	0.2676	0.4471	0.1524	1.2864	0.4864	0.3358	0.0737	0.9551	0	42	2	14	24	20	12	4	6	2	17	6	4	1	13	-	--	-	-	-	-
Unigene0000558	0	0	0	0	0	0	0	0	0	0	0	0	0	0	0	0	0	0	0	0	0	0	0	0	0	0	0	0	0	0	-	BnaC02g36110D [Brassica napus]	-	-	-	-
Unigene0000559	14.2715	16.4359	16.0728	22.7804	11.5577	15.3211	12.7957	11.8499	14.6798	8.7182	19.3585	10.6486	10.0264	12.3541	11.4485	778	1059	942	1445	660	929	758	774	861	500	1118	574	522	733	681	-	PREDICTED: mediator-associated protein 2 [Daucus carota subsp. sativus] [Daucus carota]	-	-	-	-
Unigene0000560	86.6644	93.2705	140.491	90.6809	83.7349	70.9648	70.3105	65.3211	81.659	76.3896	88.9675	75.001	97.0914	83.9238	79.3804	1816	2310	3165	2211	1838	1654	1601	1640	1841	1684	1975	1554	1943	1914	1815	MtrDRAFT_AC149210g1v1	PREDICTED: histone H2A [Daucus carota subsp. sativus] [Daucus carota]	-	GO:0043231//intracellular membrane-bounded organelle;GO:0044424//intracellular part;GO:0005622//intracellular;GO:0043232//intracellular non-membrane-bounded organelle;GO:0043227//membrane-bounded organelle;GO:0043228//non-membrane-bounded organelle;GO:0043226//organelle;GO:0044464//cell part;GO:0005623//cell;GO:0043229//intracellular organelle	GO:0005515//protein binding;GO:0046983//protein dimerization activity;GO:0003676//nucleic acid binding;GO:1901363//heterocyclic compound binding;GO:0005488//binding;GO:0097159//organic cyclic compound binding	-
Unigene0000561	0.8506	0.7196	0.5034	0.8639	0.2214	0.9037	0.8539	0.2581	0.7187	0.2205	0.3649	0.7038	0.1619	0.2842	0	11	11	7	13	3	13	12	4	10	3	5	9	2	4	0	-	--	-	-	-	-
Unigene0000562	10.4589	12.7577	14.5476	13.8688	11.7914	13.4267	11.1157	12.0092	13.8658	9.2859	11.3261	11.6318	7.7264	13.4121	11.408	652	940	975	1006	770	931	753	897	930	609	748	717	460	910	776	-	PREDICTED: ubinuclein-1-like isoform X2 [Daucus carota subsp. sativus] [Daucus carota]	-	-	-	-
Unigene0000563	3.1888	1.096	0	0.942	1.3794	0.4479	3.5764	0.6653	1.2504	1.5155	1.505	1.9148	2.452	1.7854	1.5525	64	26	0	22	29	10	78	16	27	32	32	38	47	39	34	At5g27670	PREDICTED: histone H2A.1-like [Prunus mume]	-	-	-	-
Unigene0000564	17.6294	26.0063	25.0507	23.2017	23.5056	23.5114	13.4397	22.9122	46.9803	22.6936	28.2773	19.6054	15.1559	29.9451	30.8228	542	945	828	830	757	804	449	844	1554	734	921	596	445	1002	1034	Psap	PREDICTED: prosaposin-like [Daucus carota subsp. sativus] [Daucus carota]	-	-	-	-
Unigene0000565	0.2217	0	0.2062	0	0.1058	0.598	0.102	0.1388	0.103	0	0.1046	0	0.7545	0.3056	0.8128	4	0	4	0	2	12	2	3	2	0	2	0	13	6	16	-	--	-	-	-	-
Unigene0000566	0.152	0	0	0.0653	0.1451	0	0.2797	0	0.0706	0	0.1434	0	0	0.1396	0	2	0	0	1	2	0	4	0	1	0	2	0	0	2	0	-	--	-	-	-	-
Unigene0000567	6.9203	5.5173	7.4272	5.7187	7.6862	6.0422	10.8385	5.8868	8.2875	4.6172	4.962	3.7685	6.6888	6.1749	7.6228	104	98	120	100	121	101	177	106	134	73	79	56	96	101	125	-	--	-	-	-	-
Unigene0000568	33.8688	29.3004	35.8214	32.5912	33.1922	33.331	43.5549	29.6264	38.2904	44.1156	33.8667	36.9505	41.8851	38.9816	30.944	1955	1999	2223	2189	2007	2140	2732	2049	2378	2679	2071	2109	2309	2449	1949	At5g08530	PREDICTED: NADH dehydrogenase [ubiquinone] flavoprotein 1, mitochondrial-like [Daucus carota subsp. sativus] [Daucus carota]	ko00190//Oxidative phosphorylation//Energy metabolism//Metabolism	GO:0044464//cell part;GO:0044446//intracellular organelle part;GO:0005740//mitochondrial envelope;GO:0005739//mitochondrion;GO:0005622//intracellular;GO:0005737//cytoplasm;GO:0044422//organelle part;GO:0043226//organelle;GO:0044455//mitochondrial membrane part;GO:0043227//membrane-bounded organelle;GO:0044424//intracellular part;GO:0031966//mitochondrial membrane;GO:0031967//organelle envelope;GO…	GO:0003824//catalytic activity;GO:0000166//nucleotide binding;GO:1901265//nucleoside phosphate binding;GO:0016655//oxidoreductase activity, acting on NAD(P)H, quinone or similar compound as acceptor;GO:0016651//oxidoreductase activity, acting on NAD(P)H;GO:0005488//binding;GO:0043167//ion binding;GO:0051536//iron-sulfur cluster binding;GO:1901363//heterocyclic compound binding;GO:0016491//oxidore…	GO:1901576//organic substance biosynthetic process;GO:0009987//cellular process;GO:0071840//cellular component organization or biogenesis;GO:0051179//localization;GO:0006461//protein complex assembly;GO:0006950//response to stress;GO:0019538//protein metabolic process;GO:0006810//transport;GO:0042221//response to chemical;GO:0036211//protein modification process;GO:1901575//organic substance cata…
Unigene0000569	48.1762	52.6282	54.3262	44.6481	45.165	42.7438	58.562	41.7752	57.6772	52.229	37.6303	42.3863	60.7369	60.2331	44.596	2284	2949	2769	2463	2243	2254	3017	2373	2942	2605	1890	1987	2750	3108	2307	RAD23C	PREDICTED: ubiquitin receptor RAD23c-like isoform X2 [Ipomoea nil]	ko04141//Protein processing in endoplasmic reticulum//Folding, sorting and degradation//Genetic Information Processing;ko03420//Nucleotide excision repair//Replication and repair//Genetic Information Processing	-	-	-
Unigene0000570	0.6748	0.4507	0.4625	1.3124	0.7459	0.447	0.5883	0.5335	0.8582	0.3713	0.8046	0.6465	0.4462	0.1305	0.5533	19	15	14	43	22	14	18	18	26	11	24	18	12	4	17	LUH	PREDICTED: single-stranded DNA-binding protein 3-like [Daucus carota subsp. sativus] [Daucus carota]	-	-	-	-
Unigene0000571	1.8359	1.8828	0.5175	2.4862	1.4339	0.6002	0.6655	0.3715	1.2927	1.0576	1.3128	1.2378	1.0485	0.3578	1.1727	33	40	10	52	27	12	13	8	25	20	25	22	18	7	23	-	--	-	-	-	-
Unigene0000572	0.1893	0.267	0.2348	0.1627	0	2.6098	0.9291	1.5274	0.8798	0	0.6552	0.9573	0.859	1.4495	0.7518	3	5	4	3	0	46	16	29	15	0	11	15	13	25	13	-	--	-	-	-	-
Unigene0000573	0	0	0	0	0	0	0	0	0	0	0	0.0545	0	0	0	0	0	0	0	0	0	0	0	0	0	0	1	0	0	0	-	PREDICTED: proline-rich receptor-like protein kinase PERK2 isoform X1 [Juglans regia]	-	-	-	-
Unigene0000574	2.7662	2.7774	2.4662	3.7385	3.572	3.7149	2.7779	2.8164	3.4564	2.2802	3.2719	2.2867	3.1728	2.1724	2.1564	241	286	231	379	326	360	263	294	324	209	302	197	264	206	205	OBF1	PREDICTED: bZIP transcription factor 53-like [Nicotiana attenuata]	-	-	GO:0097159//organic cyclic compound binding;GO:1901363//heterocyclic compound binding;GO:0003677//DNA binding;GO:0003676//nucleic acid binding;GO:0005515//protein binding;GO:0005488//binding;GO:0046983//protein dimerization activity	GO:0010556//regulation of macromolecule biosynthetic process;GO:0060255//regulation of macromolecule metabolic process;GO:0051649//establishment of localization in cell;GO:0048609//multicellular organismal reproductive process;GO:0045184//establishment of protein localization;GO:0061458//reproductive system development;GO:0044767//single-organism developmental process;GO:0044765//single-organism …
Unigene0000575	216.523	208.987	265.977	194.133	332.649	213.957	307.24	253.585	258.022	300.246	328.651	240.333	180.709	310.563	272.261	3814	4351	5037	3979	6138	4192	5881	5352	4890	5564	6133	4186	3040	5954	5233	RPL34	PREDICTED: 60S ribosomal protein L34-like [Ziziphus jujuba]	ko03010//Ribosome//Translation//Genetic Information Processing	GO:0030529//intracellular ribonucleoprotein complex;GO:0005622//intracellular;GO:1990904//ribonucleoprotein complex;GO:0032991//macromolecular complex;GO:0044424//intracellular part;GO:0044464//cell part;GO:0005623//cell	-	GO:0008152//metabolic process;GO:0071704//organic substance metabolic process;GO:0043170//macromolecule metabolic process;GO:0010467//gene expression
Unigene0000576	0.6746	1.3951	0.5229	0.5797	0.8586	0.7075	0.5863	0.2815	0.627	0.4987	0.4599	0.2274	0.3924	0.7575	0.5839	18	44	15	18	24	21	17	9	18	14	13	6	10	22	17	-	PREDICTED: uncharacterized protein LOC105159772 [Sesamum indicum]	-	-	-	-
Unigene0000577	4.2464	4.6366	2.989	3.7604	4.8892	4.4626	5.2939	4.4541	3.1868	4.9091	5.7822	6.2676	5.1223	3.9807	5.8243	296	382	224	305	357	346	401	372	239	360	427	432	341	302	443	wdr26	PREDICTED: WD repeat-containing protein 26-like [Daucus carota subsp. sativus] [Daucus carota]	-	-	-	GO:0019538//protein metabolic process;GO:0071840//cellular component organization or biogenesis;GO:0071704//organic substance metabolic process;GO:0034765//regulation of ion transmembrane transport;GO:0071554//cell wall organization or biogenesis;GO:0031323//regulation of cellular metabolic process;GO:0022898//regulation of transmembrane transporter activity;GO:0040029//regulation of gene express…
Unigene0000578	13.5432	33.2288	30.658	18.4822	17.0091	25.1096	4.2817	26.1537	31.0891	20.7552	15.2392	23.861	12.7488	3.9496	25.0922	1109	3216	2699	1761	1459	2287	381	2566	2739	1788	1322	1932	997	352	2242	GAT	glycerol-3-phosphate acyltransferase, partial [Lilium pensylvanicum]	ko00564//Glycerophospholipid metabolism//Lipid metabolism//Metabolism;ko00561//Glycerolipid metabolism//Lipid metabolism//Metabolism	-	-	-
Unigene0000579	0.6719	0.7752	1.1364	1.1549	1.108	0.4393	1.1805	1.8354	1.5329	0.8129	1.3262	2.1004	0.3838	0.1684	0.8397	11	15	20	22	19	8	21	36	27	14	23	34	6	3	15	-	--	-	-	-	-
Unigene0000580	1.6327	2.4819	0.9181	2.7985	1.8933	2.347	2.2156	1.8708	1.9977	1.2276	1.6109	1.6886	1.217	1.6781	1.4541	177	318	107	353	215	283	261	243	233	140	185	181	126	198	172	-	Retrovirus-related Pol polyprotein from transposon TNT 1-94 [Cajanus cajan]	-	-	-	-
Unigene0000581	2.0547	0.9397	1.3171	0.8352	1.0868	0.9985	0.3577	0.8343	0.1032	0.4487	0.6028	0.5335	0.3489	0.4592	0.7634	74	40	51	35	41	40	14	36	4	17	23	19	12	18	30	ASAT1	PREDICTED: acyl-CoA--sterol O-acyltransferase 1-like [Daucus carota subsp. sativus] [Daucus carota]	-	-	-	-
Unigene0000582	31.7239	54.3762	18.5864	79.9346	54.5179	15.2968	14.0401	17.6154	15.2517	19.2951	21.1465	18.3874	15.3266	13.131	11.7245	2202	4461	1387	6456	3964	1181	1059	1465	1139	1409	1555	1262	1016	992	888	XCC3184	PREDICTED: macro domain-containing protein VPA0103 isoform X2 [Daucus carota subsp. sativus] [Daucus carota]	-	-	-	-
Unigene0000583	0.8172	2.0742	1.6152	1.5217	1.3002	1.6224	1.8487	2.9839	2.2786	1.2622	3.2783	1.6529	1.3192	1.6581	1.4978	24	72	51	52	40	53	59	105	72	39	102	48	37	53	48	-	--	-	-	-	-
Unigene0000584	20.7689	28.7354	28.8635	23.5713	28.0489	22.846	29.0061	26.2049	33.6678	20.2061	20.9882	18.286	18.8686	24.0213	18.362	340	556	508	449	481	416	516	514	593	348	364	296	295	428	328	-	--	-	-	-	-
Unigene0000585	0.8337	0.8336	1.2689	0.3908	0.3617	0.4088	0.7672	0.5693	2.1132	0.2161	0.7154	1.303	0.3968	0.5571	0.4862	11	13	18	6	5	6	11	9	30	3	10	17	5	8	7	-	--	-	-	-	-
Unigene0000586	0.5579	0.59	0.3892	0.2996	0	0	0	0.0582	0.2592	0.0663	0.1316	0.141	0.219	0.5126	0.2556	8	10	6	5	0	0	0	1	4	1	2	2	3	8	4	-	--	-	-	-	-
Unigene0000587	1.2751	0.8734	0.9037	0.9393	0.8115	0.8735	3.1292	1.267	0.5644	0.4617	2.178	1.5352	0.3179	0.8926	1.9477	21	17	16	18	14	16	56	25	10	8	38	25	5	16	35	-	--	-	-	-	-
Unigene0000588	5.4996	16.1611	8.6323	10.9721	7.1252	8.0347	7.0944	8.0736	9.5843	6.3011	3.9398	8.7898	6.4784	6.3163	6.4802	112	389	189	260	152	182	157	197	210	135	85	177	126	140	144	-	--	-	-	-	-
Unigene0000589	0.7409	0.0697	0.1531	0.9198	0.9431	0	0.303	0.2748	0	0.5478	0.9325	0.4995	0.6896	0.6808	0.8299	9	1	2	13	12	0	4	4	0	7	12	6	8	9	11	-	--	-	-	-	-
Unigene0000590	1.1362	0.5655	1.0568	1.0913	0.3828	0.9614	1.3531	0.0558	0.3727	0.9529	0.6939	0.6083	1.0497	0.6141	2.3887	17	10	17	19	6	16	22	1	6	15	11	9	15	10	39	-	--	-	-	-	-
Unigene0000591	0.861	1.2201	1.3013	1.0729	0.9452	0.8127	0.7923	0.5569	0.8002	0.8388	0.7314	0.9142	0.4057	0.4944	0.9468	40	67	65	58	46	42	40	31	40	41	36	42	18	25	48	-	--	-	-	-	-
Unigene0000592	9.8777	69.684	24.8508	22.4447	21.9426	14.406	13.4015	25.0127	38.132	29.016	23.3928	31.195	29.9087	38.3685	21.247	1792	14942	4847	4738	4170	2907	2642	5437	7443	5538	4496	5596	5182	7576	4206	ABCC2	PREDICTED: ABC transporter C family member 12-like [Daucus carota subsp. sativus] [Daucus carota]	-	GO:0031224//intrinsic component of membrane;GO:0044425//membrane part;GO:0016020//membrane	GO:0016628//oxidoreductase activity, acting on the CH-CH group of donors, NAD or NADP as acceptor;GO:0097159//organic cyclic compound binding;GO:0015405//P-P-bond-hydrolysis-driven transmembrane transporter activity;GO:0016817//hydrolase activity, acting on acid anhydrides;GO:0005215//transporter activity;GO:0015399//primary active transmembrane transporter activity;GO:0036094//small molecule bin…	GO:0051179//localization;GO:0008152//metabolic process;GO:0051234//establishment of localization;GO:0044763//single-organism cellular process;GO:0044699//single-organism process;GO:0009987//cellular process;GO:0044710//single-organism metabolic process
Unigene0000593	0.3958	0.4465	0.859	0.6803	4.849	2.906	0.2428	4.2944	1.3489	0	0.2491	0.4003	0.4144	0.9091	1.33	6	8	14	12	77	49	4	78	22	0	4	6	6	15	22	-	--	-	-	-	-
Unigene0000594	1.3253	0.9174	6.1076	0.8801	1.3227	0.8124	2.4392	1.7597	0.6159	1.6033	2.3883	2.3151	3.217	0.8856	2.2636	22	18	109	17	23	15	44	35	11	28	42	38	51	16	41	RIBF2	PREDICTED: FAD synthetase 2, chloroplastic [Daucus carota subsp. sativus] [Daucus carota]	-	-	-	-
Unigene0000595	0.3029	0.6834	0.1878	0.564	0.8675	1.2708	0.1858	1.5168	0.4223	1.1517	0.7148	1.2253	0	0.2783	0.6015	6	16	4	13	18	28	4	36	9	24	15	24	0	6	13	-	--	-	-	-	-
Unigene0000596	14.0366	14.8999	14.3254	13.6828	11.8489	12.0353	10.8241	11.9863	11.7175	16.4925	7.6062	11.5667	5.3074	11.1652	11.4941	216	271	237	245	191	206	181	221	194	267	124	176	78	187	193	-	PREDICTED: dymeclin-like [Nicotiana tabacum]	-	-	-	-
Unigene0000597	11.7974	8.4601	10.9733	10.6306	7.5168	9.8961	9.6781	9.4824	9.3191	11.2397	10.7502	9.396	9.8139	7.51	8.2899	433	367	433	454	289	404	386	417	368	434	418	341	344	300	332	-	Melibiase domain-containing protein [Cephalotus follicularis]	-	-	GO:0016787//hydrolase activity;GO:0004557//alpha-galactosidase activity;GO:0015925//galactosidase activity;GO:0016798//hydrolase activity, acting on glycosyl bonds;GO:0003824//catalytic activity;GO:0004553//hydrolase activity, hydrolyzing O-glycosyl compounds	GO:0008152//metabolic process
Unigene0000598	0.6483	0.2438	0.938	0.1238	0.9627	0.1295	0.3977	0.4208	0.4687	0	1.6999	0.6557	0.9051	0.6618	0.3301	9	4	14	2	14	2	6	7	7	0	25	9	12	10	5	-	--	-	-	-	-
Unigene0000599	9.3235	7.4803	6.9527	10.6376	10.1282	12.6457	10.1332	10.1294	11.2057	7.9455	7.6627	10.8922	10.52	8.6402	8.9129	116	110	93	154	132	175	137	151	150	104	101	134	125	117	121	-	--	-	-	-	-
Unigene0000600	1.7471	2.0257	2.7687	3.003	2.1929	2.9088	2.6201	2.2143	3.2477	1.5377	2.9319	2.7158	2.9135	3.3889	3.2913	54	74	92	108	71	100	88	82	108	50	96	83	86	114	111	METTL21A	PREDICTED: protein N-lysine methyltransferase METTL21A [Ipomoea nil]	-	-	-	-
Unigene0000601	0.8743	0.1973	1.0301	1.102	0.779	1.1005	0.3755	0.5351	0.8668	0.6094	0.8253	0.7663	0.3052	0.8569	1.2286	15	4	19	22	14	21	7	11	16	11	15	13	5	16	23	-	--	-	-	-	-
Unigene0000602	25.0332	27.7282	34.7255	26.2058	23.8657	19.1541	21.3519	24.0048	22.3234	20.694	20.2046	17.8429	23.8766	22.9239	23.0181	1504	1969	2243	1832	1502	1280	1394	1728	1443	1308	1286	1060	1370	1499	1509	MEKK1	mitogen-activated protein kinase kinase kinase 1-like [Dorcoceras hygrometricum]	ko04626//Plant-pathogen interaction//Environmental adaptation//Organismal Systems	-	GO:0016773//phosphotransferase activity, alcohol group as acceptor;GO:0003824//catalytic activity;GO:0016301//kinase activity;GO:0016740//transferase activity;GO:0016772//transferase activity, transferring phosphorus-containing groups;GO:0004672//protein kinase activity	GO:0009987//cellular process;GO:0006796//phosphate-containing compound metabolic process;GO:0044237//cellular metabolic process;GO:0008152//metabolic process;GO:0006793//phosphorus metabolic process;GO:0016310//phosphorylation
Unigene0000603	2.3366	3.2478	0.8538	3.0121	2.6289	2.4758	2.4574	1.0447	1.8615	1.8244	2.2843	2.785	1.1359	1.6101	1.9884	28	46	11	42	33	33	32	15	24	23	29	33	13	21	26	-	--	-	-	-	-
Unigene0000604	1.1284	0.6365	0.9096	0.5819	0.79	1.5556	1.523	0.5651	0.7691	1.2156	1.8463	1.3694	1.4966	1.175	2.3441	15	10	13	9	11	23	22	9	11	17	26	18	19	17	34	-	--	-	-	-	-
Unigene0000605	4.8885	5.7466	5.9957	4.7961	5.9883	6.8453	3.7422	2.9968	5.3478	4.4822	5.227	3.8064	4.8469	4.1338	6.2246	113	157	149	129	145	176	94	83	133	109	128	87	107	104	157	RPS11	40S ribosomal S11 [Gossypium arboreum]	ko03010//Ribosome//Translation//Genetic Information Processing	GO:1990904//ribonucleoprotein complex;GO:0043229//intracellular organelle;GO:0044444//cytoplasmic part;GO:0032991//macromolecular complex;GO:0005737//cytoplasm;GO:0005622//intracellular;GO:0030529//intracellular ribonucleoprotein complex;GO:0043226//organelle;GO:0009536//plastid;GO:0043231//intracellular membrane-bounded organelle;GO:0043227//membrane-bounded organelle;GO:0005623//cell;GO:0044464…	GO:0005488//binding;GO:0005198//structural molecule activity;GO:0003676//nucleic acid binding;GO:0003723//RNA binding;GO:1901363//heterocyclic compound binding;GO:0097159//organic cyclic compound binding	GO:0010467//gene expression;GO:0008152//metabolic process;GO:0071704//organic substance metabolic process;GO:0043170//macromolecule metabolic process
Unigene0000606	0.2182	0.1846	0.5411	0.3125	0.4859	0.3269	0	0.5462	0.1352	1.0368	0.5491	0.1471	0	0.6681	0.5998	3	3	8	5	7	5	0	9	2	15	8	2	0	10	9	-	--	-	-	-	-
Unigene0000607	93.7659	74.8098	139.857	82.8502	85.1231	83.4989	63.9861	72.1605	81.2875	76.6951	75.2204	76.6625	72.0965	83.9249	87.1408	2631	2481	4219	2705	2502	2606	1951	2426	2454	2264	2236	2127	1932	2563	2668	COR413IM2	PREDICTED: cold-regulated 413 inner membrane protein 2, chloroplastic [Solanum lycopersicum]	-	-	-	-
Unigene0000608	0.8634	0.3652	0.2008	0.8811	0.5151	1.1158	1.0925	0.5404	0.7523	0.7694	1.5281	0.9277	0.8475	1.0412	0.4451	16	8	4	19	10	23	22	12	15	15	30	17	15	21	9	-	--	-	-	-	-
Unigene0000609	3.8347	4.5921	5.5031	5.1208	4.2319	3.6218	4.8396	4.2837	4.4023	4.1897	4.3993	4.2957	4.4653	3.9259	3.9314	455	644	702	707	526	478	624	609	562	523	553	504	506	507	509	B'GAMMA	PREDICTED: serine/threonine protein phosphatase 2A 59 kDa regulatory subunit B' gamma isoform-like [Nelumbo nucifera]	ko03015//mRNA surveillance pathway//Translation//Genetic Information Processing	-	GO:0098772//molecular function regulator;GO:0030234//enzyme regulator activity;GO:0019208//phosphatase regulator activity;GO:0019888//protein phosphatase regulator activity	GO:0065007//biological regulation;GO:0050789//regulation of biological process;GO:0019222//regulation of metabolic process;GO:0050794//regulation of cellular process
Unigene0000610	0.0691	0.0292	0.0964	0	0.0989	0.031	0.0953	0.1153	0.0321	0.0656	0.163	0.3143	0.0362	0.0317	0.0949	4	2	6	0	6	2	6	8	2	4	10	18	2	2	6	NSP1	PREDICTED: nodulation-signaling pathway 1 protein-like [Daucus carota subsp. sativus] [Daucus carota]	-	-	-	GO:1901576//organic substance biosynthetic process;GO:0034645//cellular macromolecule biosynthetic process;GO:0044260//cellular macromolecule metabolic process;GO:0009059//macromolecule biosynthetic process;GO:0008152//metabolic process;GO:0044237//cellular metabolic process;GO:0044249//cellular biosynthetic process;GO:0010467//gene expression;GO:0043170//macromolecule metabolic process;GO:000905…
Unigene0000611	0.1364	0.3461	0.1268	0.4687	0.9112	0.1839	0.0627	0.1138	0.4436	0.2592	0.0644	0.1379	0.3569	0.1253	0.2499	2	6	2	8	14	3	1	2	7	4	1	2	5	2	4	-	--	-	-	-	-
Unigene0000612	55.0509	96.7209	101.065	71.9263	35.6669	45.2203	33.5454	68.4019	41.5252	46.9064	49.7795	67.8376	43.6651	35.7709	61.7769	1332	2766	2629	2025	904	1217	882	1983	1081	1194	1276	1623	1009	942	1631	SAP4	PREDICTED: zinc finger A20 and AN1 domain-containing stress-associated protein 4-like [Daucus carota subsp. sativus] [Daucus carota]	-	-	-	-
Unigene0000613	1.1845	1.0737	0.3148	0.1454	0.7269	0.1521	0.3114	1.0592	0.6291	0.1608	0.6389	1.7113	0.3544	0.3109	0.1551	14	15	4	2	9	2	4	15	8	2	8	20	4	4	2	-	PREDICTED: uncharacterized protein LOC105780311 [Gossypium raimondii]	-	-	-	-
Unigene0000614	22.1739	32.3532	24.9999	35.6719	29.0986	19.1665	25.043	14.0201	26.8548	18.8996	19.8062	22.7648	18.4849	21.159	11.3643	726	1252	880	1359	998	698	891	550	946	651	687	737	578	754	406	-	Uncharacterized protein TCM_017235 [Theobroma cacao]	-	-	-	-
Unigene0000615	0.3062	0.1295	0.2136	0.1974	0.5115	0.5506	0.1409	0	0.2846	0	0.1445	0	0.3206	0.211	0.2806	4	2	3	3	7	8	2	0	4	0	2	0	4	3	4	-	--	-	-	-	-
Unigene0000616	2.6011	2.4847	0.7024	1.298	1.1214	1.7351	1.0038	1.4706	7.7988	1.7547	2.2969	1.188	1.3179	3.0067	2.7683	31	35	9	18	14	23	13	21	100	22	29	14	15	39	36	-	--	-	-	-	-
Unigene0000617	0.6658	0.7745	1.3934	1.1444	0.1589	0.4489	1.0722	1.5281	0.4641	0.4746	1.1783	1.2625	1.22	0.994	1.5254	8	11	18	16	2	6	14	22	6	6	15	15	14	13	20	-	--	-	-	-	-
Unigene0000618	2.2897	3.0537	7.2917	4.4026	1.7783	2.547	7.9641	2.6236	2.8135	2.8405	3.0039	3.9641	6.1361	7.2741	3.5922	59	93	202	132	48	73	223	81	78	77	82	101	151	204	101	NTR2	PREDICTED: thioredoxin reductase 1-like [Nelumbo nucifera]	ko00240//Pyrimidine metabolism//Nucleotide metabolism//Metabolism;ko00450//Selenocompound metabolism//Metabolism of other amino acids//Metabolism	GO:0005623//cell;GO:0005622//intracellular;GO:0044424//intracellular part;GO:0044464//cell part	GO:0003824//catalytic activity;GO:0097159//organic cyclic compound binding;GO:0036094//small molecule binding;GO:1901363//heterocyclic compound binding;GO:1901265//nucleoside phosphate binding;GO:0005488//binding;GO:0000166//nucleotide binding	GO:0072593//reactive oxygen species metabolic process;GO:0044710//single-organism metabolic process;GO:0044699//single-organism process;GO:0008152//metabolic process;GO:0009987//cellular process;GO:0006801//superoxide metabolic process;GO:0044237//cellular metabolic process
Unigene0000619	0.1678	0.6389	0.1561	0.2884	0.4806	0	0.3861	0.5602	0	0.7976	0.6336	0.8486	0.0879	0.6168	0.3845	2	9	2	4	6	0	5	8	0	10	8	10	1	8	5	-	--	-	-	-	-
Unigene0000620	7.2338	7.1889	5.9541	8.2644	9.0156	5.5744	3.619	6.0374	6.8301	5.6754	6.0966	6.1545	5.5305	6.198	7.708	252	296	223	335	329	216	137	252	256	208	225	212	184	235	293	OHP2	PREDICTED: histidine-containing phosphotransfer protein 2-like isoform X7 [Theobroma cacao]	ko04075//Plant hormone signal transduction//Signal transduction//Environmental Information Processing	-	-	-
Unigene0000621	9.4166	10.1148	13.0239	8.515	7.426	7.5089	11.2276	8.8843	15.0691	13.1538	9.9707	5.0515	10.0315	13.6926	12.307	115	146	171	121	95	102	149	130	198	169	129	61	117	182	164	-	PREDICTED: uncharacterized protein LOC109155298 [Ipomoea nil]	-	-	-	-
Unigene0000622	10.1378	7.7032	15.6559	15.9453	17.527	5.9988	14.4198	8.2276	18.285	12.1119	22.7958	22.1813	16.2721	19.875	20.8699	471	423	782	862	853	310	728	458	914	592	1122	1019	722	1005	1058	eif1ad	PREDICTED: probable RNA-binding protein EIF1AD [Prunus mume]	-	-	-	-
Unigene0000623	0.1629	0.8269	0.5303	0.7	0.8553	0.8055	0.8245	0.136	0.8327	0.3871	0	0.4118	0.1706	0.3742	0.1493	2	12	7	10	11	11	11	2	11	5	0	5	2	5	2	-	--	-	-	-	-
Unigene0000624	8.3864	5.9491	7.0171	7.2074	9.1596	7.6385	10.0766	7.9163	6.0928	9.9557	9.3334	7.8147	7.976	5.7874	6.5782	229	192	206	229	262	232	299	259	179	286	270	211	208	172	196	SFT2D2	PREDICTED: vesicle transport protein SFT2B isoform X1 [Solanum lycopersicum]	-	GO:0031224//intrinsic component of membrane;GO:0044425//membrane part;GO:0016020//membrane	-	GO:0051234//establishment of localization;GO:0006810//transport;GO:0051179//localization
Unigene0000625	0.2946	0.9856	1.3077	0.3337	0.4857	1.1557	1.8113	0.9499	1.7921	0.3436	0.5435	0.5823	0.5188	0.9104	1.1412	22	87	105	29	38	96	147	85	144	27	43	43	37	74	93	-	--	-	-	-	-
Unigene0000626	17.6692	24.9869	16.0436	12.7989	11.2451	15.4316	21.1381	22.0502	13.8419	23.7532	16.9962	6.5521	9.7792	10.2818	23.827	210	351	205	177	140	204	273	314	177	297	214	77	111	133	309	-	--	-	-	-	-
Unigene0000627	0	0	0	0.143	0	0.2993	0.3063	0.1389	0.1547	0.1582	0	0	0.3486	0	0.3051	0	0	0	2	0	4	4	2	2	2	0	0	4	0	4	RALFL33	PREDICTED: rapid alkalinization factor-like [Daucus carota subsp. sativus] [Daucus carota]	-	-	-	-
Unigene0000628	0.3229	0.3824	0.3003	0.7214	0.4931	1.2191	1.0102	0.3234	0.7802	0.7365	0.061	0.0653	0.7437	0.4746	1.3019	5	7	5	13	8	21	17	6	13	12	1	1	11	8	22	-	--	-	-	-	-
Unigene0000629	4.6254	4.224	2.5268	2.3346	3.2241	1.5842	3.716	1.4706	4.0261	3.2102	4.5047	2.8958	4.997	2.0237	4.1717	63	68	37	37	46	24	55	24	59	46	65	39	65	30	62	-	--	-	-	-	-
Unigene0000630	61.1683	74.7071	63.1654	61.7952	59.8232	53.8708	59.583	72.6533	78.5883	77.6024	58.7598	94.6011	73.1112	87.2454	92.3623	735	1061	816	864	753	720	778	1046	1016	981	748	1124	839	1141	1211	-	hypothetical protein CISIN_1g034327mg [Citrus sinensis]	-	-	-	-
Unigene0000631	0.4953	0.5587	0.3071	0.2838	0.4728	0.3711	0.9116	0.3445	0.3836	0.3923	0.6234	0.6679	0.0864	0.3034	0.8322	6	8	4	4	6	5	12	5	5	5	8	8	1	4	11	XXT2	AT4G02500-like protein, partial [Capsella rubella]	-	GO:0044425//membrane part;GO:0031224//intrinsic component of membrane;GO:0016020//membrane	GO:0003824//catalytic activity;GO:0016757//transferase activity, transferring glycosyl groups;GO:0016740//transferase activity	-
Unigene0000632	0.7684	0.8532	0.8487	0.8254	0.5043	0.5181	0.5303	0.9619	0.5803	0.3652	0.2267	0.34	1.2068	0.3971	0.9682	16	21	19	20	11	12	12	24	13	8	5	7	24	9	22	-	--	-	-	-	-
Unigene0000633	0.2192	1.051	1.1554	1.1931	0.7673	0.1971	0.6052	0.3659	0.2717	0.4167	0.3449	0.3695	0	0.3357	0.1339	3	17	17	19	11	3	9	6	4	6	5	5	0	5	2	-	--	-	-	-	-
Unigene0000634	1.0464	0.166	0.2433	0.6745	0.7492	0.7644	1.0833	0.2183	0.4863	0.8082	0.8643	0.1984	0.2739	0.1202	0.5394	16	3	4	12	12	13	18	4	8	13	14	3	4	2	9	-	--	-	-	-	-
Unigene0000635	0.1417	0	0.1977	0	0	0.2548	0.3261	0	1.1856	0.1347	0	0.3583	0.2226	0.0651	0.3247	2	0	3	0	0	4	5	0	18	2	0	5	3	1	5	-	--	-	-	-	-
Unigene0000636	0.539	0.608	1.3369	0.6948	0.343	1.1307	1.1573	0.2999	1.2524	0.6831	0.7631	0.5451	0.4703	0.5778	0.1647	6	8	16	9	4	14	14	4	15	8	9	6	5	7	2	-	--	-	-	-	-
Unigene0000637	8.5846	8.1032	8.4195	8.4986	8.1022	8.7155	7.0759	6.9699	7.9789	8.0304	8.0114	8.7803	7.7047	9.8549	7.7604	441	492	465	508	436	498	395	429	441	434	436	446	378	551	435	At2g25100	PREDICTED: ribonuclease H2 subunit A-like isoform X1 [Daucus carota subsp. sativus] [Daucus carota]	ko03030//DNA replication//Replication and repair//Genetic Information Processing	-	GO:0004518//nuclease activity;GO:0004521//endoribonuclease activity;GO:0043167//ion binding;GO:0016893//endonuclease activity, active with either ribo- or deoxyribonucleic acids and producing 5'-phosphomonoesters;GO:0003676//nucleic acid binding;GO:0005488//binding;GO:0004519//endonuclease activity;GO:1901363//heterocyclic compound binding;GO:0043169//cation binding;GO:0016787//hydrolase activity…	GO:0046483//heterocycle metabolic process;GO:0006139//nucleobase-containing compound metabolic process;GO:0043170//macromolecule metabolic process;GO:0016070//RNA metabolic process;GO:0034641//cellular nitrogen compound metabolic process;GO:0006725//cellular aromatic compound metabolic process;GO:0071704//organic substance metabolic process;GO:1901360//organic cyclic compound metabolic process;GO…
Unigene0000638	5.6788	2.9867	3.4262	3.8779	3.7508	3.6704	4.2654	2.8694	2.853	2.5676	4.3173	2.1731	4.4355	2.7921	2.8975	185	115	120	147	128	133	151	112	100	88	149	70	138	99	103	-	--	-	-	-	-
Unigene0000639	0.0797	0.9446	0.1483	0.6168	0.1523	0.7169	0.4403	0.4659	0.0741	0.1516	0.5269	0.3226	0.4175	0	0.2192	1	14	2	9	2	10	6	7	1	2	7	4	5	0	3	-	--	-	-	-	-
Unigene0000640	0.1336	2.9194	1.7186	0.1913	0.17	0.02	2.7041	2.7126	0.0828	0.0212	0	0	0.0932	0.0409	1.3873	6	155	83	10	8	1	132	146	4	1	0	0	4	2	68	-	--	-	-	-	-
Unigene0000641	9.3428	12.9925	16.0847	12.6718	8.4325	14.4474	8.9729	10.3212	15.4727	12.4329	11.8655	9.483	10.2808	14.4525	16.4084	275	452	509	434	260	473	287	364	490	385	370	276	289	463	527	SUVH1	PREDICTED: histone-lysine N-methyltransferase, H3 lysine-9 specific SUVH1-like [Daucus carota subsp. sativus] [Daucus carota]	ko00310//Lysine degradation//Amino acid metabolism//Metabolism	-	-	-
Unigene0000642	0.155	0.7215	0.2884	0.1999	0.37	1.6029	0	0.3235	0.4323	0	0.0732	0.1568	0	0.7122	1.2788	2	11	4	3	5	23	0	5	6	0	1	2	0	10	18	-	--	-	-	-	-
Unigene0000643	0.7813	0.8413	1.6517	1.6482	0.1356	0.2554	0.4576	0.5928	0.3961	0.2701	0.8046	1.2212	0.2231	0.261	0.651	11	14	25	27	2	4	7	10	6	4	12	17	3	4	10	-	Uncharacterized protein TCM_007255 [Theobroma cacao]	-	-	-	-
Unigene0000644	0.2727	0.4614	0.4439	0.3515	0.5207	0.2452	1.3802	0.1707	0.697	0.1296	0.7079	0.2758	0.2855	1.0649	0.0625	4	8	7	6	8	4	22	3	11	2	11	4	4	17	1	-	--	-	-	-	-
Unigene0000645	0.0863	0	0.0803	0.0741	0	0.2327	0.1588	0	0.0802	0	0	0.0873	0.3614	0	0.3954	2	0	2	2	0	6	4	0	2	0	0	2	8	0	10	-	HTH-type transcriptional regulator protein ptxE [Theobroma cacao]	-	-	-	-
Unigene0000646	11.5581	8.3927	9.061	9.9944	10.0816	8.1177	10.8657	7.7588	7.4652	9.1242	9.0272	9.3116	11.4497	7.8214	8.0627	649	557	547	653	593	507	663	522	451	539	537	517	614	478	494	-	PREDICTED: sn1-specific diacylglycerol lipase alpha [Gossypium arboreum]	-	GO:0016020//membrane	GO:0003824//catalytic activity	GO:0044699//single-organism process;GO:0008152//metabolic process;GO:0071704//organic substance metabolic process;GO:0044710//single-organism metabolic process;GO:0044238//primary metabolic process;GO:0006629//lipid metabolic process
Unigene0000647	0.4448	1.129	1.2412	0.5097	1.1323	1.4663	0.4093	1.918	1.2402	0.4228	1.3995	1.1996	1.0091	1.0898	2.0382	6	18	18	8	16	22	6	31	18	6	20	16	13	16	30	-	--	-	-	-	-
Unigene0000648	2.6828	1.5714	2.0475	2.483	1.6417	3.8962	1.0762	1.2631	2.9411	4.7732	3.6362	2.9219	0.7923	3.1602	3.7195	39	27	32	42	25	63	17	22	46	73	56	42	11	50	59	-	TIR-NBS-TIR type disease resistance protein [Populus trichocarpa]	-	-	-	-
Unigene0000649	9.2824	8.4833	12.7499	11.9791	9.6582	13.1645	10.1895	9.5015	12.8525	10.0277	12.3218	7.8416	7.7609	12.0584	12.507	923	997	1363	1386	1006	1456	1101	1132	1375	1049	1298	771	737	1305	1357	N	PREDICTED: TMV resistance protein N-like [Gossypium raimondii]	-	-	-	-
Unigene0000650	1.0043	1.5495	0.4121	1.3454	1.1279	0.9029	1.0058	1.0108	1.0982	0.4773	0.8086	2.3898	0.6804	0.7328	0.8392	34	62	15	53	40	34	37	41	40	17	29	80	22	27	31	-	--	-	-	-	-
Unigene0000651	0.7692	0.9219	0.5962	0.4682	0.4895	0.3169	1.0617	0.4547	0.7447	0.457	0.8471	0.5186	1.2752	0.53	0.5287	24	34	20	17	16	11	36	17	25	15	28	16	38	18	18	-	--	-	-	-	-
Unigene0000652	27.9145	37.1082	45.3968	46.8035	34.9545	34.5275	24.4688	13.6211	39.5129	19.2915	28.6424	19.0289	19.2855	28.8739	27.9504	1264	1986	2210	2466	1658	1739	1204	739	1925	919	1374	852	834	1423	1381	OST48	PREDICTED: dolichyl-diphosphooligosaccharide--protein glycosyltransferase 48 kDa subunit [Elaeis guineensis]	ko04141//Protein processing in endoplasmic reticulum//Folding, sorting and degradation//Genetic Information Processing;ko00510//N-Glycan biosynthesis//Glycan biosynthesis and metabolism//Metabolism	-	-	-
Unigene0000653	0.4639	0.7196	0.5034	0.6645	0.4429	0.4866	0.5692	0.4517	0.6468	0.294	0.7299	0.7038	1.4573	0.3552	0.0709	6	11	7	10	6	7	8	7	9	4	10	9	18	5	1	-	--	-	-	-	-
Unigene0000654	6.5243	11.9329	10.2034	10.2796	9.3729	6.9295	7.4755	7.6073	12.1874	5.9887	9.5999	8.7975	9.6779	11.6951	8.1481	204	441	343	374	307	241	254	285	410	197	318	272	289	398	278	PP2A13	Phloem protein 2-A13 [Theobroma cacao]	-	-	-	-
Unigene0000655	13.7589	11.6769	14.6176	16.6599	13.3064	13.2542	11.5229	14.1578	12.6113	11.6408	10.971	9.3799	11.3394	9.6974	10.8552	1301	1305	1486	1833	1318	1394	1184	1604	1283	1158	1099	877	1024	998	1120	At2g26790	PREDICTED: pentatricopeptide repeat-containing protein At2g26790, mitochondrial-like [Ipomoea nil]	-	-	-	-
Unigene0000656	4.2897	4.181	5.3626	4.0405	2.326	3.2396	1.958	3.8094	5.0077	2.2182	2.9154	1.3535	2.5872	3.5945	3.8999	125	144	168	137	71	105	62	133	157	68	90	39	72	114	124	-	PREDICTED: uncharacterized protein LOC108224792 isoform X1 [Daucus carota subsp. sativus] [Daucus carota]	-	-	-	-
Unigene0000657	0.7468	0.8214	0.9724	0.2567	0.3564	0.3357	0.481	0.2493	0.2776	0.142	0.9164	0.0755	0.2346	0.2058	0.6159	10	13	14	4	5	5	7	4	4	2	13	1	3	3	9	-	--	-	-	-	-
Unigene0000658	0.6498	0.0687	0.4533	0.4189	0.4653	0.8033	0.299	0.1356	0.906	0.4633	0.4601	0.2465	0.5103	0	0.2978	8	1	6	6	6	11	4	2	12	6	6	3	6	0	4	-	--	-	-	-	-
Unigene0000659	7.9631	6.5157	6.7246	7.8791	8.1519	9.6084	7.0869	12.9423	11.881	6.623	6.1319	5.775	6.1438	12.0817	10.6106	152	147	138	175	163	204	147	296	244	133	124	109	112	251	221	-	--	-	-	-	-
Unigene0000660	0	0	0	0	0	0	0	0	0	0	0	0	0	0	0	0	0	0	0	0	0	0	0	0	0	0	0	0	0	0	MYB44	PREDICTED: trichome differentiation protein GL1 [Vitis vinifera]	-	-	-	-
Unigene0000661	1.3491	1.4153	1.4556	5.9825	2.3696	2.9109	0.6952	1.3511	1.9059	0.1026	1.1206	1.8555	0.339	0.4958	0.8902	25	31	29	129	46	60	14	30	38	2	22	34	6	10	18	At1g09420	glucose-6-phosphate dehydrogenase [Hevea brasiliensis]	ko01200//Carbon metabolism//Global and Overview//Metabolism;ko00480//Glutathione metabolism//Metabolism of other amino acids//Metabolism;ko00030//Pentose phosphate pathway//Carbohydrate metabolism//Metabolism	-	GO:0005488//binding;GO:0036094//small molecule binding;GO:0003824//catalytic activity;GO:1901265//nucleoside phosphate binding;GO:0097159//organic cyclic compound binding;GO:0000166//nucleotide binding;GO:1901363//heterocyclic compound binding	GO:0044238//primary metabolic process;GO:0044699//single-organism process;GO:0044723//single-organism carbohydrate metabolic process;GO:0019318//hexose metabolic process;GO:0005996//monosaccharide metabolic process;GO:0005975//carbohydrate metabolic process;GO:0071704//organic substance metabolic process;GO:0008152//metabolic process;GO:0044281//small molecule metabolic process;GO:0044710//single…
Unigene0000662	8.4479	15.496	8.8917	37.286	7.1178	5.827	6.6726	3.8822	4.4823	7.5586	12.5909	12.6771	5.6226	13.3084	16.6911	494	1071	559	2537	436	379	424	272	282	465	780	733	314	847	1065	pfh1	PREDICTED: ATP-dependent DNA helicase pif1-like [Solanum tuberosum]	-	-	-	-
Unigene0000663	17.3501	19.0088	21.4926	16.7662	20.6083	15.4548	18.6887	14.0802	18.8013	16.3398	14.1886	15.9294	11.7207	18.4388	16.6333	217	281	289	244	270	215	254	211	253	215	188	197	140	251	227	-	--	-	-	-	-
Unigene0000664	0.3188	0.2158	0.7117	0	0.7913	0.7452	0.9975	0.5322	0.1778	0.9091	1.3241	0	0.7344	0.703	0.3506	5	4	12	0	13	13	17	10	3	15	22	0	11	12	6	-	--	-	-	-	-
Unigene0000665	1.3976	2.1911	4.053	4.9459	5.1015	3.474	2.3832	3.8082	1.6811	3.0477	3.6474	3.0348	2.3673	3.3237	2.6748	34	63	106	140	130	94	63	111	44	78	94	73	55	88	71	-	PREDICTED: F-box/kelch-repeat protein At3g06240-like isoform X1 [Gossypium hirsutum]	-	-	-	-
Unigene0000666	12.596	15.5915	16.3909	16.4403	14.8333	14.4497	15.542	14.2792	15.0259	12.6099	12.6508	14.9201	12.038	14.44	13.7795	1203	1760	1683	1827	1484	1535	1613	1634	1544	1267	1280	1409	1098	1501	1436	Morc4	PREDICTED: protein MICRORCHIDIA 7-like [Daucus carota subsp. sativus] [Daucus carota]	-	-	-	-
Unigene0000667	6.9363	8.7614	8.6125	7.0296	10.0261	9.3982	7.3466	9.0386	8.6668	6.5932	9.296	10.9359	5.9782	6.9592	6.4467	424	633	566	500	642	639	488	662	570	424	602	661	349	463	430	MFP1-1	PREDICTED: MAR-binding filament-like protein 1-1 [Daucus carota subsp. sativus] [Daucus carota]	-	GO:0043231//intracellular membrane-bounded organelle;GO:0044464//cell part;GO:0005623//cell;GO:0009536//plastid;GO:0009507//chloroplast;GO:0043229//intracellular organelle;GO:0031976//plastid thylakoid;GO:0044424//intracellular part;GO:0044435//plastid part;GO:0044446//intracellular organelle part;GO:0043227//membrane-bounded organelle;GO:0044422//organelle part;GO:0009579//thylakoid;GO:0031984//…	-	GO:0043436//oxoacid metabolic process;GO:0071840//cellular component organization or biogenesis;GO:0034641//cellular nitrogen compound metabolic process;GO:0006644//phospholipid metabolic process;GO:0005982//starch metabolic process;GO:0044238//primary metabolic process;GO:0006082//organic acid metabolic process;GO:0044264//cellular polysaccharide metabolic process;GO:0043170//macromolecule metab…
Unigene0000668	1.1165	0.6704	0.402	0.7119	0.3782	0.68	0.696	0.8417	1.7742	0.3424	1.2579	1.0563	1.056	1.3568	0.6602	31	22	12	23	11	21	21	28	53	10	37	29	28	41	20	-	--	-	-	-	-
Unigene0000669	0	0	0	0	0	0	0	0	0	0	0	0	0	0	0	0	0	0	0	0	0	0	0	0	0	0	0	0	0	0	-	--	-	-	-	-
Unigene0000670	0.3667	0.9308	0.3411	0.9455	0.1	0.5652	0.4821	0.5684	1.1199	0.2988	1.2363	0.5298	0.7131	0.5776	1.1043	7	21	7	21	2	12	10	13	23	6	25	10	13	12	23	-	--	-	-	-	-
Unigene0000671	3.0219	3.1046	2.6602	2.4115	2.7302	1.7465	3.8237	1.9366	2.0062	2.7698	3.7184	1.9101	4.0117	1.8345	3.264	56	68	53	52	53	36	77	43	40	54	73	35	71	37	66	-	--	-	-	-	-
Unigene0000672	2.4782	4.7035	2.6166	3.684	5.1152	3.2718	2.26	2.087	2.0544	4.6052	4.6153	1.4225	6.5691	1.3334	4.5219	111	249	126	192	240	163	110	112	99	217	219	63	281	65	221	BB	PREDICTED: E3 ubiquitin ligase BIG BROTHER [Daucus carota subsp. sativus] [Daucus carota]	-	-	GO:0003824//catalytic activity;GO:0005515//protein binding;GO:0043169//cation binding;GO:0044390//ubiquitin-like protein conjugating enzyme binding;GO:0043167//ion binding;GO:0046872//metal ion binding;GO:0046914//transition metal ion binding;GO:0005488//binding;GO:0019899//enzyme binding	GO:0044267//cellular protein metabolic process;GO:0045926//negative regulation of growth;GO:0044260//cellular macromolecule metabolic process;GO:0019538//protein metabolic process;GO:0006464//cellular protein modification process;GO:0044237//cellular metabolic process;GO:0065007//biological regulation;GO:0003006//developmental process involved in reproduction;GO:0044699//single-organism process;G…
Unigene0000673	2.9872	3.0948	5.4436	4.0342	5.3542	5.8645	5.4418	3.3072	4.9863	5.505	4.6611	5.4872	3.3832	4.1449	3.2963	49	60	96	77	92	107	97	65	88	95	81	89	53	74	59	-	--	-	-	-	-
Unigene0000674	0.8772	1.2819	0.2225	0.8909	1.1419	1.5056	1.3209	0.9983	1.4083	1.2886	1.8819	0.9678	1.169	1.3189	1.2424	11	19	3	13	15	21	18	15	19	17	25	12	14	18	17	-	--	-	-	-	-
Unigene0000675	0.4876	0.9168	0.8189	1.3153	0.8146	1.1325	1.0595	0.4974	1.0323	0.5407	0.7287	0.6438	0.2836	0.6596	0.6827	36	80	65	113	63	93	85	44	82	42	57	47	20	53	55	-	Retrovirus-related Pol polyprotein from transposon TNT 1-94 [Cajanus cajan]	-	-	-	-
Unigene0000676	0.5553	1.4949	0.5635	0.564	0.5783	0.59	0.6504	0.7584	0.1877	0.2879	0	0.1021	1.0572	0.2783	0.4627	11	35	12	13	12	13	14	18	4	6	0	2	20	6	10	-	--	-	-	-	-
Unigene0000677	0	0	0	0	0	0	0	0	0	0	0	0	0	0	0	0	0	0	0	0	0	0	0	0	0	0	0	0	0	0	mlc-3	Myosin light chain alkali, partial [Anthurium amnicola]	ko04070//Phosphatidylinositol signaling system//Signal transduction//Environmental Information Processing	-	-	-
Unigene0000678	0.736	1.3343	2.2003	2.8801	1.3675	2.5167	1.5722	2.3802	1.7223	0.6996	2.0345	1.4354	0.8257	1.4128	1.6501	56	120	180	255	109	213	130	217	141	56	164	108	60	117	137	GIP	PREDICTED: uncharacterized mitochondrial protein AtMg00810-like [Gossypium hirsutum]	-	-	-	-
Unigene0000679	0	0	0.1431	0	0	0.0692	0.1416	0	0.0715	0	0.1452	0.1556	0.0806	0	0	0	0	2	0	0	1	2	0	1	0	2	2	1	0	0	-	--	-	-	-	-
Unigene0000680	18.9755	21.8958	44.031	37.2304	23.4334	28.7114	10.4773	24.0422	25.123	10.3424	22.1417	14.1478	12.6612	19.7345	27.9169	940	1282	2345	2146	1216	1582	564	1427	1339	539	1162	693	599	1064	1509	RKF1	PREDICTED: probable LRR receptor-like serine/threonine-protein kinase RFK1 isoform X1 [Daucus carota subsp. sativus] [Daucus carota]	-	GO:0016020//membrane	GO:0016773//phosphotransferase activity, alcohol group as acceptor;GO:0016772//transferase activity, transferring phosphorus-containing groups;GO:0004672//protein kinase activity;GO:0016301//kinase activity;GO:0016740//transferase activity;GO:0004674//protein serine/threonine kinase activity;GO:0003824//catalytic activity	GO:0008152//metabolic process;GO:0006796//phosphate-containing compound metabolic process;GO:0044237//cellular metabolic process;GO:0044699//single-organism process;GO:0006793//phosphorus metabolic process;GO:0009987//cellular process
Unigene0000681	0.735	2.2801	2.3548	3.0179	2.3388	2.2026	1.1273	0.8861	2.5807	0.2329	1.5417	1.0737	1.1116	2.7762	3.0685	9	33	31	43	30	30	15	13	34	3	20	13	13	37	41	-	--	-	-	-	-
Unigene0000682	8.4143	9.085	7.9368	10.3669	12.5066	8.596	4.786	8.3678	7.9677	5.9116	6.1132	5.6697	4.7107	4.5786	7.1948	851	1086	863	1220	1325	967	526	1014	867	629	655	567	455	504	794	dapb3	PREDICTED: inactive dipeptidyl peptidase 10-like isoform X1 [Daucus carota subsp. sativus] [Daucus carota]	-	-	-	-
Unigene0000683	0.9852	0.7554	0.8591	0.8467	0.4703	0.5813	0.4533	0.4882	0.4292	0.3219	0.6684	0.6539	0.7092	0.6789	0.3668	32	29	30	32	16	21	16	19	15	11	23	21	22	24	13	-	--	-	-	-	-
Unigene0000684	0.915	0.9966	1.0076	1.5276	1.3956	0.851	0.9485	1.2377	1.2317	0.8298	1.0126	0.6807	0.7709	1.1306	1.0121	87	112	103	169	139	90	98	141	126	83	102	64	70	117	105	-	--	-	-	-	-
Unigene0000685	0.7847	1.2767	0.6176	1.2969	1.7863	0.9225	1.7775	0.806	1.5709	0.6885	0.6267	0.6715	0.8216	1.5529	1.3276	13	25	11	25	31	17	32	16	28	12	11	11	13	28	24	-	--	-	-	-	-
Unigene0000686	0.521	1.2122	1.0903	0.9514	1.6164	1.6979	1.0787	1.6849	0.7869	0.4333	1.4138	0.9879	0.9546	0.1795	0.9549	8	22	18	17	26	29	18	31	13	7	23	15	14	3	16	-	--	-	-	-	-
Unigene0000687	15.816	18.972	26.6436	16.3714	19.2925	26.0056	12.3229	23.5551	17.9669	17.8734	20.9009	12.263	24.7308	16.9859	28.925	450	638	815	542	575	823	381	803	550	535	630	345	672	526	898	PFK3	PREDICTED: ATP-dependent 6-phosphofructokinase 3 [Vitis vinifera]	ko01200//Carbon metabolism//Global and Overview//Metabolism;ko01230//Biosynthesis of amino acids//Global and Overview//Metabolism;ko03018//RNA degradation//Folding, sorting and degradation//Genetic Information Processing;ko00010//Glycolysis / Gluconeogenesis//Carbohydrate metabolism//Metabolism;ko00051//Fructose and mannose metabolism//Carbohydrate metabolism//Metabolism;ko00052//Galactose metabo…	-	GO:0016740//transferase activity;GO:0016772//transferase activity, transferring phosphorus-containing groups;GO:0003824//catalytic activity	GO:0008152//metabolic process;GO:0006796//phosphate-containing compound metabolic process;GO:0006082//organic acid metabolic process;GO:0019752//carboxylic acid metabolic process;GO:0009987//cellular process;GO:0043436//oxoacid metabolic process;GO:0044237//cellular metabolic process;GO:0071704//organic substance metabolic process;GO:0016310//phosphorylation;GO:0044710//single-organism metabolic …
Unigene0000688	22.9546	20.3096	19.6421	20.8759	25.5806	11.3913	11.0231	17.1667	11.2664	12.3158	18.6719	18.0263	14.6162	11.5318	10.9558	962	1006	885	1018	1123	531	502	862	508	543	829	747	585	526	501	FBW2	PREDICTED: F-box protein FBW2-like [Daucus carota subsp. sativus] [Daucus carota]	-	-	-	-
Unigene0000689	1.1977	0.6334	0.4874	0.772	0.5717	0.1346	0.3444	0	0.5566	0.3558	0.8479	0.4542	0.6271	0.0688	0.2744	16	10	7	12	8	2	5	0	8	5	12	6	8	1	4	-	--	-	-	-	-
Unigene0000690	2.2438	5.5402	2.1722	3.5812	3.4971	2.3466	4.0032	2.102	4.6816	2.6115	3.8037	2.8712	1.8699	4.628	3.5671	49	143	51	91	80	57	95	55	110	60	88	62	39	110	85	-	--	-	-	-	-
Unigene0000691	0.3173	0.3356	0	0.0682	0.0757	0.1426	0	0.3973	0.0737	0	0.0749	0.4011	0.1661	0	0	4	5	0	1	1	2	0	6	1	0	1	5	2	0	0	-	--	-	-	-	-
Unigene0000692	17.076	25.0581	25.525	17.9167	18.9299	31.474	33.0679	31.0142	30.0866	28.086	30.7957	30.046	44.458	29.0615	36.4094	738	1280	1186	901	857	1513	1553	1606	1399	1277	1410	1284	1835	1367	1717	GAPC	glyceraldehyde-3-phosphate dehydrogenase [Eleutherococcus senticosus]	ko01200//Carbon metabolism//Global and Overview//Metabolism;ko01230//Biosynthesis of amino acids//Global and Overview//Metabolism;ko00010//Glycolysis / Gluconeogenesis//Carbohydrate metabolism//Metabolism;ko00710//Carbon fixation in photosynthetic organisms//Energy metabolism//Metabolism	-	GO:0000166//nucleotide binding;GO:0003824//catalytic activity;GO:0097159//organic cyclic compound binding;GO:0016491//oxidoreductase activity;GO:0036094//small molecule binding;GO:1901265//nucleoside phosphate binding;GO:0016903//oxidoreductase activity, acting on the aldehyde or oxo group of donors;GO:1901363//heterocyclic compound binding;GO:0005488//binding	GO:0044699//single-organism process;GO:0044710//single-organism metabolic process;GO:0008152//metabolic process
Unigene0000693	0.737	0.6235	0.5331	1.2667	0.6253	0.5153	0.2261	0.1367	0.685	0.5448	0.6183	0.0828	0.8574	0.5266	0.6003	9	9	7	18	8	7	3	2	9	7	8	1	10	7	8	-	--	-	-	-	-
Unigene0000694	2.2793	1.6713	2.1907	2.0894	1.7407	6.1476	1.678	4.8826	1.1299	1.5166	3.801	9.5278	6.7621	1.0471	2.9244	30	26	31	32	24	90	24	77	16	21	53	124	85	15	42	-	--	-	-	-	-
Unigene0000695	9.1296	10.3525	13.5648	11.6366	10.549	7.5257	8.9906	8.4113	9.7858	6.5141	9.8488	8.8732	8.1938	8.4753	10.1054	385	516	615	571	466	353	412	425	444	289	440	370	330	389	465	LIMYB	PREDICTED: uncharacterized protein LOC108224712 [Daucus carota subsp. sativus] [Daucus carota]	-	-	-	-
Unigene0000696	1.5727	2.1009	0.8469	0.8536	1.5803	2.4557	1.8281	0.5527	1.154	0.3147	1.0157	1.9253	0.26	1.1407	1.3654	19	30	11	12	20	33	24	8	15	4	13	23	3	15	18	-	--	-	-	-	-
Unigene0000697	0.2036	0.4738	0.5208	0.175	0.3888	0.3204	0.5153	1.0196	0.1893	0.0968	0.4324	0.4118	0.4797	0.1871	0.6065	4	11	11	4	8	7	11	24	4	2	9	8	9	4	13	-	--	-	-	-	-
Unigene0000698	0.2767	1.6853	0.2059	0.9035	0.7395	0.4477	0.6619	0.1847	0.5657	0.3156	0.0522	0.3917	0.0579	0.5592	0.7099	5	36	4	19	14	9	13	4	11	6	1	7	1	11	14	-	PREDICTED: calcium uniporter protein 2, mitochondrial-like [Nelumbo nucifera]	-	-	-	-
Unigene0000699	7.0625	9.0513	9.5199	11.184	7.5379	10.4299	8.7793	10.0303	9.2545	9.6405	11.6282	9.859	5.6494	10.1484	6.0056	305	462	442	562	341	501	412	519	430	438	532	421	233	477	283	-	PREDICTED: kinesin-like protein klp-3 [Daucus carota subsp. sativus] [Daucus carota]	-	-	-	-
Unigene0000700	0.1633	0.5528	0.2279	0.5615	0.1559	0.4405	0.4509	0.2726	0.6072	0.1552	0.6938	0.9911	0.171	0.5252	1.7214	2	8	3	8	2	6	6	4	8	2	9	12	2	7	23	-	--	-	-	-	-
Unigene0000701	0	0	0	0	0	0	0	0.0284	0	0	0	0.0345	0	0.0313	0.0312	0	0	0	0	0	0	0	2	0	0	0	2	0	2	2	PLP2	PREDICTED: patatin-like protein 2 [Daucus carota subsp. sativus] [Daucus carota]	-	-	GO:0003824//catalytic activity	GO:0006629//lipid metabolic process;GO:0071704//organic substance metabolic process;GO:0044710//single-organism metabolic process;GO:0008152//metabolic process;GO:0044699//single-organism process;GO:0044238//primary metabolic process
Unigene0000702	6.4327	6.9424	5.9362	5.3542	6.576	4.7359	3.7289	4.0583	4.9902	3.8516	3.6336	5.8396	3.7656	5.3053	5.8024	127	162	126	123	136	104	80	96	106	80	76	114	71	114	125	-	PREDICTED: serine/threonine-protein kinase RIO1 isoform X1 [Eucalyptus grandis]	ko03008//Ribosome biogenesis in eukaryotes//Translation//Genetic Information Processing	-	GO:0036094//small molecule binding;GO:0001883//purine nucleoside binding;GO:0032550//purine ribonucleoside binding;GO:0032549//ribonucleoside binding;GO:0097367//carbohydrate derivative binding;GO:0016740//transferase activity;GO:1901363//heterocyclic compound binding;GO:0004672//protein kinase activity;GO:0097159//organic cyclic compound binding;GO:0003824//catalytic activity;GO:0016772//transfe…	GO:0043412//macromolecule modification;GO:0036211//protein modification process;GO:0071704//organic substance metabolic process;GO:0006464//cellular protein modification process;GO:0044267//cellular protein metabolic process;GO:0009987//cellular process;GO:0044260//cellular macromolecule metabolic process;GO:0006796//phosphate-containing compound metabolic process;GO:0043170//macromolecule metabo…
Unigene0000703	6.1699	7.4697	5.7072	27.7427	5.4018	2.6356	5.27	4.0114	5.4494	3.953	7.4006	4.2058	4.9613	8.7695	10.4341	181	259	180	947	166	86	168	141	172	122	230	122	139	280	334	-	--	-	-	-	-
Unigene0000704	1.8988	1.743	1.5829	2.0937	1.8469	1.7393	1.8793	1.4353	2.7305	2.1114	1.9784	1.7573	1.5568	1.8763	1.2477	106	115	95	136	108	108	114	96	164	124	117	97	83	114	76	-	--	-	-	-	-
Unigene0000705	22.8239	20.0129	22.8507	25.892	25.5123	23.5791	24.7461	18.1486	24.9935	25.4816	24.3645	29.2097	20.6832	18.2252	19.8522	275	285	296	363	322	316	324	262	324	323	311	348	238	239	261	-	--	-	-	-	-
Unigene0000706	0	0	0	0	0	0	0	0	0	0	0	0	0	0	0	0	0	0	0	0	0	0	0	0	0	0	0	0	0	0	rpl-16	60S ribosomal protein L13a-2 [Zea mays]	ko03010//Ribosome//Translation//Genetic Information Processing	-	-	-
Unigene0000707	0.1655	0.2801	0.5389	0.3557	0.3161	0.0744	0.3047	0.1382	0.2308	0.3934	0.1563	0	0.0867	0.3802	0.531	2	4	7	5	4	1	4	2	3	5	2	0	1	5	7	-	--	-	-	-	-
Unigene0000708	0.4525	0.1531	0.7576	1.8666	0.6047	0.895	0.9161	0.6798	0.6308	0.5161	0.2563	0.0915	0.2843	0.4157	1.244	10	4	18	48	14	22	22	18	15	12	6	2	6	10	30	-	--	-	-	-	-
Unigene0000709	0.9025	0.9783	0.4984	0.3878	1.1846	0.6085	6.1508	0.2354	1.3106	1.5548	0.9317	0.713	4.3113	0.6737	2.507	32	41	19	16	44	24	237	10	50	58	35	25	146	26	97	-	--	-	-	-	-
Unigene0000710	2.9665	4.1007	3.109	3.1958	2.8319	2.1036	3.7296	2.5456	2.9514	2.2638	3.3523	2.2818	3.3249	1.7275	2.6804	71	116	80	89	71	56	97	73	76	57	85	54	76	45	70	-	--	-	-	-	-
Unigene0000711	1.3301	1.6255	0	1.6935	2.3043	0.4429	0.136	0.699	0.2747	0.6556	0.4185	1.0462	0.2063	0.0905	0.0903	27	39	0	40	49	10	3	17	6	14	9	21	4	2	2	-	--	-	-	-	-
Unigene0000712	36.3496	37.8429	50.3032	40.1159	43.3333	32.2815	40.5078	36.9603	36.9576	41.3775	31.3406	41.872	34.0694	38.8147	41.2754	820	1009	1220	1053	1024	810	993	999	897	982	749	934	734	953	1016	rplR	PREDICTED: 50S ribosomal protein L18 [Daucus carota subsp. sativus] [Daucus carota]	ko03010//Ribosome//Translation//Genetic Information Processing	GO:1990904//ribonucleoprotein complex;GO:0030529//intracellular ribonucleoprotein complex;GO:0044424//intracellular part;GO:0005623//cell;GO:0032991//macromolecular complex;GO:0005622//intracellular;GO:0044464//cell part	-	GO:0006725//cellular aromatic compound metabolic process;GO:0032774//RNA biosynthetic process;GO:0044260//cellular macromolecule metabolic process;GO:0071704//organic substance metabolic process;GO:0006139//nucleobase-containing compound metabolic process;GO:0043170//macromolecule metabolic process;GO:0009059//macromolecule biosynthetic process;GO:1901576//organic substance biosynthetic process;G…
Unigene0000713	6.0422	8.2916	12.4396	8.5174	10.5865	9.7051	7.9336	10.1473	9.2457	9.0702	10.746	11.2152	9.4129	9.309	10.0956	164	266	363	269	301	293	234	330	270	259	309	301	244	275	299	ATG12	Ubiquitin-like protein ATG12 [Glycine soja]	ko04140//Regulation of autophagy//Transport and catabolism//Cellular Processes	GO:0005622//intracellular;GO:0044464//cell part;GO:0005623//cell;GO:0044424//intracellular part	-	GO:0009987//cellular process;GO:0044248//cellular catabolic process;GO:0009056//catabolic process;GO:0044237//cellular metabolic process;GO:0008152//metabolic process
Unigene0000714	7.0191	8.5022	8.118	8.0504	5.9856	6.8251	8.2329	6.5115	8.2214	5.1999	8.5799	5.5495	7.3144	6.8899	4.759	834	1194	1037	1113	745	902	1063	927	1051	650	1080	652	830	891	617	MYOB4	PREDICTED: probable myosin-binding protein 4 [Daucus carota subsp. sativus] [Daucus carota]	-	-	-	-
Unigene0000715	3.5802	5.6469	5.3858	3.4188	9.7471	3.0201	3.7015	12.0262	4.9709	4.2434	4.5894	17.4334	4.9522	3.0458	4.1723	81	151	131	90	231	76	91	326	121	101	110	390	107	75	103	-	--	-	-	-	-
Unigene0000716	7.4782	7.7923	8.5666	7.1034	6.688	6.9356	9.1274	6.8327	8.0481	7.7817	6.9103	6.0503	8.3249	9.9809	9.4505	95	117	117	105	89	98	126	104	110	104	93	76	101	138	131	-	--	-	-	-	-
Unigene0000717	1.3918	2.0935	0.935	1.329	1.1072	1.9465	0.8539	0.968	1.3655	1.617	2.3356	2.2678	1.2145	0.7815	1.4881	18	32	13	20	15	28	12	15	19	22	32	29	15	11	21	-	--	-	-	-	-
Unigene0000718	7.9003	10.6121	15.2272	15.3992	17.5719	10.764	14.7654	13.0515	9.0841	9.9095	10.4557	12.6025	7.4195	8.6058	7.6135	97	154	201	220	226	147	197	192	120	128	136	153	87	115	102	At3g19950	PREDICTED: E3 ubiquitin-protein ligase RNF181 [Populus euphratica]	-	-	GO:0043169//cation binding;GO:0046872//metal ion binding;GO:0005488//binding;GO:0043167//ion binding	-
Unigene0000719	35.7731	35.9375	39.2151	31.2635	28.4292	26.7266	29.0742	33.0157	43.3877	35.8024	32.1794	22.1961	38.1457	45.8367	41.5768	1361	1616	1604	1384	1133	1131	1202	1505	1776	1433	1297	835	1386	1898	1726	At4g09580	PREDICTED: uncharacterized membrane protein At4g09580 [Sesamum indicum]	-	-	-	-
Unigene0000720	10.7167	11.852	15.5217	18.6175	16.2226	11.9747	15.1452	14.5025	14.2294	13.1698	11.4164	16.4119	15.8701	11.886	16.4859	140	183	218	283	222	174	215	227	200	181	158	212	198	169	235	-	--	-	-	-	-
Unigene0000721	11.995	15.3031	20.5763	11.635	14.8111	13.8756	13.3307	13.1524	22.1464	11.0413	11.808	10.8164	16.1038	15.5985	17.1717	443	668	817	500	573	570	535	582	880	429	462	395	568	627	692	RPP8	PREDICTED: probable disease resistance protein RF45 [Daucus carota subsp. sativus] [Daucus carota]	-	-	-	-
Unigene0000722	0.7085	0.5328	1.6108	1.1501	1.4278	3.6093	1.5937	4.2047	1.317	2.3195	1.5604	1.1145	1.2364	2.1698	1.515	9	8	22	17	19	51	22	64	18	31	21	14	15	30	21	-	--	-	-	-	-
Unigene0000723	18.6955	12.9131	9.613	9.6464	12.668	13.8655	13.7177	13.2281	11.2592	12.3938	15.7163	20.1486	14.0812	13.1567	10.8899	1051	858	581	631	746	867	838	891	681	733	936	1120	756	805	668	UXS2	PREDICTED: UDP-glucuronic acid decarboxylase 2-like [Erythranthe guttata]	ko00500//Starch and sucrose metabolism//Carbohydrate metabolism//Metabolism;ko00520//Amino sugar and nucleotide sugar metabolism//Carbohydrate metabolism//Metabolism	-	GO:0005488//binding;GO:0048037//cofactor binding	-
Unigene0000724	1.6289	1.516	0.9091	1.6099	2.177	2.0503	2.1736	1.6314	3.3308	0.7742	2.537	2.0592	0.597	1.6463	2.09	20	22	12	23	28	28	29	24	44	10	33	25	7	22	28	-	--	-	-	-	-
Unigene0000725	0	0	0	0	0	0	0	0	0	0	0.0759	0	0	0	0	0	0	0	0	0	0	0	0	0	0	1	0	0	0	0	-	PREDICTED: zinc finger MYM-type protein 1-like [Ipomoea nil]	-	-	-	-
Unigene0000726	9.0397	8.4147	19.6281	5.9332	13.254	13.0395	9.7053	9.1921	19.7198	8.6742	10.081	12.3727	15.4162	16.6289	16.0185	948	1043	2213	724	1456	1521	1106	1155	2225	957	1120	1283	1544	1898	1833	At5g02620	PREDICTED: ankyrin repeat-containing protein At5g02620-like [Daucus carota subsp. sativus] [Daucus carota]	-	-	-	-
Unigene0000727	13.8786	14.8754	10.9073	16.0212	18.4383	12.3424	10.2669	13.0956	10.399	10.5973	14.8034	8.4983	11.2347	9.7854	11.0006	1754	2222	1482	2356	2441	1735	1410	1983	1414	1409	1982	1062	1356	1346	1517	Xylt1	PREDICTED: beta-glucuronosyltransferase GlcAT14A-like [Daucus carota subsp. sativus] [Daucus carota]	-	-	GO:0042285//xylosyltransferase activity;GO:0016740//transferase activity;GO:0016763//transferase activity, transferring pentosyl groups;GO:0008194//UDP-glycosyltransferase activity;GO:0016757//transferase activity, transferring glycosyl groups;GO:0035252//UDP-xylosyltransferase activity;GO:0003824//catalytic activity	-
Unigene0000728	2.828	2.2731	3.8142	2.3697	2.5872	4.4918	2.2338	3.4618	4.118	4.3682	2.625	4.0279	3.43	4.807	5.0539	120	114	174	117	115	212	103	176	188	195	118	169	139	222	234	GSPATT00023900001	PREDICTED: ATPase ASNA1 homolog 2-like [Daucus carota subsp. sativus] [Daucus carota]	-	-	GO:0003824//catalytic activity;GO:0016787//hydrolase activity;GO:0016462//pyrophosphatase activity;GO:0016817//hydrolase activity, acting on acid anhydrides;GO:0017111//nucleoside-triphosphatase activity;GO:0016818//hydrolase activity, acting on acid anhydrides, in phosphorus-containing anhydrides	-
Unigene0000729	0.4689	0.3967	0.5607	2.5903	1.1829	1.4452	1.017	0.9783	1.0272	0.6367	2.0864	1.0161	1.4027	2.9539	1.3504	14	14	18	90	37	48	33	35	33	20	66	30	40	96	44	LFR	PREDICTED: armadillo repeat-containing protein LFR [Elaeis guineensis]	-	-	-	-
Unigene0000730	23.7194	27.941	24.5514	27.0268	24.1791	21.79	24.6398	21.2741	20.5281	23.3683	18.5892	22.0422	24.9548	22.0755	23.064	2934	4085	3265	3890	3133	2998	3312	3153	2732	3041	2436	2696	2948	2972	3113	SPBC800.10c	PREDICTED: actin cytoskeleton-regulatory complex protein PAN1 [Daucus carota subsp. sativus] [Daucus carota]	-	-	-	-
Unigene0000731	0.4396	0.3881	0.6933	0.5749	0.9305	0.4983	0.6156	0.7338	0.2487	0.3815	0.451	0.3866	1.1007	0.8078	0.3678	23	24	39	35	51	29	35	46	14	21	25	20	55	46	21	PCMP-E19	PPR domain-containing protein/PPR_2 domain-containing protein/PPR_3 domain-containing protein [Cephalotus follicularis]	-	-	-	-
Unigene0000732	0.2715	0.5168	1.3258	0	0.1944	0.8543	0	0.7931	0.1262	0.2581	1.0891	0.8923	0.4264	0.1871	0.1244	4	9	21	0	3	14	0	14	2	4	17	13	6	3	2	-	Integrase, catalytic core [Corchorus capsularis]	-	-	-	-
Unigene0000733	36.067	32.8524	15.5625	22.8574	39.5539	7.1663	9.3689	25.7546	3.5943	8.9271	15.4207	40.4663	17.6018	4.8583	9.475	457	492	212	337	525	101	129	391	49	119	207	507	213	67	131	-	--	-	-	-	-
Unigene0000734	0.9209	1.6881	3.6403	2.1104	1.0256	0.6209	3.3191	1.7933	5.2068	1.8236	1.2314	3.3372	0.4018	1.5512	1.1956	12	26	51	32	14	9	47	28	73	25	17	43	5	22	17	-	--	-	-	-	-
Unigene0000735	41.4911	45.9634	52.7506	51.3785	47.2883	58.2795	55.2457	46.5666	51.9355	58.1744	43.2922	55.6667	49.4915	55.9559	48.2116	2486	3255	3398	3582	2968	3884	3597	3343	3348	3667	2748	3298	2832	3649	3152	NUG2	PREDICTED: nuclear/nucleolar GTPase 2-like [Daucus carota subsp. sativus] [Daucus carota]	ko03008//Ribosome biogenesis in eukaryotes//Translation//Genetic Information Processing	-	-	-
Unigene0000736	3.6508	2.0592	2.3526	4.1834	2.4146	2.4992	2.1958	3.3158	1.4416	1.9392	1.8244	5.7192	1.2492	2.8501	1.99	306	204	212	408	212	233	200	333	130	171	162	474	100	260	182	PIN1C	PREDICTED: probable auxin efflux carrier component 1b [Vitis vinifera]	-	-	-	GO:0009987//cellular process;GO:0044763//single-organism cellular process;GO:0044699//single-organism process
Unigene0000737	3.1033	2.2801	2.2788	1.8248	3.82	3.7444	1.5782	2.5219	1.7458	1.3972	2.7751	1.817	1.0261	2.4011	1.422	38	33	30	26	49	51	21	37	23	18	36	22	12	32	19	At4g18975	PREDICTED: pentatricopeptide repeat-containing protein At4g18975, chloroplastic [Citrus sinensis]	-	-	-	-
Unigene0000738	0.5019	1.6378	1.067	1.2323	0	1.6115	0.3299	0.7779	1.6659	0.6815	0.0677	0.7976	1.4264	0.7905	1.1827	7	27	16	20	0	25	5	13	25	10	1	11	19	12	18	-	--	-	-	-	-
Unigene0000739	6.1571	5.7577	4.9734	7.1018	5.2591	6.1911	4.3987	4.5303	4.6685	6.0066	7.1119	3.0315	3.3083	4.4661	7.2761	76	84	66	102	68	85	59	67	62	78	93	37	39	60	98	-	--	-	-	-	-
Unigene0000740	0.8141	2.0664	0.7817	2.2118	2.0558	2.1013	0.7009	1.4466	1.074	1.1982	1.6113	0.7171	0.825	0.4826	2.1661	31	93	32	98	82	89	29	66	44	48	65	27	30	20	90	Pol	hypothetical protein VITISV_033248 [Vitis vinifera]	-	-	-	-
Unigene0000741	2.878	0.1988	0.1093	1.6153	0.4486	0.0528	0	1.2255	0.4913	0.4466	0.2772	0	1.0455	1.4031	0.5921	49	4	2	32	8	1	0	25	9	8	5	0	17	26	11	-	--	-	-	-	-
Unigene0000742	1.5485	0.9939	0.149	1.652	2.9565	1.7762	0.4914	1.738	0.1985	1.1166	1.9153	2.916	0.6709	0	0.2936	29	22	3	36	58	37	10	39	4	22	38	54	12	0	6	-	--	-	-	-	-
Unigene0000743	0	0.0692	0.1521	0.0878	0	0.0184	0	0.1365	0	0.0194	0.0193	0	0	0	0.0375	0	4	8	5	0	1	0	8	0	1	1	0	0	0	2	AGAL2	alpha galactosidase [Coffea arabica]	ko00561//Glycerolipid metabolism//Lipid metabolism//Metabolism;ko00052//Galactose metabolism//Carbohydrate metabolism//Metabolism;ko00600//Sphingolipid metabolism//Lipid metabolism//Metabolism;ko00603//Glycosphingolipid biosynthesis - globo series//Glycan biosynthesis and metabolism//Metabolism	-	GO:0004557//alpha-galactosidase activity;GO:0016787//hydrolase activity;GO:0015925//galactosidase activity;GO:0004553//hydrolase activity, hydrolyzing O-glycosyl compounds;GO:0003824//catalytic activity;GO:0016798//hydrolase activity, acting on glycosyl bonds	GO:0008152//metabolic process;GO:0044238//primary metabolic process
Unigene0000744	137.578	159.308	122.494	160.362	152.081	114.856	114.92	114.756	118.129	106.059	109.43	124.163	105.399	105.41	118.058	5027	6880	4812	6818	5821	4668	4563	5024	4644	4077	4236	4486	3678	4192	4707	MOS11	PREDICTED: protein MODIFIER OF SNC1 11 [Daucus carota subsp. sativus] [Daucus carota]	-	-	-	GO:0006406//mRNA export from nucleus;GO:0046907//intracellular transport;GO:0051168//nuclear export;GO:0015931//nucleobase-containing compound transport;GO:0016482//cytoplasmic transport;GO:0044699//single-organism process;GO:0033036//macromolecule localization;GO:0010467//gene expression;GO:0006810//transport;GO:0008152//metabolic process;GO:0006405//RNA export from nucleus;GO:0071705//nitrogen …
Unigene0000745	1.892	1.6008	0.8799	3.0778	1.0966	1.701	0.8706	1.0715	1.3189	1.1561	1.5308	1.0934	1.8396	0.8692	2.9725	28	28	14	53	17	28	14	19	21	18	24	16	26	14	48	-	Hop-interacting protein THI034 [Solanum lycopersicum]	-	-	-	-
Unigene0000746	3.4288	3.7543	3.6181	3.7144	4.5936	2.8754	2.3864	3.0301	2.9459	3.0675	3.5086	2.7392	2.7153	2.1179	2.7727	119	154	135	150	167	111	90	126	110	112	129	94	90	80	105	LECRK71	PREDICTED: L-type lectin-domain containing receptor kinase VII.1-like [Citrus sinensis]	-	-	GO:0016301//kinase activity;GO:0005488//binding;GO:0016773//phosphotransferase activity, alcohol group as acceptor;GO:0016772//transferase activity, transferring phosphorus-containing groups;GO:0016740//transferase activity;GO:0003824//catalytic activity;GO:0004672//protein kinase activity;GO:0004713//protein tyrosine kinase activity	GO:0019538//protein metabolic process;GO:0006464//cellular protein modification process;GO:0009987//cellular process;GO:0006796//phosphate-containing compound metabolic process;GO:0043412//macromolecule modification;GO:0044260//cellular macromolecule metabolic process;GO:0036211//protein modification process;GO:0016310//phosphorylation;GO:0044267//cellular protein metabolic process;GO:0008152//me…
Unigene0000747	53.2453	58.4536	58.489	55.8942	57.2535	46.3722	52.9668	54.9628	54.8323	46.1402	45.2646	44.7635	54.4527	48.8914	55.5627	1630	2115	1925	1991	1836	1579	1762	2016	1806	1486	1468	1355	1592	1629	1856	Tmco1	PREDICTED: transmembrane and coiled-coil domain-containing protein 1 [Daucus carota subsp. sativus] [Daucus carota]	-	GO:0031224//intrinsic component of membrane;GO:0016020//membrane;GO:0044425//membrane part	-	-
Unigene0000748	0.7718	0.8396	0.2051	0.6159	0.1579	0.3965	0.6088	0.092	0.3074	0.0524	0.2602	0.0558	0.1732	0.2026	0.1011	28	36	8	26	6	16	24	4	12	2	10	2	6	8	4	-	--	-	-	-	-
Unigene0000749	4.0104	5.2581	3.2856	7.5551	7.0484	3.892	7.6499	6.2065	3.604	2.5245	4.7131	2.3905	3.7264	6.5397	3.9674	151	234	133	331	278	163	313	280	146	100	188	89	134	268	163	GIP	Retrovirus-related Pol polyprotein from transposon TNT 1-94 [Cajanus cajan]	-	-	-	-
Unigene0000750	7.1631	6.4813	9.7164	11.6281	6.5057	7.5133	13.6871	7.3484	9.6629	6.5723	7.8414	8.5522	4.6877	9.4607	4.9235	144	154	210	272	137	168	299	177	209	139	167	170	90	207	108	-	--	-	-	-	-
Unigene0000751	27.8448	45.487	37.6396	52.9114	38.8145	42.0117	37.5938	36.6687	37.4323	28.8485	37.288	36.1502	28.3488	38.7738	37.174	289	558	420	639	422	485	424	456	418	315	410	371	281	438	421	CPN60II	BnaC03g18540D [Brassica napus]	ko03018//RNA degradation//Folding, sorting and degradation//Genetic Information Processing	GO:0044464//cell part;GO:0005623//cell;GO:0044424//intracellular part;GO:0005622//intracellular	GO:0001883//purine nucleoside binding;GO:0036094//small molecule binding;GO:0032549//ribonucleoside binding;GO:0097367//carbohydrate derivative binding;GO:0097159//organic cyclic compound binding;GO:0001882//nucleoside binding;GO:0032550//purine ribonucleoside binding;GO:0005488//binding;GO:1901363//heterocyclic compound binding	GO:0006457//protein folding;GO:0009987//cellular process
Unigene0000752	19.2199	19.1595	14.6912	14.0647	13.5339	8.3832	11.4703	8.9735	18.4829	12.5714	12.3942	15.0112	10.3614	14.3371	16.3934	202	238	166	172	149	98	131	113	209	139	138	156	104	164	188	NAC055	PREDICTED: NAC domain-containing protein 19-like isoform X2 [Nicotiana sylvestris]	-	-	-	-
Unigene0000753	0.3941	0.389	0	0.1129	0.2508	0	0.4836	0	0.3052	0.2497	0.744	0.5314	0.2751	0.3621	0.1204	6	7	0	2	4	0	8	0	5	4	12	8	4	6	2	-	--	-	-	-	-
Unigene0000754	0	0.1824	0.1337	0	0.1372	0	0.0661	0	0	0	0	0	0	0.3962	0	0	3	2	0	2	0	1	0	0	0	0	0	0	6	0	-	--	-	-	-	-
Unigene0000755	1.3883	1.8402	2.0015	0.7954	0.9719	0.8113	0.7453	1.2746	1.5914	0.6158	1.1139	0.468	1.0176	0.8079	1.3783	60	94	93	40	44	39	35	66	74	28	51	20	42	38	65	DOF5.6	PREDICTED: dof zinc finger protein DOF5.6 [Juglans regia]	-	-	-	GO:0097659//nucleic acid-templated transcription;GO:0034645//cellular macromolecule biosynthetic process;GO:0034641//cellular nitrogen compound metabolic process;GO:0044237//cellular metabolic process;GO:0010467//gene expression;GO:1901362//organic cyclic compound biosynthetic process;GO:0006139//nucleobase-containing compound metabolic process;GO:0046483//heterocycle metabolic process;GO:0032774…
Unigene0000756	1.1542	0.7512	0.8258	0.3815	0.1695	0.6386	0.1634	0.1482	0.6602	0.0844	0.1676	0.5388	0.3719	0.8158	0.8137	13	10	10	5	2	8	2	2	8	1	2	6	4	10	10	-	--	-	-	-	-
Unigene0000757	46.5654	85.617	51.3839	76.0154	69.3373	67.1429	25.2771	25.7763	34.0716	34.877	29.7007	19.3139	42.2832	23.2911	35.9122	1363	2962	1617	2589	2126	2186	804	904	1073	1074	921	559	1182	742	1147	-	PREDICTED: uncharacterized protein LOC108202078 [Daucus carota subsp. sativus] [Daucus carota]	-	-	-	-
Unigene0000758	28.6726	39.7286	23.0943	34.3733	27.1734	19.7071	23.709	22.4565	35.2432	25.5755	20.0045	19.6467	23.6048	18.9945	43.4144	276	452	239	385	274	211	248	259	365	259	204	187	217	199	456	-	Mammalian uncoordinated homology 13, domain 2 [Cynara cardunculus var. scolymus] [Cynara cardunculus]	-	-	-	-
Unigene0000759	9.2609	16.8123	10.0971	11.8066	10.8899	8.1606	9.8204	7.0638	12.3127	8.7445	7.3522	8.5594	13.229	10.8755	11.1289	151	324	177	224	186	148	174	138	216	150	127	138	206	193	198	-	PREDICTED: uncharacterized protein LOC109190978 [Ipomoea nil]	-	-	-	-
Unigene0000760	23.5288	31.9824	24.616	29.4027	24.0963	23.8297	27.5438	17.7996	28.1603	19.9229	20.3234	18.2691	27.3693	19.4825	23.1327	577	927	649	839	619	650	734	523	743	514	528	443	641	520	619	-	Gls protein (DUF810) [Arabidopsis thaliana]	-	GO:0043231//intracellular membrane-bounded organelle;GO:0005737//cytoplasm;GO:0044444//cytoplasmic part;GO:0043227//membrane-bounded organelle;GO:0005622//intracellular;GO:0044464//cell part;GO:0044424//intracellular part;GO:0043229//intracellular organelle;GO:0005623//cell;GO:0009536//plastid;GO:0043226//organelle	-	GO:0009719//response to endogenous stimulus;GO:0034613//cellular protein localization;GO:0051234//establishment of localization;GO:0071704//organic substance metabolic process;GO:0022622//root system development;GO:0043412//macromolecule modification;GO:0007275//multicellular organism development;GO:0046907//intracellular transport;GO:1901701//cellular response to oxygen-containing compound;GO:00…
Unigene0000761	11.599	13.1184	14.294	13.7193	12.9022	11.0628	11.9903	12.3285	13.2095	11.2867	10.4207	11.5356	12.0876	14.465	12.0669	1265	1691	1676	1741	1474	1342	1421	1611	1550	1295	1204	1244	1259	1717	1436	TRAPPC6B	PREDICTED: trafficking protein particle complex subunit 6B [Ipomoea nil]	-	-	-	-
Unigene0000762	1.4939	2.7386	3.7827	4.351	4.9915	4.1786	5.1172	3.9484	2.3142	1.7356	2.8203	3.0217	2.2595	0.9151	2.9664	18	39	49	61	63	56	67	57	30	22	36	36	26	12	39	-	--	-	-	-	-
Unigene0000763	6.0738	3.744	1.937	4.9962	8.6145	3.5884	3.9924	2.3898	2.5001	4.6187	4.1771	4.2998	3.6342	1.0364	3.6579	70	51	24	67	104	46	50	33	31	56	51	49	40	13	46	-	--	-	-	-	-
Unigene0000764	2.5095	3.1589	5.9778	3.9452	2.5125	4.2372	2.5347	2.1966	2.6169	2.0945	2.4266	1.9189	2.6918	4.6114	2.7486	41	61	105	75	43	77	45	43	46	36	42	31	42	82	49	NLP6	PREDICTED: protein NLP6 [Vitis vinifera]	-	-	-	-
Unigene0000765	7.1456	15.5154	7.1169	14.1297	18.1099	8.5277	14.8389	6.2804	12.3425	6.3713	5.7899	12.2147	11.3224	4.8223	9.0985	113	290	121	260	300	150	255	119	210	106	97	191	171	83	157	TYW5	Cupin_8 domain-containing protein [Cephalotus follicularis]	-	-	-	-
Unigene0000766	0	0	0	0	0	0	0	0	0	0	0	0	0	0	0	0	0	0	0	0	0	0	0	0	0	0	0	0	0	0	far-1	--	-	-	-	-
Unigene0000767	4.4859	1.6958	0.3551	1.3945	3.0979	1.2871	0.2635	1.4339	0.1774	1.1794	0.4505	1.2548	0.9994	0.2631	0.9622	47	21	4	17	34	15	3	18	2	13	5	13	10	3	11	-	--	-	-	-	-
Unigene0000768	0.7933	0.3915	0.8609	0.4545	1.136	0.7727	0.73	0.2207	0.1229	0.8169	0.312	0.4011	0.1384	0.6074	0.1818	12	7	14	8	18	13	12	4	2	13	5	6	2	10	3	-	--	-	-	-	-
Unigene0000769	1.0504	0.6153	2.1044	1.3194	1.4656	2.034	1.4128	0.8767	1.2016	2.1505	1.2966	2.6966	1.0999	1.7817	1.9993	13	9	28	19	19	28	19	13	16	28	17	33	13	24	27	-	--	-	-	-	-
Unigene0000770	0.3356	5.4104	3.0397	1.8066	1.113	4.4468	1.1217	5.3518	3.7434	1.1586	2.5178	3.2693	1.4427	2.467	4.4682	19	362	185	119	66	280	69	363	228	69	151	183	78	152	276	-	PREDICTED: uncharacterized protein LOC108203913, partial [Daucus carota subsp. sativus] [Daucus carota]	-	-	-	-
Unigene0000771	1.0884	1.6115	0.4429	1.9876	1.4286	1.162	1.1268	0.9651	0.7587	1.1639	1.1558	0.5504	0.3561	0.625	0.8728	16	28	7	34	22	19	18	17	12	18	18	8	5	10	14	-	--	-	-	-	-
Unigene0000772	0	0.4	0	0.0813	0.1805	0	0.4351	0	0	0	0.0893	0	0	1.1294	0.26	0	5	0	1	2	0	5	0	0	0	1	0	0	13	3	-	--	-	-	-	-
Unigene0000773	4.0723	4.8376	2.9078	4.0478	2.9844	3.0695	4.3154	7.038	3.3645	4.1446	3.844	4.4721	3.618	5.1211	4.0903	198	278	152	229	152	166	228	410	176	212	198	215	168	271	217	SAMS2	PREDICTED: S-adenosylmethionine synthase 1 [Ricinus communis]	ko01230//Biosynthesis of amino acids//Global and Overview//Metabolism;ko00270//Cysteine and methionine metabolism//Amino acid metabolism//Metabolism	-	GO:0043169//cation binding;GO:0043167//ion binding;GO:0097367//carbohydrate derivative binding;GO:0032549//ribonucleoside binding;GO:0032550//purine ribonucleoside binding;GO:0001883//purine nucleoside binding;GO:0016740//transferase activity;GO:0016765//transferase activity, transferring alkyl or aryl (other than methyl) groups;GO:0003824//catalytic activity;GO:1901363//heterocyclic compound bin…	GO:0006732//coenzyme metabolic process;GO:0009987//cellular process;GO:0044249//cellular biosynthetic process;GO:0044237//cellular metabolic process;GO:0009108//coenzyme biosynthetic process;GO:0051186//cofactor metabolic process;GO:0008152//metabolic process;GO:0009058//biosynthetic process;GO:0051188//cofactor biosynthetic process
Unigene0000774	9.5376	7.6031	2.3589	11.087	23.5781	2.9244	6.6462	3.9571	1.1273	6.2885	6.8172	12.4892	5.5418	2.9886	1.7684	173	163	46	234	448	59	131	86	22	120	131	224	96	59	35	AGP20	PREDICTED: arabinogalactan peptide 22-like [Sesamum indicum]	-	-	-	-
Unigene0000775	4.662	4.3867	3.4447	4.1938	4.5753	3.9171	4.6911	4.8728	4.6975	3.3546	3.249	2.776	3.4672	3.9231	7.1874	107	119	85	112	110	100	117	134	116	81	79	63	76	98	180	-	--	-	-	-	-
Unigene0000776	12.8014	16.6584	32.0328	11.2409	26.1017	23.3935	21.064	12.3681	20.8866	18.9797	14.8419	17.731	21.1262	20.5193	24.4841	184	283	495	188	393	374	329	213	323	287	226	252	290	321	384	-	hypothetical protein MANES_03G026600 [Manihot esculenta]	-	-	-	-
Unigene0000777	0	2.1926	0.6026	0.1591	0	1.0817	1.1072	0.0772	0.7742	0	0	0	0	0.6803	0.0848	0	28	7	2	0	13	13	1	9	0	0	0	0	8	1	-	--	-	-	-	-
Unigene0000778	0.6558	0.4756	1.0457	1.2078	0.5366	0.6738	1.3795	0.7037	0.5225	0.2672	0.2653	0.8527	0.4905	0.5165	0.6869	7	6	12	15	6	8	16	9	6	3	3	9	5	6	8	-	--	-	-	-	-
Unigene0000779	3.8689	5.0555	3.7985	5.3015	4.986	5.0435	4.5691	4.0542	5.7335	3.6571	3.9563	4.5213	4.2086	4.4434	4.7472	180	278	190	287	243	261	231	226	287	179	195	208	187	225	241	bioF	PREDICTED: 8-amino-7-oxononanoate synthase isoform X2 [Daucus carota subsp. sativus] [Daucus carota]	ko00780//Biotin metabolism//Metabolism of cofactors and vitamins//Metabolism	-	-	-
Unigene0000780	24.5564	23.8079	24.2228	21.3669	26.9878	29.5019	20.708	20.9691	25.6261	21.0989	25.7366	25.5857	23.4708	19.7118	23.7462	562	644	596	569	647	751	515	575	631	508	624	579	513	491	593	-	--	-	-	-	-
Unigene0000781	0.7312	0.4759	0.5232	0.6768	1.2887	0.5563	0.4141	0.7981	0.6274	0.3743	0.2655	0.4551	0.2356	0.4134	0.2577	13	10	10	14	24	11	8	17	12	7	5	8	4	8	5	-	--	-	-	-	-
Unigene0000782	4.8393	6.779	1.1051	7.6704	8.0361	4.1684	1.5467	4.8008	1.8045	3.5532	4.0482	6.2715	1.5626	2.3563	1.0092	334	553	82	616	581	320	116	397	134	258	296	428	103	177	76	-	PREDICTED: uncharacterized protein LOC108225731 isoform X1 [Daucus carota subsp. sativus] [Daucus carota]	-	-	-	-
Unigene0000783	0.2656	0.4494	1.3999	0.6087	0	1.751	0.8962	2.1427	2.0571	0.2524	0.3343	0	0.927	0.8947	1.8661	3	6	17	8	0	22	11	29	25	3	4	0	10	11	23	-	--	-	-	-	-
Unigene0000784	1.4587	0	0.5088	0.7052	0.5222	0.7377	0.3356	0.6087	0.2542	0.1733	0.2582	0	0.3819	0.1675	0.1671	16	0	6	9	6	9	4	8	3	2	3	0	4	2	2	-	--	-	-	-	-
Unigene0000785	38.7794	33.3697	38.4192	38.8821	36.1304	31.9456	27.3597	30.7098	21.9613	22.7739	31.4406	29.3683	23.1986	22.1791	23.4451	1290	1312	1374	1505	1259	1182	989	1224	786	797	1108	966	737	803	851	FPGS2	PREDICTED: folylpolyglutamate synthase [Daucus carota subsp. sativus] [Daucus carota]	ko00790//Folate biosynthesis//Metabolism of cofactors and vitamins//Metabolism	GO:0044422//organelle part;GO:0044444//cytoplasmic part;GO:0005737//cytoplasm;GO:0044424//intracellular part;GO:0005623//cell;GO:0005739//mitochondrion;GO:0005622//intracellular;GO:0044464//cell part;GO:0043229//intracellular organelle;GO:0043227//membrane-bounded organelle;GO:0016020//membrane;GO:0043231//intracellular membrane-bounded organelle;GO:0044429//mitochondrial part;GO:0043226//organel…	GO:0036094//small molecule binding;GO:0005488//binding;GO:1901363//heterocyclic compound binding;GO:0097159//organic cyclic compound binding	GO:0009058//biosynthetic process;GO:0006807//nitrogen compound metabolic process;GO:0044283//small molecule biosynthetic process;GO:0018130//heterocycle biosynthetic process;GO:0016053//organic acid biosynthetic process;GO:0019438//aromatic compound biosynthetic process;GO:0009987//cellular process;GO:0046394//carboxylic acid biosynthetic process;GO:0044763//single-organism cellular process;GO:00…
Unigene0000786	0.3794	0.2408	0.3529	0.163	0.0905	0.2558	0.1746	0.0792	0.4408	0.7213	0	0.3837	0.4966	0	0	4	3	4	2	1	3	2	1	5	8	0	4	5	0	0	-	--	-	-	-	-
Unigene0000787	0.0954	0.1615	0.1776	0.1641	0.2733	0	0.2635	0.239	0	0	0	0.3861	0	0.2631	0.2624	1	2	2	2	3	0	3	3	0	0	0	4	0	3	3	-	--	-	-	-	-
Unigene0000788	0.1921	0	0	0.4402	0.1223	0.2303	0.5892	0.2138	0.4761	0	0.2418	0.259	0.1341	0.2353	0.6455	3	0	0	8	2	4	10	4	8	0	4	4	2	4	11	-	--	-	-	-	-
Unigene0000789	1.2113	1.3909	1.7705	1.7103	2.7257	0.9335	2.309	1.5887	2.2517	1.3159	1.0617	0.7	1.5401	1.5104	0.4758	14	19	22	23	33	12	29	22	28	16	13	8	17	19	6	SIGA	PREDICTED: RNA polymerase sigma factor sigA-like isoform X2 [Nicotiana tomentosiformis]	-	-	-	-
Unigene0000790	1.7073	2.3006	1.1764	2.6086	1.4488	2.5015	1.1056	0.95	1.9395	1.142	2.7457	0.8953	1.7215	1.2201	2.7817	27	43	20	48	24	44	19	18	33	19	46	14	26	21	48	-	--	-	-	-	-
Unigene0000791	9.8106	11.9809	13.2145	13.4624	12.2591	12.3982	11.7111	9.173	12.2368	11.9646	10.8986	10.7876	7.1714	8.3549	11.8961	424	612	614	677	555	596	550	475	569	544	499	461	296	393	561	-	--	-	-	-	-
Unigene0000792	0.1059	0.1791	0.1477	0.0455	0	0.0952	0	0.0884	0.1968	0	0.7495	0	0	0.2918	0	2	4	3	1	0	2	0	2	4	0	15	0	0	6	0	CjBAp12	PREDICTED: EG45-like domain containing protein 2 [Vitis vinifera]	-	-	-	-
Unigene0000793	0.5739	0.7553	0.5931	0.548	0.3044	0.8599	0.4107	0.745	1.0668	0.2424	0.7223	0.4514	0.3338	0.8202	1.344	9	14	10	10	5	15	7	14	18	4	12	7	5	14	23	-	--	-	-	-	-
Unigene0000794	1.0499	0.7268	0.2663	0.6562	0.1822	0.429	1.2297	0.8763	0.3548	0.1814	0.2703	0.5792	0.9994	0.2631	0.5248	11	9	3	8	2	5	14	11	4	2	3	6	10	3	6	-	--	-	-	-	-
Unigene0000795	30.2606	29.5782	15.2097	30.2062	14.3542	23.1502	20.5827	20.2361	24.1077	15.6324	14.8142	19.9587	14.2683	18.9097	14.2108	322	372	174	374	160	274	238	258	276	175	167	210	145	219	165	-	--	-	-	-	-
Unigene0000796	0.5142	0.4785	0.5261	0.8396	0.3436	0.2311	0.5205	0.2146	0.5735	0.5376	0.2912	0.208	0.3769	0.3779	0.4241	10	11	11	19	7	5	11	5	12	11	6	4	7	8	9	-	--	-	-	-	-
Unigene0000797	6.3191	8.9108	10.1524	5.9245	3.7474	4.4761	3.3481	4.6348	6.5852	4.5504	6.5071	5.1319	3.6091	5.1022	6.4054	66	110	114	72	41	52	38	58	74	50	72	53	36	58	73	ATL24	PREDICTED: NEP1-interacting protein-like 2 [Vitis vinifera]	-	-	-	-
Unigene0000798	0.557	2.1993	1.6406	0.718	2.3042	2.7543	1.4523	1.1622	3.2788	2.2943	1.7526	1.6899	1.2637	1.9618	1.4463	6	28	19	9	26	33	17	15	38	26	20	18	13	23	17	-	--	-	-	-	-
Unigene0000799	0.9831	2.329	0.9145	2.929	2.8156	1.2964	2.0507	0.2188	1.0356	1.0591	3.712	2.7177	0.6177	0.9033	1.2614	15	42	15	52	45	22	34	4	17	17	60	41	9	15	21	-	--	-	-	-	-
Unigene0000800	3.328	3.9965	1.8973	4.4747	3.7919	4.4881	5.483	3.3152	3.9912	5.6635	1.52	3.2571	2.7541	1.5289	4.9685	62	88	38	97	74	93	111	74	80	111	30	60	49	31	101	-	--	-	-	-	-
Unigene0000801	21.2605	17.8782	27.1067	19.3634	18.9346	16.9697	19.5649	17.939	18.6038	18.0647	19.3832	21.3702	18.7323	20.1057	17.8685	820	815	1124	869	765	728	820	829	772	733	792	815	690	844	752	Os06g0265000	asparagine synthetase family protein 2 [Populus simonii x Populus nigra]	ko00250//Alanine, aspartate and glutamate metabolism//Amino acid metabolism//Metabolism	-	GO:0036094//small molecule binding;GO:1901363//heterocyclic compound binding;GO:0016874//ligase activity;GO:0032550//purine ribonucleoside binding;GO:0016884//carbon-nitrogen ligase activity, with glutamine as amido-N-donor;GO:0003824//catalytic activity;GO:0001882//nucleoside binding;GO:0097159//organic cyclic compound binding;GO:0001883//purine nucleoside binding;GO:0016879//ligase activity, fo…	GO:0043436//oxoacid metabolic process;GO:0044271//cellular nitrogen compound biosynthetic process;GO:0044237//cellular metabolic process;GO:0044710//single-organism metabolic process;GO:0046394//carboxylic acid biosynthetic process;GO:0009067//aspartate family amino acid biosynthetic process;GO:0006807//nitrogen compound metabolic process;GO:1901605//alpha-amino acid metabolic process;GO:0044249/…
Unigene0000802	3.8846	4.3822	3.6703	5.6115	5.167	4.0662	3.2528	3.4675	4.9851	2.1641	4.2286	3.5251	2.4482	3.3661	3.7231	633	844	643	1064	882	737	576	677	874	371	730	568	381	597	662	PUB32	PREDICTED: U-box domain-containing protein 32-like [Daucus carota subsp. sativus] [Daucus carota]	-	-	-	-
Unigene0000803	1.0825	1.1449	0.6833	1.7942	1.5132	0.869	1.0318	0.6131	0.6109	1.2495	1.0583	2.4242	0.7287	0.4973	0.4252	28	35	19	54	41	25	29	19	17	34	29	62	18	14	12	-	--	-	-	-	-
Unigene0000804	5.5639	5.669	14.2045	8.0781	9.4025	9.7704	13.3343	2.5294	2.8168	7.7643	6.3918	6.6326	13.5856	8.8755	6.835	235	283	645	397	416	459	612	128	128	345	286	277	548	408	315	-	Sm_multidrug_ex domain-containing protein [Cephalotus follicularis]	-	GO:0005737//cytoplasm;GO:0005623//cell;GO:0044424//intracellular part;GO:0044444//cytoplasmic part;GO:0044464//cell part;GO:0043226//organelle;GO:0043231//intracellular membrane-bounded organelle;GO:0005622//intracellular;GO:0043229//intracellular organelle;GO:0043227//membrane-bounded organelle;GO:0009536//plastid	-	-
Unigene0000805	0	0.1019	0.3362	0.673	0	0.1625	0.6652	0.6033	1.1198	0.1718	0.3412	0	1.3877	0.3321	0.4417	0	2	6	13	0	3	12	12	20	3	6	0	22	6	8	-	--	-	-	-	-
Unigene0000806	9.6718	10.1929	5.0505	9.6245	10.8528	7.2462	3.9037	8.9219	4.4947	9.1127	8.0083	4.8907	4.8859	4.755	5.5982	114	142	64	132	134	95	50	126	57	113	100	57	55	61	72	-	--	-	-	-	-
Unigene0000807	0	0	0	0	0	0	0	0	0	0	0	0	0	0	0	0	0	0	0	0	0	0	0	0	0	0	0	0	0	0	-	--	-	-	-	-
Unigene0000808	1.5754	1.2039	1.2763	1.5723	1.2128	1.0509	0.9821	0.721	0.8974	1.0144	2.4944	1.0279	0.7982	0.5136	0.6986	31	28	27	36	25	23	21	17	19	21	52	20	15	11	15	-	--	-	-	-	-
Unigene0000809	3.3128	3.9651	7.215	5.0692	5.2066	6.211	2.082	4.3497	4.0929	2.9569	5.0338	3.6772	2.7074	3.4521	10.4781	82	116	192	146	135	171	56	129	109	77	132	90	64	93	283	-	--	-	-	-	-
Unigene0000810	0.4699	0.7383	0.4995	1.3845	1.9224	1.0863	1.2355	1.2325	1.123	0.7019	0.9504	2.5118	0.7029	0.3701	0.9228	7	13	8	24	30	18	20	22	18	11	15	37	10	6	15	-	--	-	-	-	-
Unigene0000811	10.1769	12.6412	14.5993	13.023	13.8354	15.3411	14.7913	14.7534	13.3828	16.0739	11.7435	15.8139	11.7551	13.2619	12.5148	863	1267	1331	1285	1229	1447	1363	1499	1221	1434	1055	1326	952	1224	1158	MAA3	PREDICTED: probable helicase MAGATAMA 3 isoform X1 [Sesamum indicum]	-	-	-	-
Unigene0000812	0.2664	2.3037	0.468	0.0509	0.9323	1.3836	0.2179	0.9139	1.4029	0.1969	0.3352	0.7483	0.062	1.0877	0	9	92	17	2	33	52	8	37	51	7	12	25	2	40	0	-	--	-	-	-	-
Unigene0000813	13.2732	14.2489	12.4787	15.3322	12.126	14.2428	11.9519	9.0529	14.4591	9.7677	7.2749	11.8358	11.806	9.5726	12.0335	93	118	94	125	89	111	91	76	109	72	54	82	79	73	92	TK	PREDICTED: thymidine kinase a [Daucus carota subsp. sativus] [Daucus carota]	ko00240//Pyrimidine metabolism//Nucleotide metabolism//Metabolism	-	GO:0005488//binding;GO:1901363//heterocyclic compound binding;GO:0019136//deoxynucleoside kinase activity;GO:0036094//small molecule binding;GO:0019206//nucleoside kinase activity;GO:0001882//nucleoside binding;GO:0032550//purine ribonucleoside binding;GO:0097367//carbohydrate derivative binding;GO:0001883//purine nucleoside binding;GO:0003824//catalytic activity;GO:0016772//transferase activity,…	GO:0006793//phosphorus metabolic process;GO:0044711//single-organism biosynthetic process;GO:0006753//nucleoside phosphate metabolic process;GO:0044281//small molecule metabolic process;GO:0043170//macromolecule metabolic process;GO:0071704//organic substance metabolic process;GO:0044763//single-organism cellular process;GO:0009123//nucleoside monophosphate metabolic process;GO:0019438//aromatic …
Unigene0000814	1.1466	2.8222	2.8118	2.1501	1.2439	0.9372	1.1032	1.392	1.3564	1.2386	2.3123	1.6867	1.4189	1.1014	1.2897	22	64	58	48	25	20	23	32	28	25	47	32	26	23	27	-	--	-	-	-	-
Unigene0000815	1.24	0.0552	0.4856	0.673	0.2492	11.9107	0.7807	0.4357	0	0.3722	0.5544	1.32	0.8884	0.5996	0.299	19	1	8	12	4	203	13	8	0	6	9	20	13	10	5	-	--	-	-	-	-
Unigene0000816	8.484	9.7303	14.9936	9.8027	11.7887	5.2545	6.1592	1.8096	13.931	7.7059	2.5805	5.5294	6.9094	7.362	3.6284	90	122	171	121	131	62	71	23	159	86	29	58	70	85	42	MLO3	PREDICTED: MLO-like protein 3 isoform X2 [Malus domestica]	-	GO:0016020//membrane	-	GO:0050896//response to stimulus
Unigene0000817	0	0.4295	0.1574	0.6544	0.3231	0.5324	0.6229	0.4943	1.4155	0.4825	0.3194	0.1711	0	0	0.4652	0	6	2	9	4	7	8	7	18	6	4	2	0	0	6	-	--	-	-	-	-
Unigene0000818	3.3578	3.6193	6.2465	3.5578	6.411	3.8459	3.8943	2.265	7.3534	3.935	4.6458	3.7215	3.1788	3.7614	3.4567	73	93	146	90	146	93	92	59	172	90	107	80	66	89	82	-	--	-	-	-	-
Unigene0000819	5.4614	8.7895	1.4908	2.0407	11.2491	6.6446	6.2277	2.6507	5.7106	0.7053	3.138	3.422	1.2432	2.0999	23.4481	184	350	54	80	397	249	228	107	207	25	112	114	40	77	862	-	--	-	-	-	-
Unigene0000820	4.4247	5.6154	4.8587	6.0736	5.5146	4.5857	3.8456	3.3851	5.1406	2.8623	3.3645	6.0907	5.0191	5.9851	5.8572	72	108	85	115	94	83	68	66	90	49	58	98	78	106	104	-	--	-	-	-	-
Unigene0000821	3.6156	7.0037	9.1156	7.9318	5.5407	5.9024	7.7928	5.5588	6.7211	5.8787	4.2212	4.8113	6.6751	5.4201	4.5343	38	87	103	97	61	69	89	70	76	65	47	50	67	62	52	-	hypothetical protein CISIN_1g0127772mg, partial [Citrus sinensis]	-	-	-	-
Unigene0000822	8.3211	18.0921	11.1404	21.2739	19.6318	14.4657	14.9996	14.2236	21.9456	11.4027	11.3954	8.7813	10.4077	9.6573	19.7367	437	1123	629	1300	1080	845	856	895	1240	630	634	456	522	552	1131	-	PREDICTED: LOW QUALITY PROTEIN: myosin-binding protein 2-like [Daucus carota subsp. sativus] [Daucus carota]	-	-	-	-
Unigene0000823	0.6681	1.9381	2.397	1.3945	1.8223	0.3432	3.4255	2.4695	2.3952	1.1794	1.8019	0.4826	1.3992	2.3678	0.7872	7	24	27	17	20	4	39	31	27	13	20	5	14	27	9	-	--	-	-	-	-
Unigene0000824	0.8789	1.921	1.7713	2.7067	1.6781	1.5804	1.011	1.1003	0.9531	1.3924	0.6914	1.7778	2.3775	1.2113	2.4836	12	31	26	43	24	24	15	18	14	20	10	24	31	18	37	-	--	-	-	-	-
Unigene0000825	1.0987	0.3718	0.6131	0.4406	0.5594	0.5926	0.337	1.1615	0.4765	0.0696	0.5531	0.1481	0.3068	0.3365	0.2685	15	6	9	7	8	9	5	19	7	1	8	2	4	5	4	-	--	-	-	-	-
Unigene0000826	1.0353	0.657	0.321	1.1864	0.4942	0.7757	1.2704	0.36	0.8019	0.4921	2.036	0.8726	0.271	0.6342	0.3163	12	9	4	16	6	10	16	5	10	6	25	10	3	8	4	-	--	-	-	-	-
Unigene0000827	0.3394	1.0528	0.5962	0.9074	1.6198	1.017	1.0757	0.7238	1.2266	0.3584	0.6763	0.6101	0.5133	0.6236	0.5529	9	33	17	28	45	30	31	23	35	10	19	16	13	18	16	-	--	-	-	-	-
Unigene0000828	0	0	0	0	0	0	0	0	0	0	0	0	0	0	0	0	0	0	0	0	0	0	0	0	0	0	0	0	0	0	-	--	-	-	-	-
Unigene0000829	0.4656	0.0788	0.1732	0.4802	0.1778	0	0.2571	0.2332	0.5193	0.177	0.0879	0	0	0.1711	0.256	5	1	2	6	2	0	3	3	6	2	1	0	0	2	3	-	--	-	-	-	-
Unigene0000830	1.5166	1.2832	2.086	1.345	2.0793	2.0163	2.3014	1.3601	0.8998	1.779	1.8885	1.8275	2.078	1.4528	0.828	94	94	139	97	135	139	155	101	60	116	124	112	123	98	56	PCMP-E99	PREDICTED: pentatricopeptide repeat-containing protein At4g04370 [Daucus carota subsp. sativus] [Daucus carota]	-	-	-	-
Unigene0000831	2.3705	4.7054	4.749	3.9961	3.4814	5.4918	8.39	2.9676	3.4743	6.153	5.1636	5.7167	6.4916	5.5287	5.1804	26	61	56	51	40	67	100	39	41	71	60	62	68	66	62	PWP2	PREDICTED: periodic tryptophan protein 2-like [Daucus carota subsp. sativus] [Daucus carota]	ko03008//Ribosome biogenesis in eukaryotes//Translation//Genetic Information Processing	-	GO:0016773//phosphotransferase activity, alcohol group as acceptor;GO:0016740//transferase activity;GO:0016772//transferase activity, transferring phosphorus-containing groups;GO:0003824//catalytic activity;GO:0004674//protein serine/threonine kinase activity;GO:0004683//calmodulin-dependent protein kinase activity;GO:0004672//protein kinase activity;GO:0016301//kinase activity	-
Unigene0000832	3.0729	5.5937	4.244	5.3618	5.5114	6.8648	7.3694	6.4505	6.8373	5.2222	5.5375	4.7086	2.8276	3.5078	5.2056	33	71	49	67	62	82	86	83	79	59	63	50	29	41	61	-	--	-	-	-	-
Unigene0000833	18.4943	42.7224	17.0596	34.2288	37.5816	36.9112	24.7169	30.4869	42.0822	11.3063	28.5402	11.6414	12.053	21.505	27.7799	241	658	239	519	513	535	350	476	590	155	394	150	150	305	395	-	--	-	-	-	-
Unigene0000834	0.1487	0.0839	0.0461	0.1278	0.1893	0.1783	0.1369	0.0828	0.2765	0.1414	0.1404	0.3009	0.1038	0.2278	0.0454	3	2	1	3	4	4	3	2	6	3	3	6	2	5	1	MADS27	MADS-box transcription factor 27 [Morus notabilis]	-	GO:0043231//intracellular membrane-bounded organelle;GO:0044424//intracellular part;GO:0005622//intracellular;GO:0043227//membrane-bounded organelle;GO:0005623//cell;GO:0043226//organelle;GO:0044464//cell part;GO:0043229//intracellular organelle	GO:0005515//protein binding;GO:0005488//binding;GO:0001071//nucleic acid binding transcription factor activity	GO:0044237//cellular metabolic process;GO:0065007//biological regulation;GO:0034645//cellular macromolecule biosynthetic process;GO:0071704//organic substance metabolic process;GO:1901576//organic substance biosynthetic process;GO:0008152//metabolic process;GO:0044260//cellular macromolecule metabolic process;GO:0043170//macromolecule metabolic process;GO:0010468//regulation of gene expression;GO…
Unigene0000835	0.1407	0.1786	0.2618	0.0605	0.1344	0	0	0.0587	0	0	0.0664	0.2847	0	0	0.0645	2	3	4	1	2	0	0	1	0	0	1	4	0	0	1	-	plant basic secretory protein (BSP) family protein [Medicago truncatula]	-	-	-	-
Unigene0000836	0.2752	0.3259	1.766	1.6553	0.1313	0.3463	1.6459	0.3445	1.2787	1.8308	2.8311	0.1113	0.2305	0.3034	0.1261	10	14	69	70	5	14	65	15	50	70	109	4	8	12	5	-	--	-	-	-	-
Unigene0000837	2.9385	3.9176	4.4725	4.362	3.5702	2.9621	3.4416	4.0132	5.7934	2.7931	2.6056	2.4315	3.4498	2.1272	3.9171	33	52	54	57	42	37	42	54	70	33	31	27	37	26	48	-	--	-	-	-	-
Unigene0000838	2.129	0.8314	1.5994	3.4482	1.3289	1.3987	2.3359	0.8201	1.2938	1.6345	0.3865	0.9109	0.9431	0.3009	1.1256	26	12	21	49	17	19	31	12	17	21	5	11	11	4	15	GEX2	PREDICTED: protein GAMETE EXPRESSED 2 [Daucus carota subsp. sativus] [Daucus carota]	-	-	-	-
Unigene0000839	0.92	1.0119	1.1124	1.265	1.1417	1.406	0.508	0.4607	0.4275	1.0493	1.9104	0.9304	0.0963	1.0988	1.2646	10	13	13	16	13	17	6	6	5	12	22	10	1	13	15	-	--	-	-	-	-
Unigene0000840	1.3279	0.321	0.2647	0.4076	0.6338	0.1706	0.4364	0	0	0.0902	0.8058	0.1919	0	0.3486	0.9562	14	4	3	5	7	2	5	0	0	1	9	2	0	4	11	-	--	-	-	-	-
Unigene0000841	4.6433	3.4048	5.1827	5.1433	1.0835	0.8349	2.7537	2.5836	3.8362	1.5693	1.0714	2.9219	3.8895	1.2325	2.9315	45	39	54	58	11	9	29	30	40	16	11	28	36	13	31	-	--	-	-	-	-
Unigene0000842	1.3806	1.373	1.2391	1.2698	1.2717	1.1541	1.0253	1.3746	1.3957	0.8288	1.3032	0.9798	0.9891	1.0904	1.576	57	67	55	61	55	53	46	68	62	36	57	40	39	49	71	MCM4	PREDICTED: DNA replication licensing factor MCM4 [Daucus carota subsp. sativus] [Daucus carota]	ko03030//DNA replication//Replication and repair//Genetic Information Processing	GO:0032991//macromolecular complex;GO:0043234//protein complex	GO:0016818//hydrolase activity, acting on acid anhydrides, in phosphorus-containing anhydrides;GO:0032550//purine ribonucleoside binding;GO:0001882//nucleoside binding;GO:0003676//nucleic acid binding;GO:0016787//hydrolase activity;GO:0004386//helicase activity;GO:0036094//small molecule binding;GO:0032549//ribonucleoside binding;GO:0003824//catalytic activity;GO:0016462//pyrophosphatase activity…	GO:0090304//nucleic acid metabolic process;GO:0046483//heterocycle metabolic process;GO:0071103//DNA conformation change;GO:0009987//cellular process;GO:1901360//organic cyclic compound metabolic process;GO:0016043//cellular component organization;GO:0032392//DNA geometric change;GO:0044260//cellular macromolecule metabolic process;GO:0008152//metabolic process;GO:0044238//primary metabolic proce…
Unigene0000843	0.9485	0.642	0.6176	0.4891	0.4527	0.5117	0.1746	0.3167	0.1763	0.0902	0.5372	0.1919	0.5959	0.3486	0.5216	10	8	7	6	5	6	2	4	2	1	6	2	6	4	6	-	--	-	-	-	-
Unigene0000844	0	0	0	0	0	0	0	0	0	0	0	0	0	0	0	0	0	0	0	0	0	0	0	0	0	0	0	0	0	0	-	--	-	-	-	-
Unigene0000845	2.4483	0.7768	0.3985	1.5518	1.7529	1.1281	1.1265	0.5619	1.3653	1.4254	2.6288	2.5998	1.1536	0.6748	0.5329	80	30	14	59	60	41	40	22	48	49	91	84	36	24	19	-	--	-	-	-	-
Unigene0000846	8.1717	9.2212	12.8396	11.8633	9.2253	9.3011	9.2113	6.2429	11.4983	6.7437	7.0606	8.7139	6.9942	11.7842	8.5847	827	1103	1397	1397	978	1047	1013	757	1252	718	757	872	676	1298	948	SAC2	PREDICTED: phosphoinositide phosphatase SAC2-like isoform X1 [Daucus carota subsp. sativus] [Daucus carota]	-	-	GO:0016787//hydrolase activity;GO:0003824//catalytic activity;GO:0016788//hydrolase activity, acting on ester bonds	GO:0044238//primary metabolic process;GO:0008152//metabolic process;GO:1901576//organic substance biosynthetic process;GO:0044237//cellular metabolic process;GO:0006644//phospholipid metabolic process;GO:0090407//organophosphate biosynthetic process;GO:0006629//lipid metabolic process;GO:0046474//glycerophospholipid biosynthetic process;GO:0008654//phospholipid biosynthetic process;GO:0044255//ce…
Unigene0000847	0	0.1141	0.1881	0.1159	0.1287	0.1212	0.3723	0.0563	0.3133	0.2564	0.2546	0.5455	0.4236	0	0.2472	0	2	3	2	2	2	6	1	5	4	4	8	6	0	4	-	--	-	-	-	-
Unigene0000848	2.2365	1.0644	1.6577	1.6518	1.5679	1.0054	0.9326	1.1958	1.1693	1.4283	0.7257	1.0602	1.1343	1.3164	1.0569	64	36	51	55	47	32	29	41	36	43	22	30	31	41	33	PCMP-H41	PfkB domain-containing protein/PPR domain-containing protein/PPR_2 domain-containing protein, partial [Cephalotus follicularis]	-	-	-	-
Unigene0000849	18.0129	21.4187	13.7755	16.8679	17.9907	8.1318	17.4488	10.0938	10.9312	13.1032	11.1861	14.5243	21.5306	13.7369	10.7197	1406	1976	1156	1532	1471	706	1480	944	918	1076	925	1121	1605	1167	913	PDAT1	LACT domain-containing protein [Cephalotus follicularis]	ko00561//Glycerolipid metabolism//Lipid metabolism//Metabolism	GO:0044425//membrane part;GO:0031224//intrinsic component of membrane;GO:0016020//membrane	GO:0016747//transferase activity, transferring acyl groups other than amino-acyl groups;GO:0016746//transferase activity, transferring acyl groups;GO:0016407//acetyltransferase activity;GO:0016740//transferase activity;GO:0008080//N-acetyltransferase activity;GO:0003824//catalytic activity;GO:0016410//N-acyltransferase activity	GO:0044763//single-organism cellular process;GO:0050794//regulation of cellular process;GO:0007165//signal transduction;GO:0000160//phosphorelay signal transduction system;GO:0065007//biological regulation;GO:0009987//cellular process;GO:0050789//regulation of biological process;GO:0023052//signaling;GO:0050896//response to stimulus;GO:0035556//intracellular signal transduction;GO:0044238//primar…
Unigene0000850	5.6331	4.9409	5.7683	3.1534	2.5654	1.905	1.6645	3.7094	4.2269	2.0632	2.1952	2.6132	2.0022	1.9468	1.8471	109	113	120	71	52	41	35	86	88	42	45	50	37	41	39	-	--	-	-	-	-
Unigene0000851	14.6925	14.239	13.5005	14.7697	15.386	10.4873	11.9638	9.9586	17.0492	9.5644	10.7587	13.418	12.6804	8.9178	18.851	165	189	163	193	181	131	146	134	206	113	128	149	136	109	231	ATG7	PREDICTED: ubiquitin-like modifier-activating enzyme atg7 isoform X1 [Ziziphus jujuba]	ko04140//Regulation of autophagy//Transport and catabolism//Cellular Processes	-	-	-
Unigene0000852	15.0153	15.0139	15.7916	14.0042	12.4609	13.7296	26.5364	12.6032	14.4317	19.9491	14.4955	19.5857	19.385	17.1666	15.7156	176	208	199	191	153	179	338	177	182	246	180	227	217	219	201	-	--	-	-	-	-
Unigene0000853	0	0	0	0.0421	0	0.176	0	0	0	0	0	0	0	0.0899	0.0449	0	0	0	1	0	4	0	0	0	0	0	0	0	2	1	BAP2	PREDICTED: BON1-associated protein 2-like [Daucus carota subsp. sativus] [Daucus carota]	-	-	-	-
Unigene0000854	0.6558	0.6341	0.2614	1.1272	1.1627	0.3369	1.2933	0.2346	1.132	0.8015	2.8299	1.3265	0.7848	1.6355	0.8586	7	8	3	14	13	4	15	3	13	9	32	14	8	19	10	-	--	-	-	-	-
Unigene0000855	7.8484	4.4002	7.476	8.0453	6.048	9.0114	9.0498	7.892	7.5583	5.8423	10.1753	5.3553	13.0695	8.7749	7.106	83	55	85	99	67	106	104	100	86	65	114	56	132	101	82	-	--	-	-	-	-
Unigene0000856	1.1705	15.5922	15.4705	8.9835	2.3648	1.6397	2.2295	2.3401	1.6952	2.0441	9.944	11.8378	15.0212	2.5761	2.4448	43	677	611	384	91	67	89	103	67	79	387	430	527	103	98	RPL13AD	PREDICTED: 60S ribosomal protein L13a-4 [Sesamum indicum]	ko03010//Ribosome//Translation//Genetic Information Processing	GO:0015934//large ribosomal subunit;GO:0005737//cytoplasm;GO:0044446//intracellular organelle part;GO:0043228//non-membrane-bounded organelle;GO:0044464//cell part;GO:0005623//cell;GO:0005622//intracellular;GO:0030529//intracellular ribonucleoprotein complex;GO:0044424//intracellular part;GO:0005840//ribosome;GO:0043229//intracellular organelle;GO:0044391//ribosomal subunit;GO:0043226//organelle;…	GO:0005198//structural molecule activity	GO:0034641//cellular nitrogen compound metabolic process;GO:0016070//RNA metabolic process;GO:0006139//nucleobase-containing compound metabolic process;GO:0071554//cell wall organization or biogenesis;GO:0090304//nucleic acid metabolic process;GO:0043412//macromolecule modification;GO:0008152//metabolic process;GO:0071704//organic substance metabolic process;GO:0006807//nitrogen compound metaboli…
Unigene0000857	0.7541	0.1595	0.263	0.4051	0.27	0.339	0.694	0.4721	0.9638	1.1649	0.2669	0.3813	0.0987	0.3464	0.0864	8	2	3	5	3	4	8	6	11	13	3	4	1	4	1	-	--	-	-	-	-
Unigene0000858	0.563	1.3099	4.1021	0.6048	0	0.6327	0.8635	2.7801	3.0088	0.7581	0.2214	0.6643	0.9334	3.4054	0.7739	12	33	94	15	0	15	20	71	69	17	5	14	19	79	18	PTI5	PREDICTED: pathogenesis-related genes transcriptional activator PTI5-like [Daucus carota subsp. sativus] [Daucus carota]	-	-	-	GO:1901576//organic substance biosynthetic process;GO:0071704//organic substance metabolic process;GO:0034645//cellular macromolecule biosynthetic process;GO:0044249//cellular biosynthetic process;GO:0009059//macromolecule biosynthetic process;GO:0010467//gene expression;GO:0009058//biosynthetic process;GO:0009987//cellular process;GO:0008152//metabolic process;GO:0044237//cellular metabolic proc…
Unigene0000859	36.5136	25.0107	23.6158	29.2292	26.3614	14.4282	17.7642	21.0947	37.0241	25.2531	28.4131	34.0319	10.2263	18.1871	16.9564	2232	1807	1552	2079	1688	981	1180	1545	2435	1624	1840	2057	597	1210	1131	At2g27500	PREDICTED: glucan endo-1,3-beta-glucosidase 14-like isoform X2 [Daucus carota subsp. sativus] [Daucus carota]	-	-	GO:0003824//catalytic activity;GO:0008422//beta-glucosidase activity;GO:0015926//glucosidase activity;GO:0016798//hydrolase activity, acting on glycosyl bonds;GO:0016787//hydrolase activity;GO:0004553//hydrolase activity, hydrolyzing O-glycosyl compounds	GO:0008152//metabolic process;GO:0044238//primary metabolic process
Unigene0000860	98.5091	116.764	121.176	125.734	118.697	135.177	182.129	136.15	125.642	172.084	140.457	194.53	140.804	169.673	104.966	2090	2928	2764	3104	2638	3190	4199	3461	2868	3841	3157	4081	2853	3918	2430	RPL13AB	PREDICTED: 60S ribosomal protein L13a-4 [Sesamum indicum]	ko03010//Ribosome//Translation//Genetic Information Processing	GO:0044424//intracellular part;GO:0032991//macromolecular complex;GO:0005737//cytoplasm;GO:0030529//intracellular ribonucleoprotein complex;GO:0044422//organelle part;GO:0044391//ribosomal subunit;GO:0043228//non-membrane-bounded organelle;GO:0044444//cytoplasmic part;GO:0044464//cell part;GO:0043226//organelle;GO:0005840//ribosome;GO:0005622//intracellular;GO:0044446//intracellular organelle par…	-	GO:0043170//macromolecule metabolic process;GO:0010467//gene expression;GO:0008152//metabolic process;GO:0071704//organic substance metabolic process
Unigene0000861	11.5526	15.0427	15.9745	14.9216	14.4565	11.0151	21.2625	11.4379	14.4876	11.8888	11.5142	11.3706	12.9134	15.0629	12.2884	859	1322	1277	1291	1126	911	1718	1019	1159	930	907	836	917	1219	997	SYT5	PREDICTED: synaptotagmin-5 [Daucus carota subsp. sativus] [Daucus carota]	-	-	-	-
Unigene0000862	11.4429	22.4242	17.5306	20.2469	19.5986	17.474	7.046	14.4661	18.6123	12.7963	8.8158	16.0824	19.3823	13.7606	16.2702	136	315	224	280	244	231	91	206	238	160	111	189	220	178	211	FTSH	PREDICTED: ATP-dependent zinc metalloprotease FTSH, chloroplastic-like [Lupinus angustifolius]	-	-	GO:0032549//ribonucleoside binding;GO:0001883//purine nucleoside binding;GO:0097367//carbohydrate derivative binding;GO:0097159//organic cyclic compound binding;GO:0016787//hydrolase activity;GO:0001882//nucleoside binding;GO:0005488//binding;GO:0036094//small molecule binding;GO:0070011//peptidase activity, acting on L-amino acid peptides;GO:0008233//peptidase activity;GO:1901363//heterocyclic c…	GO:0044763//single-organism cellular process;GO:0043170//macromolecule metabolic process;GO:0044699//single-organism process;GO:0019538//protein metabolic process;GO:0044238//primary metabolic process;GO:0009987//cellular process;GO:0071704//organic substance metabolic process;GO:0008152//metabolic process
Unigene0000863	6.4941	8.7891	10.1882	8.2692	7.7404	8.5828	4.6295	6.1802	7.8339	6.1013	7.3157	6.2946	6.0108	7.9115	8.0698	1034	1654	1744	1532	1291	1520	801	1179	1342	1022	1234	991	914	1371	1402	Edrf1	Erythroid differentiation-related factor 1 [Theobroma cacao]	-	-	-	-
Unigene0000864	6.9028	9.6004	11.7857	13.6526	9.2977	7.5661	6.4393	6.2347	11.3375	7.8197	8.3902	4.7815	9.4061	5.821	6.3261	73	120	134	168	103	89	74	79	129	87	94	50	95	67	73	-	--	-	-	-	-
Unigene0000865	1.6554	2.1709	1.7707	2.134	3.4767	1.4139	1.4472	2.2797	1.0001	1.1015	1.7189	2.009	0.6933	1.597	0.8344	20	31	23	30	44	19	19	33	13	14	22	24	8	21	11	At1g56190	phosphoglycerate kinase, partial [Arabidopsis thaliana]	ko01200//Carbon metabolism//Global and Overview//Metabolism;ko01230//Biosynthesis of amino acids//Global and Overview//Metabolism;ko00010//Glycolysis / Gluconeogenesis//Carbohydrate metabolism//Metabolism;ko00710//Carbon fixation in photosynthetic organisms//Energy metabolism//Metabolism	-	-	-
Unigene0000866	0.6731	1.6373	0.5478	0.7954	0.6024	1.1725	0.9679	0.7373	1.0948	0.5598	0.8339	1.2338	0.7489	1.3529	0.9253	16	46	14	22	15	31	25	21	28	14	21	29	17	35	24	-	--	-	-	-	-
Unigene0000867	4.0535	3.9081	4.6471	7.0483	2.8797	2.712	0.9542	5.9794	2.7161	2.3297	3.8262	1.9067	2.7638	4.677	4.8379	43	49	53	87	32	32	11	76	31	26	43	20	28	54	56	-	--	-	-	-	-
Unigene0000868	0	0	0	0	0	0.0738	0	0.1712	0.0763	0.273	0	0	0.043	0.0377	0	0	0	0	0	0	4	0	10	4	14	0	0	2	2	0	CYP72A1	PREDICTED: cytochrome P450 CYP72A219-like [Nicotiana tomentosiformis]	-	-	-	-
Unigene0000869	1.741	1.8893	2.3234	2.537	3.3962	2.2457	1.8111	1.3583	3.2011	2.7701	3.5725	1.6459	3.21	2.6428	2.0811	46	59	66	78	94	66	52	43	91	77	100	43	81	76	60	At4g10320	BnaA03g45240D [Brassica napus]	ko00970//Aminoacyl-tRNA biosynthesis//Translation//Genetic Information Processing	-	-	-
Unigene0000870	1.283	1.3267	0.895	2.4197	6.6343	1.8263	2.2958	1.9037	1.325	1.3212	3.0277	1.8742	4.0302	0.7859	2.025	36	44	27	79	195	57	70	64	40	39	90	52	108	24	62	-	--	-	-	-	-
Unigene0000871	2.5072	3.3748	1.325	4.5543	3.427	1.4857	1.9926	2.1401	0.6885	1.4624	2.6894	4.4373	1.79	0.6283	1.2011	44	70	25	93	63	29	38	45	13	27	50	77	30	12	23	-	PREDICTED: universal stress protein PHOS32 [Eucalyptus grandis]	-	-	-	-
Unigene0000872	0.7302	1.7177	4.5222	1.806	1.2071	1.1048	0.885	6.3171	4.7837	0.2201	0.5716	0.9185	1.1002	7.1506	2.1218	41	114	273	118	71	69	54	425	289	13	34	51	59	437	130	CBDAS3	PREDICTED: tetrahydrocannabinolic acid synthase-like [Sesamum indicum]	-	-	-	-
Unigene0000873	0	0	0	0	0	0	0	0	0	0	0	0	0	0	0	0	0	0	0	0	0	0	0	0	0	0	0	0	0	0	COPT6	PREDICTED: copper transporter 1-like [Daucus carota subsp. sativus] [Daucus carota]	-	-	-	-
Unigene0000874	2.0615	3.5801	0.6055	3.5666	4.4538	2.3167	1.1233	2.7619	1.5883	2.2173	2.9701	3.045	0.9657	0.9221	1.4915	76	156	24	153	172	95	45	122	63	86	116	111	34	37	60	-	--	-	-	-	-
Unigene0000875	1.0667	0.9152	0.6149	0.8134	1.0183	0.6753	1.2028	0.7649	0.7261	0.6712	0.7516	0.6685	1.1641	0.6073	0.5507	71	72	44	63	71	50	87	61	52	47	53	44	74	44	40	-	--	-	-	-	-
Unigene0000876	3.3241	3.6065	4.074	4.4532	9.7438	3.1204	1.4755	8.4943	7.2877	2.1095	1.3289	9.8974	3.6751	3.2248	5.8329	340	436	448	530	1044	355	164	1041	802	227	144	1001	359	359	651	-	PREDICTED: uncharacterized protein LOC100256168 [Vitis vinifera]	-	-	-	-
Unigene0000877	0.1823	0.1543	0	0	0	0.3279	0	0	0.1695	0.1733	0.2582	0.1844	0	0	0.1671	2	2	0	0	0	4	0	0	2	2	3	2	0	0	2	-	--	-	-	-	-
Unigene0000878	1.8738	0.4756	1.0457	0.7247	0.9838	0.2527	0.776	0.1564	0	0	0.7075	0.2842	0.4905	1.5495	1.1162	20	6	12	9	11	3	9	2	0	0	8	3	5	18	13	-	--	-	-	-	-
Unigene0000879	0	0.7547	0	0.2921	1.0138	0.1528	0.43	0.2836	0.1974	0	0.1604	0.2148	0.8896	0.6245	0.8565	0	21	0	8	25	4	11	8	5	0	4	5	20	16	22	-	hypothetical protein DCAR_015145 [Daucus carota subsp. sativus] [Daucus carota]	-	-	-	-
Unigene0000880	3.3479	3.3295	4.6438	5.2497	5.1025	6.9176	6.2699	4.9021	6.278	4.6897	4.3245	4.6333	4.6126	4.749	3.9295	57	67	85	104	91	131	116	100	115	84	78	78	75	88	73	-	--	-	-	-	-
Unigene0000881	0.9971	0.9641	0.7192	0.8044	1.2432	0.5671	0.6554	0.3057	0.1891	0.6383	0.2305	0.3498	0.3835	0.5609	1.0256	49	56	38	46	64	31	35	18	10	33	12	17	18	30	55	-	--	-	-	-	-
Unigene0000882	0.6727	1.8973	2.3778	4.1242	2.783	2.0967	1.5271	1.3101	3.3348	1.151	1.2277	1.0886	1.7845	2.6785	1.2331	15	50	57	107	65	52	37	35	80	27	29	24	38	65	30	-	--	-	-	-	-
Unigene0000883	2.1816	1.9117	1.8118	1.4062	1.2645	0.4903	1.6491	0.9104	1.5932	1.4071	1.3238	1.9699	1.0606	2.9351	1.8565	28	29	25	21	17	7	23	14	22	19	18	25	13	41	26	-	--	-	-	-	-
Unigene0000884	0.9564	2.1579	0.4152	0	0.9739	0.0573	0.5868	0.3193	0.1185	1.091	0.4815	1.0318	0.1335	1.2303	0.2337	15	40	7	0	16	1	10	6	2	18	8	16	2	21	4	-	--	-	-	-	-
Unigene0000885	0.6926	0	0	0.5952	0.3967	0.1245	0.2549	0.6936	0.515	0.1317	0.3922	0.7004	0	0.6363	0.5078	10	0	0	10	6	2	4	12	8	2	6	10	0	10	8	HIPP26	PREDICTED: heavy metal-associated isoprenylated plant protein 26 isoform X2 [Nicotiana sylvestris]	-	-	-	-
Unigene0000886	0.2802	0.4742	0	0.3211	0.1783	0.1679	0.3438	0.5457	0.5209	0	0.0882	0	0.3912	0	0	3	6	0	4	2	2	4	7	6	0	1	0	4	0	0	-	--	-	-	-	-
Unigene0000887	22.0814	26.4814	21.0508	19.7456	16.7455	11.9979	18.991	19.6925	22.1859	16.739	14.2851	18.5748	24.9939	18.5818	18.8497	321	455	329	334	255	194	300	343	347	256	220	267	347	294	299	-	--	-	-	-	-
Unigene0000888	22.4044	13.3976	15.0481	20.9821	17.5971	31.6464	20.5273	17.1851	19.8213	20.5039	23.0455	16.3119	15.6567	23.5129	14.6918	457	323	330	498	376	718	455	420	435	440	498	329	305	522	327	YSL1	PREDICTED: metal-nicotianamine transporter YSL3 isoform X1 [Daucus carota subsp. sativus] [Daucus carota]	-	GO:0044425//membrane part;GO:0031224//intrinsic component of membrane;GO:0016020//membrane	GO:0005215//transporter activity;GO:0022857//transmembrane transporter activity;GO:0015603//iron chelate transmembrane transporter activity	GO:0050801//ion homeostasis;GO:0042592//homeostatic process;GO:0044699//single-organism process;GO:0009791//post-embryonic development;GO:0098771//inorganic ion homeostasis;GO:0044707//single-multicellular organism process;GO:0044765//single-organism transport;GO:0007275//multicellular organism development;GO:0000003//reproduction;GO:0022414//reproductive process;GO:0051179//localization;GO:00550…
Unigene0000889	0.736	1.401	3.0805	1.3441	0.3513	2.1504	0.6773	0.2303	3.6767	0.4372	0.3473	0	1.6376	1.9441	2.3607	8	18	36	17	4	26	8	3	43	5	4	0	17	23	28	-	--	-	-	-	-
Unigene0000890	0.2831	0.4192	0.5925	0.6691	0.7095	0.8273	0.8142	0.2068	0.3618	0.5719	1.1358	0.8232	0.2965	0.5528	0.9406	8	14	18	22	21	26	25	7	11	17	34	23	8	17	29	-	--	-	-	-	-
Unigene0000891	0	0	0	0	0	0	0	0	0	0	0	0	0	0	0	0	0	0	0	0	0	0	0	0	0	0	0	0	0	0	SRS5	PREDICTED: protein SHI RELATED SEQUENCE 1 [Solanum pennellii]	-	-	-	-
Unigene0000892	1.8511	1.018	0.8609	0.3182	0.2651	0.2496	0.7665	0.7725	1.0323	0.4399	0.6989	0.7488	0.9691	1.0204	1.9509	20	13	10	4	3	3	9	10	12	5	8	8	10	12	23	-	--	-	-	-	-
Unigene0000893	5.8767	7.9835	5.3892	5.9753	6.5583	8.1857	7.3123	5.4575	6.77	6.0581	6.7973	4.8551	5.6335	7.0726	6.0685	71	114	70	84	83	110	96	79	88	77	87	58	65	93	80	-	PREDICTED: flowering locus K homology domain-like [Malus domestica]	-	-	-	-
Unigene0000894	0.4728	0.96	0.7036	2.0316	0.4513	0.4251	0	0.6314	0.4394	0.7191	0.1785	0.9563	0.198	0.1738	0.1733	5	12	8	25	5	5	0	8	5	8	2	10	2	2	2	-	--	-	-	-	-
Unigene0000895	0.2349	0.5301	1.0927	1.2115	0.5233	0.4929	0.6486	0.1961	1.9653	0.2233	0.8132	0.3168	0.492	1.511	1.1483	3	8	15	18	7	7	9	3	27	3	11	4	6	21	16	-	Heat shock protein Hsp90 [Corchorus capsularis]	-	-	-	-
Unigene0000896	1.2316	0.9378	0.7446	0.8467	0.2351	0.2214	0	1.0279	0.9157	0.7024	1.5112	0.4982	0.7092	0.9052	0.9029	20	18	13	16	4	4	0	20	16	12	26	8	11	16	16	-	--	-	-	-	-
Unigene0000897	0.956	1.043	0.6552	1.2973	1.9214	2.0809	2.431	0.9029	1.3095	1.2435	1.6861	1.5775	1.2645	1.3869	1.5217	38	49	28	60	80	92	105	43	56	52	71	62	48	60	66	-	--	-	-	-	-
Unigene0000898	108.957	98.0183	171.433	114.54	113.885	109.837	163.706	122.901	168.19	167.637	95.3468	148.923	139.552	160.105	140.218	1138	1210	1925	1392	1246	1276	1858	1538	1890	1842	1055	1538	1392	1820	1598	RPL29A	ribosomal protein L29 [Panax ginseng]	ko03010//Ribosome//Translation//Genetic Information Processing	GO:0044464//cell part;GO:1990904//ribonucleoprotein complex;GO:0030529//intracellular ribonucleoprotein complex;GO:0044424//intracellular part;GO:0032991//macromolecular complex;GO:0005623//cell;GO:0005622//intracellular	-	GO:0008152//metabolic process;GO:0043170//macromolecule metabolic process;GO:0010467//gene expression;GO:0071704//organic substance metabolic process
Unigene0000899	0.3866	0.3738	0.1027	0.9493	0.7381	0.6952	0.7624	1.1985	0.77	0.5775	0.7299	0.6144	0.5783	0.8119	0.658	7	8	2	20	14	14	15	26	15	11	14	11	10	16	13	-	--	-	-	-	-
Unigene0000900	5.7908	9.7121	4.4329	3.215	6.7022	8.6616	5.1403	6.715	3.0007	14.8081	7.4977	7.7739	9.6586	6.2622	4.7434	113	224	93	73	137	188	109	157	63	304	155	150	180	133	101	psaA	Photosystem I P700 chlorophyll a apoprotein A1 family [Cajanus cajan]	ko00195//Photosynthesis//Energy metabolism//Metabolism	GO:0009579//thylakoid;GO:0009521//photosystem;GO:0044444//cytoplasmic part;GO:0043231//intracellular membrane-bounded organelle;GO:0044422//organelle part;GO:0044435//plastid part;GO:0005737//cytoplasm;GO:0005623//cell;GO:0032991//macromolecular complex;GO:0044446//intracellular organelle part;GO:0009536//plastid;GO:0044464//cell part;GO:0043229//intracellular organelle;GO:0034357//photosynthetic…	GO:0043167//ion binding;GO:0003824//catalytic activity;GO:0097159//organic cyclic compound binding;GO:0043169//cation binding;GO:0046906//tetrapyrrole binding;GO:1901363//heterocyclic compound binding;GO:0051536//iron-sulfur cluster binding;GO:0005488//binding;GO:0051540//metal cluster binding	GO:0044710//single-organism metabolic process;GO:0044237//cellular metabolic process;GO:0043412//macromolecule modification;GO:0008152//metabolic process;GO:0006464//cellular protein modification process;GO:0009987//cellular process;GO:0044238//primary metabolic process;GO:0043170//macromolecule metabolic process;GO:0044267//cellular protein metabolic process;GO:0019538//protein metabolic process…
Unigene0000901	56.2884	23.7837	9.4005	45.4223	46.0887	38.4107	25.4171	54.7809	13.2089	33.5063	33.2314	49.5479	15.2311	11.9916	17.7064	2523	1260	453	2369	2164	1915	1238	2942	637	1580	1578	2196	652	585	866	-	--	-	-	-	-
Unigene0000902	1.8063	2.1534	2.2452	1.9334	1.8497	1.8306	0.952	1.2471	1.8315	1.1394	2.294	1.0462	1.4099	1.5238	2.1369	110	155	147	137	118	124	63	91	120	73	148	63	82	101	142	-	--	-	-	-	-
Unigene0000903	3.5572	5.4311	3.3467	5.5871	4.0203	5.6609	3.2735	3.3101	6.3084	4.586	4.7085	6.2025	3.0825	4.1699	5.1335	87	157	88	159	103	154	87	97	166	118	122	150	72	111	137	GINS4	PREDICTED: DNA replication complex GINS protein SLD5-like [Ipomoea nil]	-	-	-	-
Unigene0000904	1.2369	0.966	2.478	1.2266	0.9083	0.3422	0.9632	0.5559	0.4422	0.2713	0.8981	0.2887	0.2989	0.9616	0.872	13	12	28	15	10	4	11	7	5	3	10	3	3	11	10	-	--	-	-	-	-
Unigene0000905	1.4261	1.2569	1.1607	2.3491	1.7301	1.7897	1.6678	1.5374	1.6293	1.0167	1.4022	1.5324	1.2444	1.8563	2.3416	48	50	42	92	61	67	61	62	59	36	50	51	40	68	86	Alkbh5	PREDICTED: RNA demethylase ALKBH5 isoform X2 [Gossypium arboreum]	-	-	GO:0016705//oxidoreductase activity, acting on paired donors, with incorporation or reduction of molecular oxygen;GO:0003824//catalytic activity;GO:0016491//oxidoreductase activity	GO:0044699//single-organism process;GO:0044710//single-organism metabolic process;GO:0008152//metabolic process
Unigene0000906	0.1613	0.0455	0.1	0	0	0.3867	0.099	0	0.1499	0	0.0508	0	0.2252	0	0	3	1	2	0	0	8	2	0	3	0	1	0	4	0	0	CERK1	PREDICTED: serine/threonine receptor-like kinase NFP [Daucus carota subsp. sativus] [Daucus carota]	-	-	GO:0016740//transferase activity;GO:0016772//transferase activity, transferring phosphorus-containing groups;GO:0003824//catalytic activity	GO:0006796//phosphate-containing compound metabolic process;GO:0008152//metabolic process;GO:0044237//cellular metabolic process;GO:0009987//cellular process;GO:0006793//phosphorus metabolic process
Unigene0000907	0	0	0	0	0.0803	0	0	0	0	0	0	0	0	0	0	0	0	0	0	1	0	0	0	0	0	0	0	0	0	0	-	--	-	-	-	-
Unigene0000908	0.149	0.1891	0	0.8323	0.1422	0.3349	0	0	2.0771	0.2832	0.0703	0	0.234	0.7529	0.0683	2	3	0	13	2	5	0	0	30	4	1	0	3	11	1	-	--	-	-	-	-
Unigene0000909	0.8255	0.419	0.691	0.4966	0.5516	0.2226	0.5317	0.5512	0.5371	0	0.5454	0.4174	0.3457	0.1517	0.9835	10	6	9	7	7	3	7	8	7	0	7	5	4	2	13	-	--	-	-	-	-
Unigene0000910	0.9369	1.4268	1.6557	1.4493	0.8944	1.095	1.8968	1.5639	1.5674	1.5139	1.5034	1.895	0.5886	0.7747	0.601	10	18	19	18	10	13	22	20	18	17	17	20	6	9	7	-	--	-	-	-	-
Unigene0000911	25.2955	31.164	25.8108	30.3991	31.624	22.2255	20.3953	22.8985	23.1469	17.5679	21.5362	25.846	20.7465	25.1361	20.9573	969	1411	1063	1355	1269	947	849	1051	954	708	874	979	759	1048	876	FATB	PREDICTED: palmitoyl-acyl carrier protein thioesterase, chloroplastic-like [Daucus carota subsp. sativus] [Daucus carota]	ko01212//Fatty acid metabolism//Global and Overview//Metabolism;ko00061//Fatty acid biosynthesis//Lipid metabolism//Metabolism	-	-	-
Unigene0000912	1.0212	0.6284	1.3816	1.117	1.5066	1.1685	0.4272	0.5424	1.5531	1.0589	1.2268	1.1266	0.9721	2.2177	0.9359	11	8	16	14	17	14	5	7	18	12	14	12	10	26	11	-	--	-	-	-	-
Unigene0000913	1.0057	1.2988	0.9355	1.2738	0.859	1.4277	0.7794	1.237	1.476	0.7044	0.3498	1.2313	1.0531	0.3891	1.1643	19	29	19	28	17	30	16	28	30	14	7	23	19	8	24	-	--	-	-	-	-
Unigene0000914	1.8615	0	2.5651	0	0	0	0	3.7402	0	0	1.8873	0	0	2.9139	3.412	27	0	40	0	0	0	0	65	0	0	29	0	0	46	54	-	--	-	-	-	-
Unigene0000915	6.6982	4.447	3.1002	9.5024	12.2073	1.7864	3.3032	0.6152	0.2681	1.0662	1.1496	0.8751	1.0067	0.4122	1.0867	209	164	104	345	399	62	112	23	9	35	38	27	30	14	37	-	--	-	-	-	-
Unigene0000916	1.6681	0.9745	0.9605	1.3653	1.1754	0.4642	1.0965	0.7624	0.7383	0.7173	0.7873	0.9238	1.4556	1.2772	0.91	42	29	26	40	31	13	30	23	20	19	21	23	35	35	25	-	--	-	-	-	-
Unigene0000917	4.3632	5.0517	7.2624	4.934	6.9421	5.8497	3.2404	5.7499	5.2649	4.4384	5.3469	4.4901	4.9694	6.3298	9.8214	57	78	102	75	95	85	46	90	74	61	74	58	62	90	140	-	--	-	-	-	-
Unigene0000918	1.0295	2.226	3.2186	3.3917	2.0748	2.7253	2.8686	1.6946	1.2493	1.1961	1.3767	2.4584	1.6769	0.6569	0.131	36	92	121	138	76	106	109	71	47	44	51	85	56	25	5	-	PREDICTED: uncharacterized protein LOC108661974 [Theobroma cacao]	-	-	-	-
Unigene0000919	4.6437	3.2262	3.6872	4.2504	2.9193	3.3942	1.8761	2.3317	3.1581	3.158	2.5658	3.2072	2.2137	3.6422	2.6988	123	101	105	131	81	100	54	74	90	88	72	84	56	105	78	-	--	-	-	-	-
Unigene0000920	2.0695	1.9924	2.5887	2.2385	2.0437	2.053	1.3462	2.7397	3.5816	2.2723	2.0208	1.4434	1.868	2.7866	2.3544	58	66	78	73	60	64	41	92	108	67	60	40	50	85	72	-	--	-	-	-	-
Unigene0000921	0.3593	1.2161	0.8356	1.4926	1.4293	1.1845	0.4409	0.1499	0.7793	0.5123	0.3957	0.6057	0.3135	0.3301	0.6586	6	24	15	29	25	22	8	3	14	9	7	10	5	6	12	-	--	-	-	-	-
Unigene0000922	2.2924	0.8557	1.317	1.1009	0.5793	1.2729	1.1168	1.3505	0.6893	0.7691	1.4638	1.0228	0.2118	1.1151	0.9886	34	15	21	19	9	21	18	24	11	12	23	15	3	18	16	-	--	-	-	-	-
Unigene0000923	0.0663	0.1121	0	0.0569	0	0.0596	0	0	0	0.063	0	0	0	0	0	1	2	0	1	0	1	0	0	0	1	0	0	0	0	0	RPL44	60S ribosomal protein L44 [Anthurium amnicola]	ko03010//Ribosome//Translation//Genetic Information Processing	GO:1990904//ribonucleoprotein complex;GO:0044464//cell part;GO:0005623//cell;GO:0044424//intracellular part;GO:0032991//macromolecular complex;GO:0005622//intracellular;GO:0030529//intracellular ribonucleoprotein complex	-	GO:0071704//organic substance metabolic process;GO:0010467//gene expression;GO:0008152//metabolic process;GO:0043170//macromolecule metabolic process
Unigene0000924	5.039	5.96	5.2131	6.4075	3.7305	3.8369	3.9274	5.9222	6.1172	4.301	3.8343	4.0561	3.8765	4.8188	5.0893	98	137	109	145	76	83	83	138	128	88	79	78	72	102	108	RPL4A	PREDICTED: 60S ribosomal protein L4-1-like [Erythranthe guttata]	ko03010//Ribosome//Translation//Genetic Information Processing	-	-	-
Unigene0000925	0.0937	0.4756	1.0457	0.8857	0.1789	0.8423	0.8622	1.4075	0.5225	1.2468	0.4422	0.4737	1.3734	0.5165	1.1162	1	6	12	11	2	10	10	18	6	14	5	5	14	6	13	-	--	-	-	-	-
Unigene0000926	0.3133	0.3534	0.2914	0.7628	0.2492	0.1878	0.2883	0.0871	0.1456	0.397	0.8871	0.3696	0.1093	0.2878	0.4306	6	8	6	17	5	4	6	2	3	8	18	7	2	6	9	-	--	-	-	-	-
Unigene0000927	4.9323	1.284	0.2647	2.2825	0.5433	0.3411	0	0.1583	0.0882	0.4508	0.0895	0.3837	0.298	0.5229	0.6954	52	16	3	28	6	4	0	2	1	5	1	4	3	6	8	-	--	-	-	-	-
Unigene0000928	140.012	132.782	142.024	128.323	150.942	121.706	108.999	127.329	91.9056	109.376	134.814	134.57	116.791	111.188	103.359	6427	7204	7009	6854	7258	6214	5437	7003	4539	5282	6556	6108	5120	5555	5177	VTE3	PREDICTED: 2-methyl-6-phytyl-1,4-hydroquinone methyltransferase, chloroplastic-like isoform X1 [Juglans regia]	ko00130//Ubiquinone and other terpenoid-quinone biosynthesis//Metabolism of cofactors and vitamins//Metabolism	GO:0036338//viral membrane;GO:0044423//virion part;GO:0019012//virion	GO:0016740//transferase activity;GO:0003824//catalytic activity;GO:0016741//transferase activity, transferring one-carbon groups	GO:0008152//metabolic process
Unigene0000929	3.5454	5.1387	2.9733	6.3686	9.3213	7.3155	4.8939	5.4329	10.669	3.6186	2.99	7.8764	1.5823	4.5658	3.1426	122	209	110	255	336	280	183	224	395	131	109	268	52	171	118	-	--	-	-	-	-
Unigene0000930	0.4559	0.1286	0.1413	0.2612	0.6528	0.4781	0.7691	0.2536	0.4943	0.2889	0.502	0.6147	1.0342	0.1396	0.1393	6	2	2	4	9	7	11	4	7	4	7	8	13	2	2	-	--	-	-	-	-
Unigene0000931	0.7449	1.0505	0.6159	0.7113	0.8692	0.4465	1.0664	0.8981	0.3847	0.7081	0.5469	0.3348	0.3467	0.5323	0.9103	9	15	8	10	11	6	14	13	5	9	7	4	4	7	12	-	--	-	-	-	-
Unigene0000932	0.4604	1.331	0.8566	1.2531	1.0256	0.5174	1.1652	0.8326	0.6419	0.2188	0.833	0.8925	0.2411	0.5641	0.8088	12	41	24	38	28	15	33	26	18	6	23	23	6	16	23	-	PREDICTED: uncharacterized protein LOC105155545 [Sesamum indicum]	-	-	-	-
Unigene0000933	0.4278	1.5201	1.9098	1.6176	0.735	2.1537	2.9917	1.2139	2.5446	1.0572	0.5653	1.4709	0.9854	1.4935	1.5681	5	21	24	22	9	28	38	17	32	13	7	17	11	19	20	SMC4	Structural maintenance of chromosomes protein 4 [Glycine soja]	-	GO:0043228//non-membrane-bounded organelle;GO:0043227//membrane-bounded organelle;GO:0043226//organelle;GO:0044464//cell part;GO:0044424//intracellular part;GO:0005622//intracellular;GO:0043231//intracellular membrane-bounded organelle;GO:0043232//intracellular non-membrane-bounded organelle;GO:0043229//intracellular organelle;GO:0005623//cell	-	GO:0071704//organic substance metabolic process;GO:0071840//cellular component organization or biogenesis;GO:0044699//single-organism process;GO:0044763//single-organism cellular process;GO:0007059//chromosome segregation;GO:0046483//heterocycle metabolic process;GO:0006725//cellular aromatic compound metabolic process;GO:0043170//macromolecule metabolic process;GO:0006139//nucleobase-containing …
Unigene0000934	1.505	1.2733	1.4822	0.913	1.1832	0.0796	0.6517	0.665	1.6457	0.4207	0.6685	0.4477	0.3708	1.6268	1.5415	17	17	18	12	14	1	8	9	20	5	8	5	4	20	19	-	--	-	-	-	-
Unigene0000935	2.565	3.5768	0.7069	2.4493	2.8567	0.8114	1.4862	1.8633	1.6777	1.2191	1.4348	1.9215	0.945	1.1784	1.4801	54	89	16	60	63	19	34	47	38	27	32	40	19	27	34	-	--	-	-	-	-
Unigene0000936	0.9611	1.1746	0.5298	1.3461	1.3593	1.1841	1.5724	1.3667	1.158	0.3722	1.6801	1.764	1.4164	1.341	0.8156	27	39	16	44	40	37	48	46	35	11	50	49	38	41	25	-	--	-	-	-	-
Unigene0000937	2.0201	1.0174	1.8194	1.061	1.1938	2.0324	2.641	1.7663	2.2054	2.225	0.7264	0.5837	1.5781	0.6187	2.3803	126	75	122	77	78	141	179	132	148	146	48	36	94	42	162	CALS3	hypothetical protein DCAR_013785 [Daucus carota subsp. sativus] [Daucus carota]	-	-	-	-
Unigene0000938	10.8011	11.4317	14.4867	11.16	11.3924	9.1652	9.9025	7.9343	15.0774	13.3815	11.0738	10.4734	5.2525	11.9311	11.7525	267	334	385	321	295	252	266	235	401	348	290	256	124	321	317	At2g41710	PREDICTED: AP2-like ethylene-responsive transcription factor At2g41710 isoform X1 [Daucus carota subsp. sativus] [Daucus carota]	-	-	-	-
Unigene0000939	5.2532	6.7568	5.5309	6.5994	6.5486	6.84	6.5157	5.16	7.6935	5.5847	5.0925	4.8268	5.1789	6.4186	5.6299	667	1014	755	975	871	966	899	785	1051	746	685	606	628	887	780	MON2	PREDICTED: protein MON2 homolog isoform X2 [Daucus carota subsp. sativus] [Daucus carota]	-	-	-	-
Unigene0000940	0.6441	0.545	0.7988	1.3839	0.6149	0.4826	0.8397	2.1504	0.1497	1.0204	1.7227	0.9771	1.0117	0.9864	0.9839	12	12	16	30	12	10	17	48	3	20	34	18	18	20	20	-	--	-	-	-	-
Unigene0000941	0.1977	0.5018	0.2758	0.1699	0.4718	1.5107	1.0006	0.33	1.1024	0.2819	0.1866	0	0.5175	0.3633	0.6341	2	6	3	2	5	17	11	4	12	3	2	0	5	4	7	-	--	-	-	-	-
Unigene0000942	0.5621	0.2642	0.3486	0.8052	0.477	0.6738	0.3449	0.3128	0.1742	0.5937	0.3537	0.1895	0.9156	0.0574	0.2862	9	5	6	15	8	12	6	6	3	10	6	3	14	1	5	-	--	-	-	-	-
Unigene0000943	13.7702	16.0614	17.8246	16.7936	14.8273	19.2489	13.0359	15.2437	20.9691	17.0533	13.1678	13.7807	13.308	21.5546	17.6776	766	1056	1066	1087	864	1191	788	1016	1255	998	776	758	707	1305	1073	Fnbp4	PREDICTED: formin BNI1-like isoform X3 [Gossypium hirsutum]	-	-	-	-
Unigene0000944	0.9562	0.2855	0.6801	0.6284	1.1813	0.6574	1.5011	0.5633	0.2614	1.2832	1.115	1.2515	0.7068	1.3954	1.3918	17	6	13	13	22	13	29	12	5	24	21	22	12	27	27	PCMP-H21	PREDICTED: pentatricopeptide repeat-containing protein At1g20230 [Daucus carota subsp. sativus] [Daucus carota]	-	-	-	-
Unigene0000945	0.261	0.8098	0.5666	1.5704	0	0	0	0.3631	0	0	0	0.792	0.3645	0	0.638	3	11	7	21	0	0	0	5	0	0	0	9	4	0	8	-	--	-	-	-	-
Unigene0000946	0.4576	0.5323	0.3724	1.278	0.7644	0.5656	1	0.0955	0.2658	0.5437	0.216	1.099	1.4373	0.473	0.6814	8	11	7	26	14	11	19	2	5	10	4	19	24	9	13	-	--	-	-	-	-
Unigene0000947	1.9414	1.9363	9.6344	2.1252	1.6152	3.6372	2.0761	5.015	18.8512	2.3093	1.4845	1.4369	2.2259	23.0697	10.7749	179	211	955	228	156	373	208	554	1870	224	145	131	196	2315	1084	NPF8.1	PREDICTED: protein NRT1/ PTR FAMILY 8.1-like isoform X1 [Daucus carota subsp. sativus] [Daucus carota]	-	-	-	-
Unigene0000948	2.9688	2.7183	1.9671	2.0971	1.4365	2.1572	2.0584	1.3917	1.0206	1.8556	2.3033	0.9871	2.1718	0.7473	2.3481	73	79	52	60	37	59	55	41	27	48	60	24	51	20	63	-	PREDICTED: transcriptional corepressor LEUNIG_HOMOLOG-like [Vitis vinifera]	-	-	-	-
Unigene0000949	0	0	0	0	0	0	0	0	0	0	0	0	0	0	0	0	0	0	0	0	0	0	0	0	0	0	0	0	0	0	RpL28	60S ribosomal protein L28 [Anthurium amnicola]	ko03010//Ribosome//Translation//Genetic Information Processing	-	-	-
Unigene0000950	1.1598	1.3084	1.798	0.9137	1.015	2.4331	1.5121	1.21	2.0662	1.1943	0.0912	1.2707	1.6193	2.0425	1.1515	12	16	20	11	11	28	17	15	23	13	1	13	16	23	13	-	PREDICTED: protein UXT homolog isoform X2 [Sesamum indicum]	-	-	-	-
Unigene0000951	1.3741	0.9512	0.5229	1.0199	0.4174	0.3931	0.2874	0.4692	0.6386	0.7718	0.5306	0.0632	1.7658	2.0085	1.3738	22	18	9	19	7	7	5	9	11	13	9	1	27	35	24	-	--	-	-	-	-
Unigene0000952	0.4699	0.4771	0.7867	0.8077	0.7177	0.5069	1.2107	0.3137	0.8735	0.6253	1.508	0.6653	0.2952	0.5181	0.5168	5	6	9	10	8	6	14	4	10	7	17	7	3	6	6	-	--	-	-	-	-
Unigene0000953	7.2305	6.0648	4.5222	4.714	8.271	4.1469	8.0878	4.578	9.8488	7.88	7.1781	6.8081	7.7015	5.5552	7.826	116	115	78	88	139	74	141	88	170	133	122	108	118	97	137	-	--	-	-	-	-
Unigene0000954	0.5374	0.6062	0.1666	0.4619	0	0.3221	0.4121	0	0.8325	0	1.0991	1.7211	1.5006	0.1646	0.8208	6	8	2	6	0	4	5	0	10	0	13	19	16	2	10	-	RVP_2 domain-containing protein [Cephalotus follicularis]	-	-	-	-
Unigene0000955	4.868	9.3666	3.2133	3.0365	11.4679	3.1765	6.3583	6.6841	3.5029	6.0452	1.5564	10.4814	11.2631	7.6468	6.2602	62	141	44	45	153	45	88	102	48	81	21	132	137	106	87	TIC32	PREDICTED: short-chain dehydrogenase TIC 32, chloroplastic-like [Daucus carota subsp. sativus] [Daucus carota]	-	-	-	-
Unigene0000956	7.3486	9.8443	19.7225	8.8811	8.6228	5.2303	6.1285	6.4526	8.8222	6.9123	4.1186	6.2706	10.019	5.2045	5.1211	96	152	277	135	118	76	87	101	124	95	57	81	125	74	73	ABA2	PREDICTED: zeaxanthin epoxidase, chloroplastic-like [Citrus sinensis]	ko00906//Carotenoid biosynthesis//Metabolism of terpenoids and polyketides//Metabolism	-	-	-
Unigene0000957	0.4713	0.8773	0.263	0.081	0.09	1.1018	0.1735	0.4721	0.4381	0	0.4449	0.1907	0.4935	0.0866	0.8639	5	11	3	1	1	13	2	6	5	0	5	2	5	1	10	-	--	-	-	-	-
Unigene0000958	1.792	2.4391	1.7248	2.357	1.9339	2.3256	2.2944	2.6792	3.8092	3.1253	2.5741	2.096	2.6596	2.4626	2.6134	115	185	119	176	130	166	160	206	263	211	175	133	163	172	183	At2g30600/At2g30610	PREDICTED: BTB/POZ domain-containing protein At2g30600 [Daucus carota subsp. sativus] [Daucus carota]	-	-	-	-
Unigene0000959	1.903	1.61	2.832	3.7615	4.7232	1.1976	0.8756	1.2706	1.2381	2.5324	1.3472	1.4434	3.0885	1.0491	0.872	20	20	32	46	52	14	10	16	14	28	15	15	31	12	10	-	--	-	-	-	-
Unigene0000960	0.089	0.226	0	0	0.17	0	0	0	0.0828	0.1693	0.5884	0	0	0.2454	0	1	3	0	0	2	0	0	0	1	2	7	0	0	3	0	-	--	-	-	-	-
Unigene0000961	0.9877	0.5785	0.9894	0.8488	1.1605	0.4781	1.1187	0.6341	0.9886	0.9388	0.4303	0.5379	1.3524	0.6981	1.6015	13	9	14	13	16	7	16	10	14	13	6	7	17	10	23	-	--	-	-	-	-
Unigene0000962	0.7745	0.8191	1.3056	1.9135	2.3104	2.2629	0.8018	0.606	0.2249	1.4723	2.0103	1.4685	0.6082	0.7116	0.8872	16	20	29	46	50	52	18	15	5	32	44	30	12	16	20	-	--	-	-	-	-
Unigene0000963	0.4848	0.2344	0.773	1.7261	1.0578	1.9925	1.2109	0.289	0.9012	0	0.2615	0.07	0	0	0.0635	7	4	12	29	16	32	19	5	14	0	4	1	0	0	1	-	--	-	-	-	-
Unigene0000964	0.3091	0.68	1.2077	0.5313	0.7083	1.5564	1.3086	0.9804	0.6321	0.9403	0.9338	0.5627	0.7121	1.477	0.9066	5	13	21	10	12	28	23	19	11	16	16	9	11	26	16	-	PREDICTED: CAP-Gly domain-containing linker protein 1 isoform X1 [Ipomoea nil]	-	-	-	-
Unigene0000965	19.8054	15.9196	22.9689	21.6666	21.7408	21.0458	27.4679	20.388	18.5042	18.6291	20.2842	14.4734	20.1967	21.6845	17.9342	1341	1274	1672	1707	1542	1585	2021	1654	1348	1327	1455	969	1306	1598	1325	At1g03100	PREDICTED: pentatricopeptide repeat-containing protein At1g03100, mitochondrial [Daucus carota subsp. sativus] [Daucus carota]	-	-	-	-
Unigene0000966	0.3201	1.1605	0.4678	1.2967	0.9603	1.3976	0.5049	1.1067	0.8074	0.8258	0.9926	0.4624	0.6224	0.9242	0.7542	7	30	11	33	22	34	12	29	19	19	23	10	13	22	18	-	--	-	-	-	-
Unigene0000967	2.6823	3.0766	3.4595	3.1845	2.7058	2.7596	2.6593	2.2272	3.4955	2.7336	2.2709	3.0623	3.4456	3.4427	3.8141	194	263	269	268	205	222	209	193	272	208	174	219	238	271	301	FACE2	PREDICTED: CAAX prenyl protease 2 [Daucus carota subsp. sativus] [Daucus carota]	ko00900//Terpenoid backbone biosynthesis//Metabolism of terpenoids and polyketides//Metabolism	GO:0043226//organelle;GO:0044424//intracellular part;GO:0044425//membrane part;GO:0044464//cell part;GO:0043229//intracellular organelle;GO:0043231//intracellular membrane-bounded organelle;GO:0043227//membrane-bounded organelle;GO:0005622//intracellular;GO:0005623//cell;GO:0016020//membrane	GO:0003824//catalytic activity;GO:0016787//hydrolase activity	GO:0044238//primary metabolic process;GO:0071704//organic substance metabolic process;GO:0006508//proteolysis;GO:0043170//macromolecule metabolic process;GO:0008152//metabolic process;GO:0019538//protein metabolic process
Unigene0000968	33.4591	27.4863	30.4435	36.6924	31.6317	22.9433	23.1861	29.0748	35.3905	21.639	26.8417	22.0398	21.886	17.2691	18.4873	413	401	404	527	409	315	311	430	470	281	351	269	258	232	249	-	--	-	-	-	-
Unigene0000969	1.9763	2.7868	1.0584	1.7499	3.0872	1.1307	1.5431	1.6494	1.5029	0.9677	2.4308	2.3015	0.7525	1.8708	1.2074	33	55	19	34	54	21	28	33	27	17	43	38	12	34	22	TKRP125	PREDICTED: kinesin-like protein KIN-5D [Vitis vinifera]	-	-	-	-
Unigene0000970	39.6204	23.9031	41.5086	35.2899	37.8229	24.2556	35.0552	24.7123	47.1551	28.7091	36.0375	25.3114	23.3637	42.795	21.2264	467	333	526	484	467	318	449	349	598	356	450	295	263	549	273	-	Kinesin domain-containing protein [Cephalotus follicularis]	-	GO:0005856//cytoskeleton;GO:0044424//intracellular part;GO:0043228//non-membrane-bounded organelle;GO:0044446//intracellular organelle part;GO:0032991//macromolecular complex;GO:0043226//organelle;GO:0044464//cell part;GO:0043234//protein complex;GO:0043232//intracellular non-membrane-bounded organelle;GO:0005623//cell;GO:0043229//intracellular organelle;GO:0044430//cytoskeletal part;GO:0005622//…	GO:0005488//binding	-
Unigene0000971	43.1336	54.255	21.1099	72.5318	60.6678	28.2013	20.7987	28.3429	16.8112	18.3943	28.2777	36.2461	14.661	13.6903	22.2165	4128	6137	2172	8077	6082	3002	2163	3250	1731	1852	2867	3430	1340	1426	2320	TKRP125	KRP120-2 [Daucus carota]	-	GO:0043229//intracellular organelle;GO:0005856//cytoskeleton;GO:0005623//cell;GO:0032991//macromolecular complex;GO:0044422//organelle part;GO:0044464//cell part;GO:0005622//intracellular;GO:0043228//non-membrane-bounded organelle;GO:0015630//microtubule cytoskeleton;GO:0005875//microtubule associated complex;GO:0043226//organelle;GO:0043234//protein complex;GO:0044424//intracellular part;GO:0044…	GO:0016462//pyrophosphatase activity;GO:0032549//ribonucleoside binding;GO:0008092//cytoskeletal protein binding;GO:0016787//hydrolase activity;GO:0015631//tubulin binding;GO:0036094//small molecule binding;GO:1901363//heterocyclic compound binding;GO:0097159//organic cyclic compound binding;GO:0003824//catalytic activity;GO:0032550//purine ribonucleoside binding;GO:0005515//protein binding;GO:00…	GO:0009987//cellular process;GO:0007017//microtubule-based process;GO:0044699//single-organism process;GO:0044763//single-organism cellular process
Unigene0000972	2.3928	1.879	1.4582	2.3755	2.5337	2.1327	2.1956	1.9397	2.78	0.9477	2.012	2.1209	1.6775	1.3014	2.111	348	323	228	402	386	345	347	338	435	145	310	305	233	206	335	GIP	retrovirus-related Pol polyprotein from transposon TNT 1-94 [Dorcoceras hygrometricum]	-	-	-	-
Unigene0000973	9.8689	11.373	15.1936	13.3071	11.0455	5.6601	10.4128	11.858	10.2797	8.9764	9.3155	9.5505	13.8969	10.4745	9.5902	116	158	192	182	136	74	133	167	130	111	116	111	156	134	123	SKIP6	PREDICTED: F-box/kelch-repeat protein SKIP6 [Daucus carota subsp. sativus] [Daucus carota]	-	-	-	-
Unigene0000974	8.2801	8.8561	11.7705	11.1439	7.6061	6.4142	6.9727	5.1939	6.4374	6.1627	7.5454	6.9519	6.407	6.1962	6.2759	318	402	486	498	306	274	291	239	266	249	307	264	235	259	263	RPD1	PREDICTED: protein ROOT PRIMORDIUM DEFECTIVE 1-like, partial [Nicotiana tabacum]	-	-	-	-
Unigene0000975	33.5878	47.9439	43.5159	44.03	44.0061	42.088	44.7838	31.8951	40.3754	34.2818	34.8891	30.8583	30.7615	23.1246	34.3114	1125	1898	1567	1716	1544	1568	1630	1280	1455	1208	1238	1022	984	843	1254	RANBP1A	PREDICTED: ran-binding protein 1 homolog a [Fragaria vesca subsp. vesca] [Fragaria vesca]	-	-	-	-
Unigene0000976	3.0768	0	0	0	0.8597	0.2699	1.0359	0	0	4.2085	0	0	0	0	0	41	0	0	0	12	4	15	0	0	59	0	0	0	0	0	-	--	-	-	-	-
Unigene0000977	2.0874	1.3943	1.3796	0.3777	1.2586	1.8273	0.6066	1.3296	0.2042	0.3655	0.9333	0.8333	0	0.4542	0.0503	38	30	27	8	24	37	12	29	4	7	18	15	0	9	1	-	--	-	-	-	-
Unigene0000978	2.6633	1.1506	2.688	4.3829	1.4605	1.2736	1.2515	1.3715	1.4747	1.8313	1.1767	0.8023	2.3733	0.6768	0.9867	47	24	51	90	27	25	24	29	28	34	22	14	40	13	19	-	--	-	-	-	-
Unigene0000979	4.1076	4.9256	6.4379	4.7902	5.1665	4.2744	4.4447	4.382	4.6194	4.9701	4.4878	4.721	4.4139	3.6452	3.547	381	540	642	517	502	441	448	487	461	485	441	433	391	368	359	At5g24830	PREDICTED: pentatricopeptide repeat-containing protein At5g24830 [Daucus carota subsp. sativus] [Daucus carota]	-	-	-	-
Unigene0000980	1.8901	2.0858	2.0893	1.5302	3.7133	4.1127	3.9828	3.9551	5.372	2.3954	3.3096	3.6845	1.7209	2.0386	2.1087	69	90	82	65	142	167	158	173	211	92	128	133	60	81	84	-	--	-	-	-	-
Unigene0000981	0.5119	1.588	1.0316	1.9796	3.0949	2.0709	1.2562	1.0681	0.9515	1.7841	1.6911	0.6902	1.1613	1.019	1.4074	6	22	13	27	38	27	16	15	12	22	21	8	13	13	18	-	--	-	-	-	-
Unigene0000982	0.9898	0.997	0.3507	2.4709	6.1193	0.5085	0.6506	0.7868	0.8762	0.4928	1.9576	2.0497	0.3948	0.0866	0.3888	21	25	8	61	136	12	15	20	20	11	44	43	8	2	9	-	PREDICTED: transcription factor RBF1-like [Ziziphus jujuba]	-	-	-	-
Unigene0000983	25.7998	29.546	39.6687	33.1913	30.9401	33.228	42.3497	32.6182	38.9964	41.5529	33.8563	40.3832	37.6199	34.4928	35.461	2127	2879	3516	3184	2672	3047	3794	3222	3459	3604	2957	3292	2962	3095	3190	NOP56	PREDICTED: nucleolar protein 56-like [Daucus carota subsp. sativus] [Daucus carota]	ko03008//Ribosome biogenesis in eukaryotes//Translation//Genetic Information Processing	-	-	-
Unigene0000984	0.0731	1.1755	0.4648	2.3881	1.7569	1.9723	1.4693	1.4343	3.1945	0.0695	0.6442	1.5531	0.8806	1.6237	3.0269	6	114	41	228	151	180	131	141	282	6	56	126	69	145	271	UPL6	PREDICTED: E3 ubiquitin-protein ligase UPL6 [Daucus carota subsp. sativus] [Daucus carota]	ko04120//Ubiquitin mediated proteolysis//Folding, sorting and degradation//Genetic Information Processing	-	GO:0003824//catalytic activity	GO:0070647//protein modification by small protein conjugation or removal;GO:0044267//cellular protein metabolic process;GO:0044237//cellular metabolic process;GO:0032446//protein modification by small protein conjugation;GO:0019538//protein metabolic process;GO:0043170//macromolecule metabolic process;GO:0006464//cellular protein modification process;GO:0036211//protein modification process;GO:00…
Unigene0000985	1.2372	0.8702	0.5962	0.8071	0.7826	0.7639	0.8916	0.7464	0.568	0.6659	0.6472	1.0552	0.6399	0.4109	0.6011	83	69	43	63	55	57	65	60	41	47	46	70	41	30	44	NAD7	NADH dehydrogenase subunit 7, partial (mitochondrion) [Asarum sp. Qiu 96018]	ko00190//Oxidative phosphorylation//Energy metabolism//Metabolism	-	GO:0048037//cofactor binding;GO:0005488//binding;GO:0016491//oxidoreductase activity;GO:0003824//catalytic activity	-
Unigene0000986	28.8123	38.7422	43.8656	39.6473	39.6237	39.6873	38.4093	37.0823	39.8511	23.9747	32.83	34.2384	24.1527	34.9482	35.826	3114	4949	5097	4986	4486	4771	4511	4802	4634	2726	3759	3659	2493	4111	4225	TOP1	PREDICTED: DNA topoisomerase 1-like [Sesamum indicum]	-	GO:0043232//intracellular non-membrane-bounded organelle;GO:0005623//cell;GO:0005622//intracellular;GO:0043229//intracellular organelle;GO:0044424//intracellular part;GO:0043228//non-membrane-bounded organelle;GO:0044464//cell part;GO:0043226//organelle	GO:0017111//nucleoside-triphosphatase activity;GO:0016787//hydrolase activity;GO:0008094//DNA-dependent ATPase activity;GO:0016853//isomerase activity;GO:0016462//pyrophosphatase activity;GO:0016818//hydrolase activity, acting on acid anhydrides, in phosphorus-containing anhydrides;GO:0003824//catalytic activity;GO:0016887//ATPase activity;GO:0016817//hydrolase activity, acting on acid anhydrides…	GO:0008152//metabolic process;GO:0006725//cellular aromatic compound metabolic process;GO:0044237//cellular metabolic process;GO:0043170//macromolecule metabolic process;GO:0006259//DNA metabolic process;GO:1901360//organic cyclic compound metabolic process;GO:0046483//heterocycle metabolic process;GO:0044260//cellular macromolecule metabolic process;GO:0071704//organic substance metabolic proces…
Unigene0000987	0	0	0	0	0	0	0	0	0	0	0	0	0	0	0	0	0	0	0	0	0	0	0	0	0	0	0	0	0	0	rpl-17	60S ribosomal protein L17 [Anthurium amnicola]	ko03010//Ribosome//Translation//Genetic Information Processing	GO:0044464//cell part;GO:0005623//cell;GO:0043232//intracellular non-membrane-bounded organelle;GO:0043226//organelle;GO:0043229//intracellular organelle;GO:0043228//non-membrane-bounded organelle;GO:1990904//ribonucleoprotein complex;GO:0030529//intracellular ribonucleoprotein complex;GO:0005840//ribosome;GO:0044444//cytoplasmic part;GO:0044424//intracellular part;GO:0005622//intracellular;GO:00…	-	-
Unigene0000988	7.1624	5.1509	6.1386	9.6289	7.277	8.8311	6.7324	4.2699	7.9885	4.4739	8.4993	6.6744	6.1069	3.7604	5.0637	140	119	129	219	149	192	143	100	168	92	176	129	114	80	108	-	--	-	-	-	-
Unigene0000989	0	0	0	0	0	0	0	0	0	0	0	0	0	0	0	0	0	0	0	0	0	0	0	0	0	0	0	0	0	0	rol-8	--	-	-	-	-
Unigene0000990	0.7534	1.2217	0.9343	1.0521	0.9889	0.9031	0.7511	0.3668	0.4085	0.2685	0.8	1.1746	0.1315	0.6345	0.3164	24	46	32	39	33	32	26	14	14	9	27	37	4	22	11	XI-F	PREDICTED: myosin-12 [Daucus carota subsp. sativus] [Daucus carota]	-	GO:0044446//intracellular organelle part;GO:0015629//actin cytoskeleton;GO:0044424//intracellular part;GO:0005623//cell;GO:0005622//intracellular;GO:0043228//non-membrane-bounded organelle;GO:0043226//organelle;GO:0016459//myosin complex;GO:0005856//cytoskeleton;GO:0044422//organelle part;GO:0032991//macromolecular complex;GO:0043234//protein complex;GO:0043232//intracellular non-membrane-bounded…	GO:0032549//ribonucleoside binding;GO:0016817//hydrolase activity, acting on acid anhydrides;GO:0001882//nucleoside binding;GO:0008092//cytoskeletal protein binding;GO:0001883//purine nucleoside binding;GO:0032550//purine ribonucleoside binding;GO:1901363//heterocyclic compound binding;GO:0016462//pyrophosphatase activity;GO:0016787//hydrolase activity;GO:0005515//protein binding;GO:0097159//orga…	GO:0032502//developmental process;GO:0006928//movement of cell or subcellular component;GO:0051707//response to other organism;GO:0051704//multi-organism process;GO:0044237//cellular metabolic process;GO:0010087//phloem or xylem histogenesis;GO:0048856//anatomical structure development;GO:0009605//response to external stimulus;GO:0050896//response to stimulus;GO:0043207//response to external biot…
Unigene0000991	1.86	0.2485	1.0927	0.2524	0	0.264	1.6215	0	0.273	0.4653	0.3696	0.396	0.7175	0.5397	0.8971	19	3	12	3	0	3	18	0	3	5	4	4	7	6	10	-	--	-	-	-	-
Unigene0000992	0	0	0	0	0	0	0	0	0	0	0	0	0	0	0	0	0	0	0	0	0	0	0	0	0	0	0	0	0	0	-	--	-	-	-	-
Unigene0000993	3.6902	3.6032	5.6019	4.1886	3.9769	3.9958	3.1716	4.0677	3.9907	3.9709	3.2751	3.286	3.9854	3.6784	3.4138	318	367	519	420	359	383	297	420	370	360	299	280	328	345	321	SUVR5	PREDICTED: histone-lysine N-methyltransferase SUVR5 [Daucus carota subsp. sativus] [Daucus carota]	-	-	GO:0005488//binding;GO:0046872//metal ion binding;GO:0003824//catalytic activity;GO:0016741//transferase activity, transferring one-carbon groups;GO:0016740//transferase activity;GO:0043167//ion binding;GO:0008168//methyltransferase activity;GO:0043169//cation binding	GO:0071840//cellular component organization or biogenesis;GO:0008152//metabolic process;GO:0006996//organelle organization;GO:0016568//chromatin modification;GO:0051276//chromosome organization;GO:0032259//methylation;GO:0016043//cellular component organization;GO:0006325//chromatin organization;GO:0043933//macromolecular complex subunit organization;GO:0009987//cellular process;GO:0044237//cellu…
Unigene0000994	0.6568	1.0559	0.9164	0.7903	0.7524	0.1181	1.0276	0.1645	0.3663	0.3746	1.24	0.3986	1.5131	0.5431	0.7223	10	19	15	14	12	2	17	3	6	6	20	6	22	9	12	-	--	-	-	-	-
Unigene0000995	12.0983	14.3996	17.1926	14.1618	11.2471	10.4736	11.9347	10.9893	12.3729	11.4371	11.0339	8.8596	10.3333	10.837	11.8493	917	1290	1401	1249	893	883	983	998	1009	912	886	664	748	894	980	At1g60490	PREDICTED: phosphatidylinositol 3-kinase, root isoform isoform X3 [Daucus carota subsp. sativus] [Daucus carota]	ko04145//Phagosome//Transport and catabolism//Cellular Processes;ko04070//Phosphatidylinositol signaling system//Signal transduction//Environmental Information Processing;ko00562//Inositol phosphate metabolism//Carbohydrate metabolism//Metabolism;ko04140//Regulation of autophagy//Transport and catabolism//Cellular Processes	-	-	-
Unigene0000996	8.0944	12.8097	10.5162	8.6463	8.6344	7.3951	8.4139	8.4241	8.894	10.809	10.3008	10.8706	7.103	12.4353	10.1512	247	462	345	307	276	251	279	308	292	347	333	328	207	413	338	-	ribosomal protein L7Ae/L30e/S12e/Gadd45 [Populus trichocarpa]	-	-	-	-
Unigene0000997	0.6941	0.9136	0.8609	0.9943	2.0616	1.6642	1.0646	1.4805	0.7169	1.2463	0.9464	2.496	0.4846	2.3385	1.4137	9	14	12	15	28	24	15	23	10	17	13	32	6	33	20	OST1B	PREDICTED: dolichyl-diphosphooligosaccharide--protein glycosyltransferase subunit 1B [Juglans regia]	ko04141//Protein processing in endoplasmic reticulum//Folding, sorting and degradation//Genetic Information Processing;ko00510//N-Glycan biosynthesis//Glycan biosynthesis and metabolism//Metabolism	-	-	-
Unigene0000998	0.5732	0.3464	0.5331	0.7037	0.2345	0.2209	0.6782	0.2734	1.0655	0.6227	0.3865	0.3312	0.8574	0.8276	0.5253	7	5	7	10	3	3	9	4	14	8	5	4	10	11	7	-	--	-	-	-	-
Unigene0000999	8.373	8.0502	10.7972	7.1141	9.4465	8.2121	7.0923	6.5118	9.551	5.2456	7.8137	9.1414	4.9814	9.7038	7.3247	88	100	122	87	104	96	81	82	108	58	87	95	50	111	84	-	--	-	-	-	-
Unigene0001000	0.491	2.3265	0.274	1.0128	0.75	1.501	1.0845	3.3606	1.4605	0.1867	3.1518	0.5959	0.3085	0.3609	0.45	5	28	3	12	8	17	12	41	16	2	34	6	3	4	5	-	--	-	-	-	-
Unigene0001001	8.302	7.1534	11.2751	9.6153	8.055	10.5471	7.593	7.7933	11.9452	7.3426	9.1987	7.8981	5.6531	9.3905	9.6933	489	498	714	659	497	691	486	550	757	455	574	460	318	602	623	-	PREDICTED: inner centromere protein A isoform X1 [Ricinus communis]	-	-	-	-
Unigene0001002	2.7187	3.2611	3.7932	2.7506	2.1683	2.2586	2.1377	1.551	3.8223	1.701	1.6892	1.8794	1.5855	4.2844	1.987	158	224	237	186	132	146	135	108	239	104	104	108	88	271	126	IAA26	PREDICTED: auxin-responsive protein IAA18 [Vitis vinifera]	ko04075//Plant hormone signal transduction//Signal transduction//Environmental Information Processing	-	-	-
Unigene0001003	18.7156	14.8112	11.6208	16.0208	27.1298	14.0515	17.2684	26.7894	8.055	18.7286	10.1383	23.3474	10.755	8.5525	20.6368	758	709	506	755	1151	633	760	1300	351	798	435	935	416	377	912	PRORP1	PREDICTED: proteinaceous RNase P 1, chloroplastic/mitochondrial-like isoform X4 [Daucus carota subsp. sativus] [Daucus carota]	ko03013//RNA transport//Translation//Genetic Information Processing	-	-	-
Unigene0001004	7.3623	5.2422	1.1526	9.209	7.3762	4.2598	2.7503	9.3082	1.355	4.0187	11.7659	7.2982	2.9004	1.0046	3.0062	101	85	17	147	106	65	41	153	20	58	171	99	38	15	45	-	--	-	-	-	-
Unigene0001005	1.0227	4.7473	1.6968	2.2092	4.0107	1.4661	1.8314	1.8917	1.9781	1.7603	3.47	0.3634	1.1577	1.5237	1.5452	37	203	66	93	152	59	72	82	77	67	133	13	40	60	61	-	--	-	-	-	-
Unigene0001006	27.8249	32.8236	39.6334	20.6347	34.2028	21.9449	28.6344	19.3941	34.83	29.1976	30.8069	22.3405	25.4801	24.5345	15.355	1116	1556	1709	963	1437	979	1248	932	1503	1232	1309	886	976	1071	672	-	--	-	-	-	-
Unigene0001007	0.8014	0.7534	0.5798	0.8418	1.0201	0.2402	0.9014	0.8918	0.1655	1.6928	0.5043	0.3602	0.2797	1.0636	0.408	9	10	7	11	12	3	11	12	2	20	6	4	3	13	5	-	--	-	-	-	-
Unigene0001008	0.7882	2.9176	1.7412	2.0322	1.8811	1.2401	1.9947	0.3289	2.2893	1.4048	2.325	0.7971	1.6506	0.9052	2.167	8	35	19	24	20	14	22	4	25	15	25	8	16	10	24	-	--	-	-	-	-
Unigene0001009	15.0957	38.4648	11.8371	44.9546	26.2244	51.841	9.6919	41.9725	30.5086	31.451	40.4283	11.095	34.2782	27.3365	58.9578	172	518	145	596	313	657	120	573	374	377	488	125	373	339	733	FHY	PREDICTED: bifunctional riboflavin kinase/FMN phosphatase [Daucus carota subsp. sativus] [Daucus carota]	ko00740//Riboflavin metabolism//Metabolism of cofactors and vitamins//Metabolism	-	-	-
Unigene0001010	2.4922	2.1652	3.765	3.3925	2.7624	2.8271	2.6475	2.4709	2.9383	2.2259	2.6209	1.4379	2.1717	1.9979	2.1154	149	153	242	236	173	188	172	177	189	140	166	85	124	130	138	KEA4	PREDICTED: K(+) efflux antiporter 4-like isoform X1 [Nicotiana tabacum]	-	GO:0031224//intrinsic component of membrane;GO:0044425//membrane part;GO:0016020//membrane	GO:0015075//ion transmembrane transporter activity;GO:0005215//transporter activity;GO:0022804//active transmembrane transporter activity;GO:0015077//monovalent inorganic cation transmembrane transporter activity;GO:0015078//hydrogen ion transmembrane transporter activity;GO:0022891//substrate-specific transmembrane transporter activity;GO:0022890//inorganic cation transmembrane transporter activ…	GO:0015992//proton transport;GO:0006812//cation transport;GO:1902578//single-organism localization;GO:0030001//metal ion transport;GO:0006818//hydrogen transport;GO:0051179//localization;GO:0044699//single-organism process;GO:0051234//establishment of localization;GO:0044765//single-organism transport;GO:0006810//transport;GO:0006811//ion transport;GO:0015672//monovalent inorganic cation transpor…
Unigene0001011	2.0792	1.3952	3.0009	2.403	2.8746	2.8362	1.6495	2.5132	2.5989	2.5215	6.4969	3.4804	1.9519	2.2397	2.2997	29	23	45	39	42	44	25	42	39	37	96	48	26	34	35	-	--	-	-	-	-
Unigene0001012	16.4048	18.302	20.7209	13.6385	11.0015	13.3333	9.084	11.3265	13.4476	12.9445	14.311	8.2794	12.8747	14.6387	11.6581	1042	1374	1415	1008	732	942	627	862	919	865	963	520	781	1012	808	NFD4	PREDICTED: protein NUCLEAR FUSION DEFECTIVE 4 [Daucus carota subsp. sativus] [Daucus carota]	-	-	-	-
Unigene0001013	0	0.1177	0	0.1196	1.3947	0	1.4085	1.0452	0	0.0661	0	0.1407	1.457	0	0	0	2	0	2	21	0	22	18	0	1	0	2	20	0	0	-	--	-	-	-	-
Unigene0001014	6.873	6.2193	5.6066	6.9175	6.877	9.9791	2.7058	4.9387	3.9285	4.0526	11.6569	4.3861	4.5797	4.9303	7.4103	187	200	164	219	196	302	80	161	115	116	336	118	119	146	220	-	--	-	-	-	-
Unigene0001015	12.5121	19.9988	19.7627	20.2888	16.987	14.1143	15.0445	15.3193	25.2335	9.004	12.0055	11.9973	12.9468	15.4275	13.4951	424	801	720	800	603	532	554	622	920	321	431	402	419	569	499	-	--	-	-	-	-
Unigene0001016	0.0982	1.4956	0.9135	1.5192	3.0938	1.6776	1.446	1.9672	2.282	1.4002	1.2978	0.3973	0.2057	1.0828	0.9	1	18	10	18	33	19	16	24	25	15	14	4	2	12	10	-	--	-	-	-	-
Unigene0001017	0	0	0	0	0	0	0	0	0	0	0	0	0	0	0	0	0	0	0	0	0	0	0	0	0	0	0	0	0	0	-	--	-	-	-	-
Unigene0001018	4.3937	3.8617	2.1426	3.0428	4.2351	3.5666	1.3347	2.8126	1.9824	1.6219	2.2951	3.7101	3.0819	0.9406	1.6028	103	107	54	83	104	93	34	79	50	40	57	86	69	24	41	CRS2A	PREDICTED: chloroplastic group IIB intron splicing facilitator CRS2-A, chloroplastic [Citrus sinensis]	-	-	-	-
Unigene0001019	1.5957	4.1135	3.7106	2.7641	1.7375	3.0037	3.6252	0.0832	2.8967	2.6306	1.6239	2.3198	0.3133	0.8476	5.324	64	195	160	129	73	134	158	4	125	111	69	92	12	37	233	MPT3	PREDICTED: mitochondrial phosphate carrier protein 3, mitochondrial-like [Musa acuminata subsp. malaccensis] [Musa acuminata]	-	GO:0043231//intracellular membrane-bounded organelle;GO:0043229//intracellular organelle;GO:0016020//membrane;GO:0043226//organelle;GO:0005622//intracellular;GO:0043227//membrane-bounded organelle;GO:0044446//intracellular organelle part;GO:0044424//intracellular part;GO:0044464//cell part;GO:0005737//cytoplasm;GO:0031090//organelle membrane;GO:0044444//cytoplasmic part;GO:0044422//organelle part…	-	GO:0044710//single-organism metabolic process;GO:0044238//primary metabolic process;GO:0008152//metabolic process;GO:0071704//organic substance metabolic process;GO:0044699//single-organism process
Unigene0001020	0.1195	0.354	0.5559	0.3082	0.1141	0.1075	0.44	0.1497	0.8333	0	0.2257	0.2418	0.1252	0.9336	0.986	2	7	10	6	2	2	8	3	15	0	4	4	2	17	18	-	Lipase, class 3 [Cynara cardunculus var. scolymus] [Cynara cardunculus]	-	-	-	-
Unigene0001021	0.3394	0	0	0	0	0	0	0.0708	0	0.0806	0	0	0	0	0	4	0	0	0	0	0	0	1	0	1	0	0	0	0	0	KIC	PREDICTED: calcium-binding protein PBP1-like [Gossypium raimondii]	-	-	-	-
Unigene0001022	2.741	2.4019	3.278	3.2811	3.6446	2.2883	5.0448	2.6962	3.5485	3.4429	2.5873	3.366	4.5101	3.6877	2.7811	28	29	36	39	39	26	56	33	39	37	28	34	44	41	31	PRORP3	PREDICTED: proteinaceous RNase P 2-like [Daucus carota subsp. sativus] [Daucus carota]	ko03013//RNA transport//Translation//Genetic Information Processing	-	-	-
Unigene0001023	0.4056	0.6565	0.1148	0.2425	0.7575	0.2537	0.4544	0.5593	0.1639	0.3185	0.4328	0.321	0.1477	0.162	0.1131	23	44	7	16	45	16	28	38	10	19	26	18	8	10	7	-	PREDICTED: maf-like protein DDB_G0281937 isoform X1 [Capsicum annuum]	-	-	-	-
Unigene0001024	19.3663	17.9493	72.2655	22.8759	19.1393	20.3515	29.1273	16.7805	37.8502	11.9208	27.3536	10.6125	42.7005	36.9983	36.6436	681	746	2732	936	705	796	1113	707	1432	441	1019	369	1434	1416	1406	rnf-5	PREDICTED: E3 ubiquitin-protein ligase RNF5-like [Daucus carota subsp. sativus] [Daucus carota]	ko04141//Protein processing in endoplasmic reticulum//Folding, sorting and degradation//Genetic Information Processing	-	-	-
Unigene0001025	0.3782	0.64	0	0.2438	0.1805	0	0.5221	0.2368	0.2637	0.5393	0.8033	0.3825	0	0.5213	0.1733	4	8	0	3	2	0	6	3	3	6	9	4	0	6	2	-	--	-	-	-	-
Unigene0001026	0.469	0.8928	0.5453	1.1588	0.9514	0.7906	0.9711	0.8318	1.4167	0.6687	0.498	0.7114	0.1228	0.1616	1.2357	8	18	10	23	17	15	18	17	26	12	9	12	2	3	23	-	--	-	-	-	-
Unigene0001027	0.5882	0.5583	0.9207	0.5918	0.5067	0.7739	0.6865	0.6346	2.0134	0.3	1.0969	0.3192	0.3755	0.8172	1.0649	41	46	69	48	37	60	52	53	151	22	81	22	25	62	81	-	--	-	-	-	-
Unigene0001028	2.7679	3.0686	2.1307	4.8396	2.9157	1.7162	2.8107	2.1508	1.3307	0.8165	1.5316	1.6409	2.5984	1.0523	2.6241	29	38	24	59	32	20	32	27	15	9	17	17	26	12	30	-	--	-	-	-	-
Unigene0001029	0.7103	2.9046	0.7708	0.3052	0.3955	0.4789	0	0.5434	0	0	0	0.7183	0.6818	0	1.1392	12	58	14	6	7	9	0	11	0	0	0	12	11	0	21	-	--	-	-	-	-
Unigene0001030	13.4405	12.1798	14.2997	13.6423	15.1538	10.4684	11.1338	11.1227	10.4842	12.2569	10.8408	13.2938	11.4778	9.2566	11.1088	591	633	676	698	698	512	532	586	496	567	505	578	482	443	533	memo1	PREDICTED: protein MEMO1 [Nicotiana attenuata]	-	-	-	-
Unigene0001031	0.9398	5.4068	0.6119	1.0499	1.0766	0.9294	1.1243	1.3334	1.6596	1.4293	1.0645	1.0455	1.0824	1.7269	0.689	10	68	7	13	12	11	13	17	19	16	12	11	11	20	8	-	PREDICTED: shootin-1 isoform X1 [Ricinus communis]	-	-	-	-
Unigene0001032	0.821	0.4168	0.3818	0.1411	0.3135	0.4429	0.3022	0.137	0.2289	0.9365	0.0775	0.6643	0.3439	0.6789	0.4515	10	6	5	2	4	6	4	2	3	12	1	8	4	9	6	-	--	-	-	-	-
Unigene0001033	0.3455	0.3508	1.414	1.1877	0.3298	0.6212	0.8903	1.6148	1.3487	0.197	0.6523	1.188	1.013	1.3333	1.0132	5	6	22	20	5	10	14	28	21	3	10	17	14	21	16	-	--	-	-	-	-
Unigene0001034	0.4699	0.9541	1.1364	1.0499	1.7046	0.7604	0.6919	0.2353	1.2229	0.4466	0.7097	0.1901	0.0984	0.3454	1.8086	5	12	13	13	19	9	8	3	14	5	8	2	1	4	21	-	--	-	-	-	-
Unigene0001035	1.6622	1.1133	1.1595	1.7261	1.0578	1.2453	0.6373	0.8092	1.0299	0.3292	0.7845	0.5603	0.9427	1.3363	0.9521	24	19	18	29	16	20	10	14	16	5	12	8	13	21	15	-	--	-	-	-	-
Unigene0001036	2.2202	2.4877	3.1814	4.6928	1.3175	2.8053	2.0983	2.9047	4.5175	1.7111	1.9258	1.7599	3.2044	5.6786	1.9247	37	49	57	91	23	52	38	58	81	30	34	29	51	103	35	-	DUF4378 domain-containing protein [Cephalotus follicularis]	-	-	-	-
Unigene0001037	15.8718	21.7037	11.2519	14.9676	19.1649	14.1924	10.5795	10.4542	10.0473	7.421	7.8554	22.906	6.1087	9.3015	12.8161	185	299	141	203	234	184	134	146	126	91	97	264	68	118	163	GATL5	PREDICTED: probable galacturonosyltransferase-like 7 [Daucus carota subsp. sativus] [Daucus carota]	-	-	-	-
Unigene0001038	8.6341	11.231	18.138	11.0042	10.317	12.3566	14.756	10.7357	11.7918	11.4452	10.7004	9.3259	12.4848	15.1644	10.8196	147	226	332	218	184	234	273	219	216	205	193	157	203	281	201	ergic3	PREDICTED: endoplasmic reticulum-Golgi intermediate compartment protein 3-like [Daucus carota subsp. sativus] [Daucus carota]	-	-	-	-
Unigene0001039	47.7025	77.4018	127.02	86.4135	87.8827	75.0033	52.4062	82.2082	64.3989	46.779	91.0742	69.5263	82.1177	96.4496	82.2912	1326	2543	3796	2795	2559	2319	1583	2738	1926	1368	2682	1911	2180	2918	2496	-	PREDICTED: uncharacterized protein LOC108210724 [Daucus carota subsp. sativus] [Daucus carota]	-	-	-	-
Unigene0001040	96.9483	101.289	111.916	115.165	107.524	118.255	118.293	107.66	114.482	122.777	127.729	108.302	89.6835	133.391	117.98	5612	6930	6965	7757	6520	7614	7441	7467	7130	7477	7833	6199	4958	8404	7452	RPN5A	PREDICTED: 26S proteasome non-ATPase regulatory subunit 12 homolog A-like [Daucus carota subsp. sativus] [Daucus carota]	ko03050//Proteasome//Folding, sorting and degradation//Genetic Information Processing	-	-	-
Unigene0001041	2.6976	3.565	4.0229	3.4679	2.7454	3.0666	2.5234	2.2142	2.5694	2.776	2.6726	2.5026	3.8517	2.7448	2.9421	121	189	194	181	129	153	123	119	124	131	127	111	165	134	144	At5g18390	Pentatricopeptide repeat-containing protein [Cynara cardunculus var. scolymus] [Cynara cardunculus]	-	-	-	-
Unigene0001042	2.1967	2.1684	1.5056	2.3185	2.1523	1.3167	2.4471	1.8174	2.3641	1.7401	1.9281	1.5006	1.6747	1.2748	1.8013	114	133	84	140	117	76	138	113	132	95	106	77	83	72	102	-	--	-	-	-	-
Unigene0001043	27.9318	31.4464	43.5273	33.5346	25.6731	16.4553	18.7808	18.6732	21.9431	16.4904	31.6653	18.9646	21.1637	18.8028	24.3891	995	1324	1667	1390	958	652	727	797	841	618	1195	668	720	729	948	SCL8	PREDICTED: scarecrow-like protein 8 [Daucus carota subsp. sativus] [Daucus carota]	-	-	-	-
Unigene0001044	0.9288	1.0276	1.5949	1.6271	1.1254	1.0919	0.8547	1.0733	1.3281	1.1205	0.7081	1.1922	0.8603	1.7395	0.753	26	34	48	53	33	34	26	36	40	33	21	33	23	53	23	-	hypothetical protein DCAR_023237 [Daucus carota subsp. sativus] [Daucus carota]	-	-	-	-
Unigene0001045	1.4626	0.5095	0.5602	1.5527	2.7925	7.1935	0.1583	1.867	1.6793	1.8809	5.0351	0.8701	1.8017	2.8458	3.0751	17	7	7	21	34	93	2	26	21	23	62	10	20	36	39	-	--	-	-	-	-
Unigene0001046	3.5129	1.2384	0.6353	2.7674	4.1919	1.0527	0.898	4.5607	2.4488	0.5565	4.3291	6.908	1.1239	3.0483	0.3577	36	15	7	33	45	12	10	56	27	6	47	70	11	34	4	PDR1	PREDICTED: pleiotropic drug resistance protein 1-like [Vitis vinifera]	-	-	GO:0097159//organic cyclic compound binding;GO:0032549//ribonucleoside binding;GO:0003824//catalytic activity;GO:0017111//nucleoside-triphosphatase activity;GO:0016818//hydrolase activity, acting on acid anhydrides, in phosphorus-containing anhydrides;GO:0005488//binding;GO:0005215//transporter activity;GO:0016462//pyrophosphatase activity;GO:0016817//hydrolase activity, acting on acid anhydrides…	GO:0044699//single-organism process;GO:0051179//localization;GO:0044765//single-organism transport;GO:0051234//establishment of localization;GO:0006810//transport;GO:1902578//single-organism localization
Unigene0001047	12.1926	1.1347	2.2682	2.0433	0.1746	1.3702	0	1.4247	3.3431	1.0431	0.1726	0.6165	0.0638	4.0889	0.6146	200	22	40	39	3	25	0	28	59	18	3	10	1	73	11	-	--	-	-	-	-
Unigene0001048	9.2061	27.6739	16.0682	15.3583	21.971	16.2613	9.8174	15.2314	29.8473	6.7947	16.6641	23.4949	10.32	20.0018	16.6258	170	604	319	330	425	334	197	337	593	132	326	429	182	402	335	-	PREDICTED: DNA ligase 1-like [Gossypium hirsutum]	-	-	-	-
Unigene0001049	0.0912	0.0771	0.3392	0.5485	0.6092	0.4098	0	0.1522	0.5084	0.1733	1.0327	0.5532	0.1909	0	1.0862	1	1	4	7	7	5	0	2	6	2	12	6	2	0	13	-	--	-	-	-	-
Unigene0001050	0.8972	1.8152	0.1814	2.2796	0.5586	1.0521	0	2.7021	0.6526	2.1505	0.0736	2.8798	2.9408	1.111	2.1449	23	55	5	68	15	30	0	83	18	58	2	73	72	31	60	-	--	-	-	-	-
Unigene0001051	1.8022	1.2038	1.3234	1.6304	0.5433	1.4497	1.222	0.475	1.3224	0.8114	3.0442	0.7674	2.185	0.7843	0.4346	19	15	15	20	6	17	14	6	15	9	34	8	22	9	5	-	--	-	-	-	-
Unigene0001052	4.6786	6.1328	9.439	5.0968	5.0639	6.4575	6.064	5.5547	5.9715	4.5098	7.0287	5.2314	6.5548	7.8708	6.1296	142	220	308	180	161	218	200	202	195	144	226	157	190	260	203	At3g46100	PREDICTED: histidine--tRNA ligase, chloroplastic/mitochondrial isoform X2 [Daucus carota subsp. sativus] [Daucus carota]	ko00970//Aminoacyl-tRNA biosynthesis//Translation//Genetic Information Processing	GO:0005622//intracellular;GO:0044464//cell part;GO:0044424//intracellular part;GO:0005623//cell	GO:0001883//purine nucleoside binding;GO:0016875//ligase activity, forming carbon-oxygen bonds;GO:0005488//binding;GO:0032550//purine ribonucleoside binding;GO:0036094//small molecule binding;GO:1901363//heterocyclic compound binding;GO:0097159//organic cyclic compound binding;GO:0032549//ribonucleoside binding;GO:0004812//aminoacyl-tRNA ligase activity;GO:0016876//ligase activity, forming aminoa…	GO:0008152//metabolic process;GO:0043170//macromolecule metabolic process;GO:0034645//cellular macromolecule biosynthetic process;GO:0043043//peptide biosynthetic process;GO:1901360//organic cyclic compound metabolic process;GO:0044281//small molecule metabolic process;GO:0043038//amino acid activation;GO:0043039//tRNA aminoacylation;GO:0019752//carboxylic acid metabolic process;GO:0044267//cellu…
Unigene0001053	2.6257	2.5809	2.981	0.4314	3.9441	1.7704	15.6345	0.7412	0.9331	1.2846	1.3121	0.3124	16.6575	4.4701	2.4063	68	79	83	13	107	51	440	23	26	35	36	8	412	126	68	-	--	-	-	-	-
Unigene0001054	1.1924	0.388	0	0.1576	0.8756	1.072	2.0257	0.2297	2.7279	1.3077	0.606	0.371	0.9604	0.7584	0.9246	13	5	0	2	10	13	24	3	32	15	7	4	10	9	11	-	--	-	-	-	-
Unigene0001055	6.4462	4.8696	3.2121	5.7378	3.0036	4.8985	5.1552	3.5226	4.6362	4.5955	4.4187	7.0624	4.5802	3.7369	4.2901	84	75	45	87	41	71	73	55	65	63	61	91	57	53	61	-	PREDICTED: U3 small nucleolar RNA-associated protein 4 [Brassica oleracea var. oleracea] [Brassica oleracea]	ko03008//Ribosome biogenesis in eukaryotes//Translation//Genetic Information Processing	-	-	-
Unigene0001056	0.1933	0.4907	0.899	0.5815	1.1072	0.5214	0.4447	0.4033	0.1797	0.3675	0.3649	0.1955	0.2024	0.2664	0.1772	2	6	10	7	12	6	5	5	2	4	4	2	2	3	2	-	--	-	-	-	-
Unigene0001057	4.0704	4.219	3.9267	4.4316	3.5973	3.7359	5.0582	3.6968	5.2316	3.7344	4.386	3.8587	4.4698	4.9547	4.1372	431	528	447	546	399	440	582	469	596	416	492	404	452	571	478	DELTA-ADR	PREDICTED: AP-3 complex subunit delta [Daucus carota subsp. sativus] [Daucus carota]	-	GO:0044464//cell part;GO:0005623//cell;GO:0044424//intracellular part;GO:0005622//intracellular	-	GO:0051234//establishment of localization;GO:0009987//cellular process;GO:0007033//vacuole organization;GO:0016192//vesicle-mediated transport;GO:0015031//protein transport;GO:0046907//intracellular transport;GO:0071702//organic substance transport;GO:0051641//cellular localization;GO:0008104//protein localization;GO:0051649//establishment of localization in cell;GO:0033036//macromolecule localiz…
Unigene0001058	0.0602	1.58	0.5043	0.1035	0.115	1.2457	0.4435	0.8547	0.5599	0.229	1.0804	0.1828	0.0631	1.107	0.7177	1	31	9	2	2	23	8	17	10	4	19	3	1	20	13	-	--	-	-	-	-
Unigene0001059	6.4765	4.1097	4.8603	8.0327	6.9555	4.0362	3.1832	7.3095	0	3.9175	3.6819	6.4754	2.3889	0	0	88	66	71	127	99	61	47	119	0	56	53	87	31	0	0	-	--	-	-	-	-
Unigene0001060	0.4302	0.9879	0.343	0.6338	1.1146	1.768	1.1876	0.5642	2.3418	0.2921	2.9584	0.7458	1.2226	0.9599	0.6195	7	19	6	12	19	32	21	11	41	5	51	12	19	17	11	-	--	-	-	-	-
Unigene0001061	1.9547	0.9647	1.5909	2.8699	2.177	2.7093	1.7988	0.9517	2.1196	3.0967	2.3833	2.8006	2.6437	1.6463	2.3139	24	14	21	41	28	37	24	14	28	40	31	34	31	22	31	-	--	-	-	-	-
Unigene0001062	19.449	29.7953	35.5221	4.5844	29.6526	18.5891	29.4533	26.4367	16.2779	32.4868	4.2332	4.2012	25.7032	14.2263	37.8115	412	746	809	113	658	438	678	671	371	724	95	88	520	328	874	-	--	-	-	-	-
Unigene0001063	1.1241	0.788	0.3883	1.6837	0.8891	2.9451	1.7142	0.965	1.0149	0.7327	0.8791	1.2342	0.8071	2.0951	1.2068	35	29	13	61	29	102	58	36	34	24	29	38	24	71	41	CYP707A4	PREDICTED: abscisic acid 8'-hydroxylase 4-like [Daucus carota subsp. sativus] [Daucus carota]	ko00906//Carotenoid biosynthesis//Metabolism of terpenoids and polyketides//Metabolism	-	-	-
Unigene0001064	0	0	0	0	0	0	0	0	0	0	0	0	0	0	0	0	0	0	0	0	0	0	0	0	0	0	0	0	0	0	GA14587	Carboxypeptidase A2 [Symbiodinium microadriaticum]	-	-	-	-
Unigene0001065	25.6742	25.2775	36.4168	28.759	30.0375	25.8927	26.5976	27.9718	27.6732	28.8368	24.9118	35.1382	28.5465	30.9344	30.0573	501	583	764	653	614	562	564	654	581	592	515	678	532	657	640	At1g49140	PREDICTED: NADH dehydrogenase [ubiquinone] 1 beta subcomplex subunit 10-A-like [Daucus carota subsp. sativus] [Daucus carota]	ko00190//Oxidative phosphorylation//Energy metabolism//Metabolism	-	-	-
Unigene0001066	2.0242	1.4462	1.9246	2.6287	2.1041	2.6691	2.1111	1.5768	1.4633	2.4371	3.0571	2.1381	1.413	0.9919	1.0718	45	38	46	68	49	66	51	42	35	57	72	47	30	24	26	-	--	-	-	-	-
Unigene0001067	47.363	31.721	37.6727	29.8626	51.4682	30.603	23.2185	34.136	31.2265	28.9896	29.8746	37.3795	39.7673	34.6508	22.8389	1070	847	915	785	1218	769	570	924	759	689	715	835	858	852	563	ybeY	Cof protein [Cynara cardunculus var. scolymus] [Cynara cardunculus]	-	-	-	-
Unigene0001068	0	0	0	0	1.6608	0.7821	4.4473	1.694	0.8085	1.6537	0	0	3.947	2.0425	0	0	0	0	0	18	9	50	21	9	18	0	0	39	23	0	UGT92A1	UGTPg23 [Panax ginseng]	-	-	GO:0003824//catalytic activity;GO:0016757//transferase activity, transferring glycosyl groups;GO:0016740//transferase activity	-
Unigene0001069	0	20.4625	3.4708	0.6532	0	0	0	0	0.5138	1.8391	0.3261	0	0.6512	1.3968	0	0	350	54	11	0	0	0	0	8	28	5	0	9	22	0	-	hypothetical protein MANES_11G030700 [Manihot esculenta]	-	-	-	-
Unigene0001070	0.9031	2.1534	2.9784	1.4818	1.646	1.181	2.4933	0.6852	3.2814	2.2632	2.0925	1.4946	1.6334	2.414	1.8059	11	31	39	21	21	16	33	10	43	29	27	18	19	32	24	-	Phenazine biosynthesis PhzC/PhzF protein [Theobroma cacao]	-	-	-	-
Unigene0001071	3.7695	0.3271	0.9889	2.4089	3.4139	1.3903	1.3342	2.5007	1.3475	1.2862	1.6422	2.8347	0.506	1.5985	0	39	4	11	29	37	16	15	31	15	14	18	29	5	18	0	-	--	-	-	-	-
Unigene0001072	3.2526	2.215	4.3536	2.4544	2.6506	3.6374	2.9202	2.0525	3.0968	1.8098	1.4977	2.5674	3.4057	0.5102	2.4719	41	33	59	36	35	51	40	31	42	24	20	32	41	7	34	-	--	-	-	-	-
Unigene0001073	16.3785	13.0973	14.8457	13.1602	16.9916	17.0164	17.7445	18.6912	15.2618	18.3682	14.2967	16.8386	17.6528	11.9965	15.0867	784	741	764	733	852	906	923	1072	786	925	725	797	807	625	788	LIP1P	PREDICTED: lipoyl synthase, chloroplastic-like [Daucus carota subsp. sativus] [Daucus carota]	ko00785//Lipoic acid metabolism//Metabolism of cofactors and vitamins//Metabolism	-	GO:0051536//iron-sulfur cluster binding;GO:0051540//metal cluster binding;GO:0016783//sulfurtransferase activity;GO:0005488//binding;GO:0016740//transferase activity;GO:0016782//transferase activity, transferring sulfur-containing groups;GO:0003824//catalytic activity	GO:0046394//carboxylic acid biosynthetic process;GO:1901576//organic substance biosynthetic process;GO:0072330//monocarboxylic acid biosynthetic process;GO:0044763//single-organism cellular process;GO:0006631//fatty acid metabolic process;GO:0032787//monocarboxylic acid metabolic process;GO:0044237//cellular metabolic process;GO:0043436//oxoacid metabolic process;GO:0009058//biosynthetic process;…
Unigene0001074	4.5601	4.0639	4.3924	4.5635	4.005	4.3731	3.7301	3.1631	4.6151	4.2189	4.4575	2.6441	3.3105	2.607	3.9191	225	237	233	262	207	240	200	187	245	219	233	129	156	140	211	serinc	PREDICTED: probable serine incorporator isoform X2 [Daucus carota subsp. sativus] [Daucus carota]	-	-	-	-
Unigene0001075	34.1785	58.687	46.8279	49.9013	37.8612	30.6275	40.7701	45.4266	38.5781	22.6511	36.5391	40.5057	30.6335	39.4208	44.3958	611	1240	900	1038	709	609	792	973	742	426	692	716	523	767	866	-	--	-	-	-	-
Unigene0001076	20.3191	30.5625	26.9033	30.898	23.3824	24.1273	23.9122	24.6023	23.8742	14.4146	21.5119	22.2724	14.4069	22.6612	21.5885	477	848	679	844	575	630	610	692	603	356	535	517	323	579	553	-	--	-	-	-	-
Unigene0001077	0.2807	0.665	0.8878	0.5308	0.804	0.7067	0.1033	0.2343	0.3653	0.1067	0.636	0.1703	0.4703	0.3611	0.6689	5	14	17	11	15	14	2	5	7	2	12	3	8	7	13	-	--	-	-	-	-
Unigene0001078	1.564	2.5142	2.286	3.0531	2.5168	2.7921	2.9608	1.8275	3.115	1.5291	2.5097	2.6889	0.7954	1.9707	2.9486	70	133	110	159	118	139	144	98	150	72	119	119	34	96	144	-	Copper ion transmembrane transporters [Theobroma cacao]	-	-	-	-
Unigene0001079	2.0009	1.9804	2.107	2.4983	1.4056	3.1566	2.0845	1.7645	2.3861	1.9737	2.744	1.68	1.6208	1.5609	2.0414	53	62	60	77	39	93	60	56	68	55	77	44	41	45	59	-	--	-	-	-	-
Unigene0001080	1.099	1.1245	0.4992	1.0324	0.8784	1.1489	1.0114	0.9173	0.7127	0.6074	0.9168	0.5687	0.5085	0.6575	0.5622	43	52	21	47	36	50	43	43	30	25	38	22	19	28	24	-	--	-	-	-	-
Unigene0001081	0	0	0	0	0	0	0	0	0	0	0	0	0	0	0	0	0	0	0	0	0	0	0	0	0	0	0	0	0	0	-	--	-	-	-	-
Unigene0001082	1.3018	1.6945	0.0931	2.9261	2.8679	2.4308	1.2901	1.7551	0.6515	1.523	1.6069	1.5191	0.6291	0.7361	1.1931	13	20	1	34	30	27	14	21	7	16	17	15	6	8	13	-	--	-	-	-	-
Unigene0001083	0.6208	0.7353	0.5774	0.6402	1.0667	0.7814	1.1425	0.2072	0.9232	0.8261	0	1.1301	0.39	0.2281	0.6827	5	7	5	6	9	7	10	2	8	7	0	9	3	2	6	-	--	-	-	-	-
Unigene0001084	0.3034	0.5134	1.2229	0.4346	0.9655	0.1818	0.0931	0.5064	0.094	0.2884	0.8592	0	0.3177	0	0	3	6	13	5	10	2	1	6	1	3	9	0	3	0	0	-	--	-	-	-	-
Unigene0001085	1.3413	1.0876	1.4295	0.9366	1.0404	1.4069	1.2343	1.4693	1.7661	1.0093	1.3188	1.0174	1.1996	1.3608	1.2036	48	46	55	39	39	56	48	63	68	38	50	36	41	53	47	-	--	-	-	-	-
Unigene0001086	19.785	16.5506	27.7341	19.8933	17.9949	22.5168	29.2109	28.9614	22.6297	24.7479	22.5214	19.6986	44.998	25.4214	31.6608	1418	1402	2137	1659	1351	1795	2275	2487	1745	1866	1710	1396	3080	1983	2476	-	PREDICTED: RNA polymerase II degradation factor 1 [Vitis vinifera]	-	-	-	-
Unigene0001087	4.938	5.9187	6.5068	3.8116	3.841	4.5217	4.7546	3.9305	5.0571	5.0414	5.0064	5.1327	4.1173	4.9151	5.6987	108	153	153	97	88	110	113	103	119	116	116	111	86	117	136	ADNT1	PREDICTED: mitochondrial substrate carrier family protein B-like isoform X2 [Daucus carota subsp. sativus] [Daucus carota]	-	-	-	-
Unigene0001088	0	1.3002	0	0.4953	0.1834	0.4317	1.149	0.1603	1.6961	0.1826	0.3626	0	0.5028	0.2647	0.7042	0	16	0	6	2	5	13	2	19	2	4	0	5	3	8	-	--	-	-	-	-
Unigene0001089	21.4458	26.8964	24.4057	23.4326	30.6276	24.4692	20.9731	26.5116	18.3645	22.3607	23.1286	25.6208	15.6959	17.9967	21.0436	877	1300	1073	1115	1312	1113	932	1299	808	962	1002	1036	613	801	939	Tsen54	PREDICTED: tRNA-splicing endonuclease subunit Sen54 isoform X1 [Daucus carota subsp. sativus] [Daucus carota]	-	-	-	-
Unigene0001090	0.0747	0.3159	0.1389	0.3851	0.2852	0.4028	0.8934	0.374	1.8046	0.5679	0.4934	0.3021	0.4692	1.0978	0.2737	1	5	2	6	4	6	13	6	26	8	7	4	6	16	4	-	--	-	-	-	-
Unigene0001091	4.5248	1.9705	3.7755	5.204	4.3831	2.6921	2.3881	1.4995	3.7727	3.7317	2.3868	4.9125	1.5328	2.0175	2.4393	68	35	61	91	69	45	39	27	61	59	38	73	22	33	40	-	--	-	-	-	-
Unigene0001092	13.8579	22.0496	22.958	20.3235	19.7451	11.901	12.372	12.4291	21.1466	14.7452	12.365	14.3635	13.4276	17.6735	19.145	201	378	358	343	300	192	195	216	330	225	190	206	186	279	303	-	--	-	-	-	-
Unigene0001093	3.4576	2.9254	2.1441	3.9125	4.5111	1.5025	4.1365	1.7796	1.8211	1.5337	3.427	2.0981	2.5947	2.5944	2.5878	60	60	40	79	82	29	78	37	34	28	63	36	43	49	49	-	PREDICTED: uncharacterized protein LOC103494132 isoform X3 [Cucumis melo]	-	-	-	-
Unigene0001094	0.3044	0.0429	0.1888	0	0	0	0.0934	0.127	1.0846	0	0.5747	0.3592	0.2125	0.2331	0.1395	6	1	4	0	0	0	2	3	23	0	12	7	4	5	3	-	--	-	-	-	-
Unigene0001095	0.8749	0.806	0.434	0.7853	1.095	0.7691	1.2166	0.3732	1.1023	0.5544	1.3396	0.9241	1.1603	0.7145	0.873	45	49	24	47	59	44	68	23	61	30	73	47	57	40	49	-	--	-	-	-	-
Unigene0001096	1.5712	0.843	1.1763	1.2186	0.7682	0.8613	1.0932	0.7036	0.8192	1.2385	0.9767	1.4727	1.0433	0.7042	1.2643	41	26	33	37	21	25	31	22	23	34	27	38	26	20	36	At1g18900	pentatricopeptide repeat-containing family protein [Populus trichocarpa]	-	-	-	-
Unigene0001097	10.3444	14.9809	10.4997	13.3352	14.1279	8.0103	10.7354	8.0349	13.1587	7.4284	8.3746	7.5598	10.3176	9.7472	9.1342	274	469	299	411	392	236	309	255	375	207	235	198	261	281	264	DTWD2	PREDICTED: DTW domain-containing protein 2 [Nelumbo nucifera]	-	-	-	-
Unigene0001098	5.2392	7.0169	8.5882	9.3284	6.1005	0.7393	12.2372	3.8041	5.2845	9.3348	5.4333	9.1953	5.3383	0.2375	0.2799	223	353	393	462	272	35	566	194	242	418	245	387	217	11	13	-	heavy metal-associated isoprenylated plant protein 7-like [Cajanus cajan]	-	-	GO:0043167//ion binding;GO:0005488//binding;GO:0043169//cation binding	-
Unigene0001099	6.2859	2.8777	4.1063	2.7555	2.5212	1.7261	6.2061	3.587	3.4873	2.1584	5.2711	3.0455	4.1022	3.9577	2.7687	645	349	453	329	271	197	692	441	385	233	573	309	402	442	310	GLR3.4	PREDICTED: glutamate receptor 3.4-like isoform X1 [Daucus carota subsp. sativus] [Daucus carota]	-	-	-	-
Unigene0001100	3.3096	3.9202	5.3652	5.2822	4.6037	4.4207	3.8288	3.1568	4.1307	2.6066	2.8562	3.8252	2.8713	1.3032	2.7731	35	49	61	65	51	52	44	40	47	29	32	40	29	15	32	-	PREDICTED: WD repeat-containing protein 6 isoform X2 [Jatropha curcas]	-	-	-	-
Unigene0001101	7.7133	7.0297	5.8744	5.9393	8.0058	5.7943	5.4784	5.7463	7.2653	4.3794	4.1046	3.0103	4.2822	5.0893	5.5745	298	321	244	267	324	249	230	266	302	178	168	115	158	214	235	-	PREDICTED: uncharacterized protein LOC108194379 [Daucus carota subsp. sativus] [Daucus carota]	-	-	-	-
Unigene0001102	5.2768	8.3378	9.6538	9.0699	9.0406	10.902	10.9018	8.5457	6.4311	8.6696	5.7396	11.698	3.8055	8.4123	4.4516	151	282	297	302	271	347	339	293	198	261	174	331	104	262	139	-	--	-	-	-	-
Unigene0001103	5.1305	5.019	2.0878	2.1357	7.0405	3.3874	6.4918	3.9475	2.9803	6.3245	3.7078	4.459	5.7918	1.915	4.6284	64	74	28	31	92	47	88	59	40	83	49	55	69	26	63	-	--	-	-	-	-
Unigene0001104	14.3409	12.6326	9.7511	14.0019	15.3366	11.3019	12.4037	12.6509	14.2571	13.2433	12.2517	9.2711	14.9212	13.5516	11.0217	316	329	231	359	354	277	297	334	338	307	286	202	314	325	265	-	--	-	-	-	-
Unigene0001105	3.5644	3.1477	4.7245	3.226	2.0416	2.7639	2.6959	2.5008	2.5986	2.6258	2.1449	2.3206	3.2074	3.582	2.3479	320	334	456	337	192	276	263	269	251	248	204	206	275	350	230	At1g18390	PREDICTED: LEAF RUST 10 DISEASE-RESISTANCE LOCUS RECEPTOR-LIKE PROTEIN KINASE-like 1.2 isoform X1 [Daucus carota subsp. sativus] [Daucus carota]	-	-	-	-
Unigene0001106	2.2458	2.1172	1.7905	2.2609	1.0413	1.9614	2.2438	1.2317	2.4452	1.7077	2.3621	1.9468	0.7391	2.4761	1.2937	35	39	30	41	17	34	38	23	41	28	39	30	11	42	22	-	--	-	-	-	-
Unigene0001107	1.5176	1.4445	1.941	1.7119	0.9055	1.535	3.9279	1.6625	1.0579	1.8934	0.9849	2.3022	2.185	0.7843	1.5647	16	18	22	21	10	18	45	21	12	21	11	24	22	9	18	-	--	-	-	-	-
Unigene0001108	0.3663	0.5424	0.4685	1.2593	1.0928	0.6587	0.8006	1.2612	0.8938	0.7399	0.9509	0.9262	0.3356	1.136	0.8393	8	14	11	32	25	16	19	33	21	17	22	20	7	27	20	pefA	PREDICTED: sorcin [Ricinus communis]	-	-	-	-
Unigene0001109	0.7899	0.3342	0.8163	0.6411	0.5446	0.7496	0.7673	0.6226	0.4894	1.3348	0.3314	0.4882	0.919	0.4032	0.4826	18	9	20	17	13	19	19	17	12	32	8	11	20	10	12	-	--	-	-	-	-
Unigene0001110	3.4475	2.9624	2.5052	1.4351	1.1313	1.5497	2.6768	2.8324	1.4519	2.0993	2.5932	1.253	1.9177	1.6333	4.1468	64	65	50	31	22	32	54	63	29	41	51	23	34	33	84	-	--	-	-	-	-
Unigene0001111	3.5251	9.6718	8.1971	11.3607	8.6533	8.3758	6.6733	6.956	11.2568	4.1645	5.4665	4.8383	4.192	5.0665	8.3303	140	454	350	525	360	370	288	331	481	174	230	190	159	219	361	-	--	-	-	-	-
Unigene0001112	6.8601	4.9966	9.7656	7.0236	4.8974	7.9374	6.9169	4.3813	7.8731	7.7115	6.9823	6.9982	5.6216	6.7963	7.8724	115	99	176	137	86	148	126	88	142	136	124	116	90	124	144	-	PREDICTED: mitochondrial metalloendopeptidase OMA1-like [Cicer arietinum]	-	-	-	-
Unigene0001113	0.8255	0.8647	0.3656	0.5405	0.8631	0.6715	0.6873	0.4593	0.8038	0.5231	0.9647	0.5168	0.6997	0.3973	0.6845	21	26	10	16	23	19	19	14	22	14	26	13	17	11	19	-	--	-	-	-	-
Unigene0001114	16.7173	14.5704	17.669	16.7961	18.4061	16.4676	23.6104	18.2681	17.4725	20.8262	16.6693	21.9144	19.0416	19.9898	12.7304	763	786	867	892	880	836	1171	999	858	1000	806	989	830	993	634	SNRPB	PREDICTED: small nuclear ribonucleoprotein-associated protein B' [Jatropha curcas]	ko03040//Spliceosome//Transcription//Genetic Information Processing	GO:0005622//intracellular;GO:0043226//organelle;GO:0044464//cell part;GO:0019012//virion;GO:0043231//intracellular membrane-bounded organelle;GO:0032991//macromolecular complex;GO:0044423//virion part;GO:0044424//intracellular part;GO:0043229//intracellular organelle;GO:0005623//cell;GO:0043227//membrane-bounded organelle	-	-
Unigene0001115	1.2148	0.7341	0.2767	0.9375	1.278	0.6241	1.6198	0.3931	0.7143	0.6598	0.9828	0.4513	0.623	0.2506	0.7952	49	35	12	44	54	28	71	19	31	28	42	18	24	11	35	-	--	-	-	-	-
Unigene0001116	16.8248	20.2365	19.739	13.8549	22.889	17.129	18.6119	24.7083	20.4871	14.9338	14.498	17.5489	13.8112	15.5662	15.6878	287	408	362	275	409	325	345	505	376	268	262	296	225	289	292	Os03g0733400	PREDICTED: zinc finger BED domain-containing protein RICESLEEPER 1-like [Sesamum indicum]	-	-	-	-
Unigene0001117	3.3936	0.658	1.1179	4.2533	2.6322	6.6741	4.3591	3.0094	4.2713	4.0994	2.8029	5.2911	1.1845	1.1043	1.2311	48	11	17	70	39	105	67	51	65	61	42	74	16	17	19	-	--	-	-	-	-
Unigene0001118	0.6498	0.1499	0.4945	0.3554	0.9587	0.1062	0.1087	0.1479	0.2196	0.73	0.7249	0.239	0.3711	0.1086	0.4331	11	3	9	7	17	2	2	3	4	13	13	4	6	2	8	-	--	-	-	-	-
Unigene0001119	20.2071	15.3029	17.2549	21.1242	22.3894	15.4272	13.9009	16.9204	10.7762	17.3812	13.0079	18.8949	7.2147	13.392	15.2402	305	273	280	371	354	259	228	306	175	276	208	282	104	220	251	At5g40240	PREDICTED: WAT1-related protein At5g40240-like [Malus domestica]	-	-	-	-
Unigene0001120	12.3844	11.3276	13.3094	12.3692	14.7781	11.0589	8.2395	9.4282	10.344	11.2945	11.769	14.1325	9.5504	6.5351	9.816	148	160	171	172	185	147	107	135	133	142	149	167	109	85	128	OVA4	PREDICTED: tryptophan--tRNA ligase, chloroplastic/mitochondrial [Daucus carota subsp. sativus] [Daucus carota]	ko00970//Aminoacyl-tRNA biosynthesis//Translation//Genetic Information Processing	GO:0044444//cytoplasmic part;GO:0043229//intracellular organelle;GO:0009536//plastid;GO:0044464//cell part;GO:0043231//intracellular membrane-bounded organelle;GO:0005737//cytoplasm;GO:0044424//intracellular part;GO:0043227//membrane-bounded organelle;GO:0043226//organelle;GO:0005622//intracellular;GO:0005623//cell	GO:0003824//catalytic activity;GO:0016874//ligase activity;GO:0016875//ligase activity, forming carbon-oxygen bonds;GO:0004812//aminoacyl-tRNA ligase activity;GO:0016876//ligase activity, forming aminoacyl-tRNA and related compounds	GO:0003006//developmental process involved in reproduction;GO:0043603//cellular amide metabolic process;GO:0006807//nitrogen compound metabolic process;GO:0009059//macromolecule biosynthetic process;GO:0043604//amide biosynthetic process;GO:0044260//cellular macromolecule metabolic process;GO:0044271//cellular nitrogen compound biosynthetic process;GO:0071840//cellular component organization or b…
Unigene0001121	4.7227	4.9291	3.3667	2.8441	3.6199	6.1365	4.1874	4.8911	4.8701	5.4393	5.4992	4.2533	3.3208	4.8143	3.5384	137	169	105	96	110	198	132	170	152	166	169	122	92	152	112	-	PREDICTED: uncharacterized protein LOC100240762 [Vitis vinifera]	-	-	-	-
Unigene0001122	0.8563	2.4956	1.6815	0.8177	1.3625	0.7699	1.4885	0.9529	2.3877	0.4522	0.6287	0.2887	0.5978	0.4371	0.6976	9	31	19	10	15	9	17	12	27	5	7	3	6	5	8	-	--	-	-	-	-
Unigene0001123	0.2863	1.5343	3.6399	2.2968	3.3713	1.0297	0.7905	1.4339	2.8388	3.1753	3.2434	1.2548	0.9994	1.6662	1.487	3	19	41	28	37	12	9	18	32	35	36	13	10	19	17	-	--	-	-	-	-
Unigene0001124	11.7898	9.8811	15.1463	9.6317	15.8099	9.3276	16.6955	9.1453	12.8144	13.6325	7.6985	16.861	6.9422	10.0423	13.1438	425	421	587	404	597	374	654	395	497	517	294	601	239	394	517	-	PREDICTED: uncharacterized protein LOC108227876 [Daucus carota subsp. sativus] [Daucus carota]	-	-	-	-
Unigene0001125	14.788	15.7828	21.1269	18.7728	13.748	16.9447	16.277	18.8764	14.4633	13.5052	12.3166	19.9406	11.3349	18.9154	14.3498	153	193	235	226	149	195	183	234	161	147	135	204	112	213	162	-	--	-	-	-	-
Unigene0001126	1.9089	0.7178	0.7234	0.7899	0.7424	0.1271	0.5856	0.295	0.5257	0.8064	0.4672	1.43	1.1845	0.1949	0.7127	27	12	11	13	11	2	9	5	8	12	7	20	16	3	11	At4g27290	PREDICTED: G-type lectin S-receptor-like serine/threonine-protein kinase At4g27290 [Daucus carota subsp. sativus] [Daucus carota]	-	-	-	-
Unigene0001127	0	0	0	0.1549	0	0	0	0	0	0	0.085	0	0	0	0.0826	0	0	0	2	0	0	0	0	0	0	1	0	0	0	1	-	--	-	-	-	-
Unigene0001128	0.6923	0.9303	0.9848	1.3649	1.7883	1.135	1.9113	0.8837	0.9463	0.4645	0.8457	0.5354	0.3411	0.5238	0.5971	17	27	26	39	46	31	51	26	25	12	22	13	8	14	16	-	--	-	-	-	-
Unigene0001129	0.7323	0.7594	0.3735	0.2639	0.0902	0.6796	0.6956	0.2169	1.8442	0.0898	0.2007	1.1944	0.5194	1.1503	0.1515	31	38	17	13	4	32	32	11	84	4	9	50	21	53	7	-	--	-	-	-	-
Unigene0001130	8.5254	21.4293	17.6305	16.1476	20.9392	19.9432	21.3275	8.9806	10.3088	10.6213	16.8761	5.3573	12.3069	19.6968	13.199	103	306	229	227	265	268	280	130	134	135	216	64	142	259	174	-	--	-	-	-	-
Unigene0001131	0.8583	0	0	0	0	2.1221	0	0	1.1302	2.1757	2.0255	0	2.4716	0	1.7044	12	0	0	0	0	33	0	0	17	32	30	0	33	0	26	-	--	-	-	-	-
Unigene0001132	0	1.5438	0.6641	2.1817	0.0757	0.7845	0	1.6553	0.0737	1.0557	1.947	0	0	4.3733	1.236	0	23	9	32	1	11	0	25	1	14	26	0	0	60	17	-	--	-	-	-	-
Unigene0001133	2.2289	2.5484	5.2671	2.2262	1.3227	3.737	2.5501	4.1731	3.2475	3.9511	3.2412	2.7416	2.2077	3.1549	2.374	37	50	94	43	23	69	46	83	58	69	57	45	35	57	43	-	--	-	-	-	-
Unigene0001134	3.2269	3.7997	4.1199	3.4091	3.3061	3.6588	4.4827	3.6453	3.0374	4.0148	3.5407	2.4528	4.5733	2.4833	3.5695	314	437	431	386	337	396	474	425	318	411	365	236	425	263	379	At3g47570	PREDICTED: probable LRR receptor-like serine/threonine-protein kinase At3g47570 isoform X1 [Daucus carota subsp. sativus] [Daucus carota]	-	-	GO:0003824//catalytic activity;GO:0016740//transferase activity	-
Unigene0001135	0.6363	0.5384	0.0846	0.3125	0.1736	0.1634	0.0837	0.5311	0.6759	0	0.429	1.8386	0	0.167	0	7	7	1	4	2	2	1	7	8	0	5	20	0	2	0	-	--	-	-	-	-
Unigene0001136	0.6251	1.2845	1.246	1.3048	1.4493	0.3212	0.904	0.5963	0.581	0.3396	0.6744	0.3613	1.1221	0.3282	0.4092	7	17	15	17	17	4	11	8	7	4	8	4	12	4	5	-	--	-	-	-	-
Unigene0001137	45.4388	46.3163	57.87	47.2432	56.0326	52.2673	38.0136	41.4775	52.0736	48.1445	37.2882	37.1613	32.4066	42.3912	38.6724	3575	4307	4895	4325	4618	4574	3250	3910	4408	3985	3108	2891	2435	3630	3320	-	PREDICTED: rab11 family-interacting protein 3 isoform X2 [Solanum lycopersicum]	-	-	-	-
Unigene0001138	0.2233	0.0378	0.1038	0.2878	0.3197	0.3412	0.2055	0.2795	0	0.1698	0.3372	0.7903	0.5611	0.0615	0.2865	10	2	5	15	15	17	10	15	0	8	16	35	24	3	14	PME53	PREDICTED: probable pectinesterase 53 [Daucus carota subsp. sativus] [Daucus carota]	ko00500//Starch and sucrose metabolism//Carbohydrate metabolism//Metabolism;ko00040//Pentose and glucuronate interconversions//Carbohydrate metabolism//Metabolism	GO:0044424//intracellular part;GO:0005622//intracellular;GO:0044464//cell part;GO:0005623//cell	GO:0016787//hydrolase activity;GO:0003824//catalytic activity;GO:0052689//carboxylic ester hydrolase activity;GO:0016788//hydrolase activity, acting on ester bonds	GO:1901575//organic substance catabolic process;GO:0071704//organic substance metabolic process;GO:0044238//primary metabolic process;GO:0009314//response to radiation;GO:0009987//cellular process;GO:0016043//cellular component organization;GO:0071840//cellular component organization or biogenesis;GO:0016052//carbohydrate catabolic process;GO:0005975//carbohydrate metabolic process;GO:0009812//fl…
Unigene0001139	11.5609	9.3848	11.9884	9.9356	14.3174	12.0792	7.6197	6.0631	6.8973	8.6872	8.3319	9.0848	9.3243	7.0335	10.595	148	142	165	148	192	172	106	93	95	117	113	115	114	98	148	-	--	-	-	-	-
Unigene0001140	1.6314	1.2269	0.5901	0.4673	0.173	0.4889	0.9174	0.2269	1.3478	1.0338	0.2566	0.8249	0.6643	0	1.1628	18	16	7	6	2	6	11	3	16	12	3	9	7	0	14	-	--	-	-	-	-
Unigene0001141	0.8722	0.7668	1.0816	0.8377	0.9632	1.8757	1.3062	0.6851	1.8279	0.8778	1.0977	1.0723	0.6267	0.8328	1.4419	51	53	68	57	59	122	83	48	115	54	68	62	35	53	92	-	--	-	-	-	-
Unigene0001142	14.7579	18.2951	15.2191	16.2676	12.6183	5.8264	7.3809	7.0154	10.6752	9.9415	7.9949	8.3061	9.2717	7.8409	9.3499	230	337	255	295	206	101	125	131	179	163	132	128	138	133	159	Os01g0549700	PREDICTED: DEAD-box ATP-dependent RNA helicase 56-like [Fragaria vesca subsp. vesca] [Fragaria vesca]	ko03013//RNA transport//Translation//Genetic Information Processing;ko03040//Spliceosome//Transcription//Genetic Information Processing;ko03015//mRNA surveillance pathway//Translation//Genetic Information Processing	-	GO:0016462//pyrophosphatase activity;GO:0016787//hydrolase activity;GO:0005488//binding;GO:0017111//nucleoside-triphosphatase activity;GO:0032550//purine ribonucleoside binding;GO:0001882//nucleoside binding;GO:1901363//heterocyclic compound binding;GO:0001883//purine nucleoside binding;GO:0097159//organic cyclic compound binding;GO:0016818//hydrolase activity, acting on acid anhydrides, in phosp…	-
Unigene0001143	1.0647	2.5335	0.7427	1.6584	1.461	0.4188	0.8573	1.8327	1.8554	0.759	0.8793	2.0189	1.6722	2.0175	1.5246	16	45	12	29	23	7	14	33	30	12	14	30	24	33	25	-	--	-	-	-	-
Unigene0001144	6.7453	6.7114	10.1138	8.3244	5.512	4.245	5.7355	3.8057	5.3917	5.8987	5.7558	4.6387	6.4978	5.4538	6.157	250	294	403	359	214	175	231	169	215	230	226	170	230	220	249	At1g30350	PREDICTED: probable pectate lyase 4 [Solanum tuberosum]	ko00040//Pentose and glucuronate interconversions//Carbohydrate metabolism//Metabolism	-	-	-
Unigene0001145	0	0	0	0	0	0	0	0	0	0	0	0	0	0	0	0	0	0	0	0	0	0	0	0	0	0	0	0	0	0	-	--	-	-	-	-
Unigene0001146	1.2623	0	0.63	0.1588	2.7628	3.903	4.25	1.3876	2.7758	2.6925	3.5456	1.4946	1.3863	2.2914	1.298	41	0	22	6	94	141	150	54	97	92	122	48	43	81	46	-	--	-	-	-	-
Unigene0001147	62.3866	78.5513	68.48	68.5299	60.0118	71.3782	54.1772	66.4798	74.3161	58.0221	36.1194	66.5593	48.6071	68.0032	65.1663	1438	2140	1697	1838	1449	1830	1357	1836	1843	1407	882	1517	1070	1706	1639	At5g38830	PREDICTED: cysteine--tRNA ligase 2, cytoplasmic-like isoform X1 [Daucus carota subsp. sativus] [Daucus carota]	ko00970//Aminoacyl-tRNA biosynthesis//Translation//Genetic Information Processing	-	GO:0016876//ligase activity, forming aminoacyl-tRNA and related compounds;GO:0016874//ligase activity;GO:0004812//aminoacyl-tRNA ligase activity;GO:0003824//catalytic activity;GO:0016875//ligase activity, forming carbon-oxygen bonds	GO:0019538//protein metabolic process;GO:0009059//macromolecule biosynthetic process;GO:0044763//single-organism cellular process;GO:0043038//amino acid activation;GO:0006418//tRNA aminoacylation for protein translation;GO:0044267//cellular protein metabolic process;GO:0008152//metabolic process;GO:0006518//peptide metabolic process;GO:0044237//cellular metabolic process;GO:0071704//organic subst…
Unigene0001148	0.224	0.0948	0	0.0963	0.499	0.1007	0	0.0623	0.0694	0.071	0.0705	0.5287	0.1173	0.3088	0	6	3	0	3	14	3	0	2	2	2	2	14	3	9	0	-	PREDICTED: probable serine/threonine-protein kinase At1g54610 isoform X1 [Daucus carota subsp. sativus] [Daucus carota]	-	-	-	-
Unigene0001149	0.075	0.0635	0	0	0	0	0.2762	0.1253	0	0	0.5667	0	0.1572	0	0	1	1	0	0	0	0	4	2	0	0	8	0	2	0	0	-	--	-	-	-	-
Unigene0001150	0	0	0	0	0	0	0	0	0	0	0	0	0	0	0	0	0	0	0	0	0	0	0	0	0	0	0	0	0	0	RPL23	PREDICTED: 60S ribosomal protein L23 [Solanum tuberosum]	ko03010//Ribosome//Translation//Genetic Information Processing	GO:1990904//ribonucleoprotein complex;GO:0044464//cell part;GO:0005623//cell;GO:0005622//intracellular;GO:0032991//macromolecular complex;GO:0030529//intracellular ribonucleoprotein complex;GO:0044424//intracellular part	-	GO:0010467//gene expression;GO:0008152//metabolic process;GO:0043170//macromolecule metabolic process;GO:0071704//organic substance metabolic process
Unigene0001151	1.1747	0.3823	0.5043	0.466	0.7764	0.7312	2.4115	0.8296	1.0078	0.4295	1.1088	0.4569	0.1892	1.0793	0.9109	13	5	6	6	9	9	29	11	12	5	13	5	2	13	11	-	--	-	-	-	-
Unigene0001152	8.6415	5.0331	10.12	8.0186	6.4262	6.6853	6.1083	6.7811	7.0133	6.3539	5.4527	5.0979	6.7535	5.3363	3.3285	552	380	695	596	430	475	424	519	482	427	369	322	412	371	232	-	--	-	-	-	-
Unigene0001153	0.8866	0.3375	0.4948	0.5334	0.804	0.6377	1.3462	0.7769	0.8652	0.5899	0.8369	1.4794	1.3461	0.4073	0.65	20	9	12	14	19	16	33	21	21	14	20	33	29	10	16	-	--	-	-	-	-
Unigene0001154	2.3466	7.8196	4.802	9.4011	6.307	1.8501	1.3621	2.983	3.5904	1.1668	3.6463	3.5051	1.1341	1.161	1.7867	65	256	143	303	183	57	41	99	107	34	107	96	30	35	54	CML40	PREDICTED: calcium-binding protein CML39-like [Ipomoea nil]	ko04626//Plant-pathogen interaction//Environmental adaptation//Organismal Systems	-	-	-
Unigene0001155	1.5929	0.6446	0.773	0.9523	1.124	1.1208	0.5736	0.289	0.7081	0.1317	0.5884	0.4903	0.145	0.4454	1.0155	23	11	12	16	17	18	9	5	11	2	9	7	2	7	16	-	--	-	-	-	-
Unigene0001156	0	0	0.03	0.0416	0	0.029	0.0297	0	0.03	0	0	0	0	0	0	0	0	2	3	0	2	2	0	2	0	0	0	0	0	0	WRKY61	PREDICTED: probable WRKY transcription factor 61 [Nicotiana tomentosiformis]	-	-	-	-
Unigene0001157	14.7202	12.2213	18.0851	16.3378	15.0293	14.7911	17.0234	14.2895	19.4982	16.7606	17.0156	15.3646	15.9079	20.3235	16.6286	374	367	494	483	400	418	470	435	533	448	458	386	386	562	461	-	D-site 20S pre-rRNA nuclease [Cynara cardunculus var. scolymus] [Cynara cardunculus]	ko03008//Ribosome biogenesis in eukaryotes//Translation//Genetic Information Processing	-	-	-
Unigene0001158	0.3098	0.4717	0.3457	0.1065	0.9463	0.8355	0	0	0.3455	0.2356	0.3509	0.5012	0.1946	0.3985	0.6245	5	9	6	2	16	15	0	0	6	4	6	8	3	7	11	-	--	-	-	-	-
Unigene0001159	1.623	1.1859	0.4117	0.5072	0.8451	0.5969	1.0862	0.4926	0.8228	0.4909	0.766	0.5223	1.4677	0.5423	0.4733	22	19	6	8	12	9	16	8	12	7	11	7	19	8	7	-	--	-	-	-	-
Unigene0001160	0.638	0.5398	0.7417	0.7539	0.7613	0.3585	0.2935	0.3993	1.26	0.5306	0.9786	0.5645	1.0855	0.5129	0.3654	8	8	10	11	10	5	4	6	17	7	13	7	13	7	5	-	--	-	-	-	-
Unigene0001161	6.9351	5.9269	7.6235	6.0203	6.2192	8.3763	5.9952	6.7236	6.576	6.925	4.4964	7.297	6.8949	7.1443	7.1261	99	100	117	100	93	133	93	115	101	104	68	103	94	111	111	-	--	-	-	-	-
Unigene0001162	2.5871	3.1617	3.4759	2.0381	1.7837	2.9074	2.4469	1.9193	1.937	1.981	3.1204	1.4536	1.806	2.311	2.5686	36	52	52	33	26	45	37	32	29	29	46	20	24	35	39	-	PREDICTED: pentatricopeptide repeat-containing protein At5g65560-like isoform X1 [Nelumbo nucifera]	-	-	-	-
Unigene0001163	1.8055	0.2546	1.6094	1.487	0.5027	1.8261	1.6615	3.0137	3.0066	0.7866	1.2782	2.815	1.1816	2.5574	2.2751	24	4	23	23	7	27	24	48	43	11	18	37	15	37	33	-	--	-	-	-	-
Unigene0001164	10.9811	14.4816	22.8264	12.2647	9.1672	11.6312	9.8598	14.9533	22.1482	7.8178	10.9529	6.5194	7.6344	21.4041	17.805	247	385	552	321	216	291	241	403	536	185	261	145	164	524	437	-	PREDICTED: cyclin-dependent protein kinase inhibitor SMR2 [Ricinus communis]	-	-	-	-
Unigene0001165	5.4213	7.3001	4.6875	4.0685	4.738	2.7459	4.4971	4.5247	4.1872	4.137	4.1083	4.3244	4.7172	7.0156	5.0384	71	113	66	62	65	40	64	71	59	57	57	56	59	100	72	-	--	-	-	-	-
Unigene0001166	8.5075	8.1145	12.263	9.0372	6.7091	11.2117	10.1145	8.4677	10.5594	9.92	8.9034	6.6266	8.6315	12.0163	13.2932	322	363	499	398	266	472	416	384	430	395	357	248	312	495	549	-	PREDICTED: B-cell receptor-associated protein 31-like [Glycine max]	ko04141//Protein processing in endoplasmic reticulum//Folding, sorting and degradation//Genetic Information Processing	-	-	-
Unigene0001167	1.2552	0.9204	3.1133	1.7259	1.5178	0.978	0.77	2.0952	1.711	0.8749	1.2638	1.7771	0.7009	0.3075	1.5337	15	13	40	24	19	13	10	30	22	11	16	21	8	4	20	-	--	-	-	-	-
Unigene0001168	0	0.5672	0.6236	0.8323	0.7111	0.8707	0.3428	0.2487	0.7616	0.2124	0.6329	0.1507	0.312	0.6844	1.0241	0	9	9	13	10	13	5	4	11	3	9	2	4	10	15	-	PREDICTED: binder of USO1 and GRH1 protein 1-like [Daucus carota subsp. sativus] [Daucus carota]	-	-	-	-
Unigene0001169	0.4331	0.6107	0.5073	1.42	0.7044	0.0144	0.1771	0.2812	0.0895	0.2287	0.318	0.3407	0.4535	0.0737	0.1764	27	45	34	103	46	1	12	21	6	15	21	21	27	5	12	PME44	PREDICTED: pectinesterase/pectinesterase inhibitor PPE8B [Daucus carota subsp. sativus] [Daucus carota]	ko00500//Starch and sucrose metabolism//Carbohydrate metabolism//Metabolism;ko00040//Pentose and glucuronate interconversions//Carbohydrate metabolism//Metabolism	-	-	-
Unigene0001170	0.4148	0.1595	0.2104	0.4537	0.6479	0.6102	0.7634	0.2832	0.3505	0.3226	0.6763	0.4576	0.5528	0.2079	0.4147	11	5	6	14	18	18	22	9	10	9	19	12	14	6	12	-	--	-	-	-	-
Unigene0001171	13.2028	15.4898	17.2746	18.5329	12.7719	9.9708	10.2869	10.0642	10.2261	13.6374	14.1242	15.1327	11.9812	12.0498	15.3264	150	208	211	245	152	126	127	137	125	163	170	170	130	149	190	CYPRO4	PREDICTED: protein CYPRO4 [Vitis vinifera]	-	-	-	-
Unigene0001172	2.4113	1.051	2.7865	2.6374	3.8364	3.4817	1.681	1.4636	2.5128	3.056	2.1381	1.1823	1.8362	0.8728	3.4152	33	17	41	42	55	53	25	24	37	44	31	16	24	13	51	-	--	-	-	-	-
Unigene0001173	0.4019	0.748	1.4204	1.1743	0.9975	0.3613	2.3669	0.2012	0.6723	0.3056	0.9863	0.8129	0.505	0.8123	0.2946	5	11	19	17	13	5	32	3	9	4	13	10	6	11	4	-	--	-	-	-	-
Unigene0001174	0	0	0	0	0	0	0	0	0	0	0	0	0	0	0	0	0	0	0	0	0	0	0	0	0	0	0	0	0	0	RpLP1	60S acidic ribosomal protein P1 [Anthurium amnicola]	ko03010//Ribosome//Translation//Genetic Information Processing	-	-	-
Unigene0001175	1.7049	3.0911	1.8124	3.4747	3.7202	1.0511	0.7172	1.5856	1.7205	0.8334	1.5174	0.8375	1.4282	0.7609	1.6071	35	75	40	83	80	24	16	39	38	18	33	17	28	17	36	BBX32	PREDICTED: B-box domain protein 30-like [Daucus carota subsp. sativus] [Daucus carota]	-	-	GO:0046872//metal ion binding;GO:0043169//cation binding;GO:0043167//ion binding;GO:0005488//binding;GO:0046914//transition metal ion binding	-
Unigene0001176	1.3562	0.9639	1.6652	0.8392	0.6215	0.5853	0.7988	0.1358	0.5546	0.4125	0.3585	0.384	0.3408	0.947	0.1989	25	21	33	18	12	12	16	3	11	8	7	7	6	19	4	-	--	-	-	-	-
Unigene0001177	4.641	3.4031	2.3434	4.2545	4.4305	3.5764	4.0675	2.5823	1.6433	1.6806	6.7173	3.1738	2.6843	3.3301	2.5115	105	91	57	112	105	90	100	70	40	40	161	71	58	82	62	-	--	-	-	-	-
Unigene0001178	76.8548	47.2349	33.214	33.1029	46.4607	67.4664	141.034	17.8514	70.7586	56.5127	51.586	13.3819	68.7063	80.1898	87.6272	848	616	394	425	537	828	1691	236	840	656	603	146	724	963	1055	-	--	-	-	-	-
Unigene0001179	0.7945	0.2241	0.2463	1.5173	0.4213	0.1587	0.4874	0.221	0.9025	0.5034	0.3333	0.1785	0.9243	0.9733	0.4045	9	3	3	20	5	2	6	3	11	6	4	2	10	12	5	-	--	-	-	-	-
Unigene0001180	29.0038	29.8697	33.7289	34.6447	28.4224	32.5621	31.9539	30.0224	42.4061	29.3077	30.2139	25.7648	33.4551	29.1426	31.37	1998	2432	2498	2777	2051	2495	2392	2478	3143	2124	2205	1755	2201	2185	2358	At4g26100	PREDICTED: casein kinase 1-like protein 10 [Nicotiana attenuata]	-	-	-	-
Unigene0001181	4.5722	11.9922	6.2942	9.0377	4.0156	2.713	4.9649	3.2055	2.5498	1.9123	6.2148	4.2541	6.0323	0.5041	2.8494	50	155	74	115	46	33	59	42	30	22	72	46	63	6	34	-	--	-	-	-	-
Unigene0001182	1.5049	0.8103	2.8313	0.5879	1.0775	2.4292	0.4092	1.1989	2.7021	1.1379	1.7434	1.4182	1.0028	2.1683	1.0971	44	28	89	20	33	79	13	42	85	35	54	41	28	69	35	At3g07680	PREDICTED: transmembrane emp24 domain-containing protein p24beta2-like [Daucus carota subsp. sativus] [Daucus carota]	-	-	-	-
Unigene0001183	1.1453	0.0808	0.6214	0.1641	0.1822	0.8581	0.9662	0.478	1.4194	1.633	0.0901	1.1583	0.4997	1.2277	0.6998	12	1	7	2	2	10	11	6	16	18	1	12	5	14	8	-	--	-	-	-	-
Unigene0001184	0.3215	0.6347	0.0997	0.6447	0.5115	0.3854	0.2959	0.3578	0.3984	0	0.4046	0.867	0.5611	0.8862	0.2946	3	7	1	7	5	4	3	4	4	0	4	8	5	9	3	-	--	-	-	-	-
Unigene0001185	42.7791	58.5568	48.0766	22.7993	40.1842	46.0293	43.241	43.0572	44.0373	44.0128	42.1361	58.7079	47.7661	51.7173	54.1875	437	707	528	271	430	523	480	527	484	473	456	593	466	575	604	-	--	-	-	-	-
Unigene0001186	1.9671	4.4675	5.2003	2.1355	0.3953	0.1862	0.1906	0	5.6775	0.0984	0.0977	0.1047	1.5177	2.4733	0	19	51	54	24	4	2	2	0	59	1	1	1	14	26	0	TPR4	PREDICTED: topless-related protein 4-like isoform X5 [Lupinus angustifolius]	-	-	-	-
Unigene0001187	17.6269	28.7621	39.1001	19.0931	14.6948	16.7968	21.08	20.1692	38.8443	19.4574	18.8238	12.3225	21.0086	32.2418	20.4721	434	837	1035	547	379	460	564	595	1029	504	491	300	494	864	550	RMA3	PREDICTED: E3 ubiquitin-protein ligase RMA1H1-like [Sesamum indicum]	ko04141//Protein processing in endoplasmic reticulum//Folding, sorting and degradation//Genetic Information Processing	-	-	-
Unigene0001188	4.3883	9.7276	6.041	4.2994	7.2054	13.414	6.1382	12.3061	7.9127	2.169	8.4502	7.8996	3.4921	2.7417	7.3195	50	131	74	57	86	170	76	168	97	26	102	89	38	34	91	-	--	-	-	-	-
Unigene0001189	5.4046	6.221	5.787	4.8069	5.2794	4.8025	5.2049	4.1436	6.4252	5.436	4.627	0.572	5.5933	2.1364	7.5449	86	117	99	89	88	85	90	79	110	91	78	9	85	37	131	CYB561C	PREDICTED: probable ascorbate-specific transmembrane electron transporter 1 [Nicotiana tabacum]	-	-	-	-
Unigene0001190	0.7103	0.3824	0.6006	1.2209	1.2328	0.4644	0.8319	0.0539	0.18	0.6138	1.0971	0	0.2705	0.4746	0.2959	11	7	10	22	20	8	14	1	3	10	18	0	4	8	5	-	Cysteine-rich RLK (RECEPTOR-like protein kinase) 8 [Theobroma cacao]	-	-	-	-
Unigene0001191	11.7546	11.8462	12.7204	13.8799	12.931	10.5972	12.7349	10.5987	10.2293	10.5232	7.9298	7.6398	10.0238	8.5563	8.6539	361	430	420	496	416	362	425	390	338	340	258	232	294	286	290	THO2	PREDICTED: LOW QUALITY PROTEIN: THO complex subunit 2 [Daucus carota subsp. sativus] [Daucus carota]	ko03013//RNA transport//Translation//Genetic Information Processing;ko03040//Spliceosome//Transcription//Genetic Information Processing	-	-	GO:0044699//single-organism process;GO:0044763//single-organism cellular process;GO:0023052//signaling;GO:0050789//regulation of biological process;GO:0051716//cellular response to stimulus;GO:0009987//cellular process;GO:0007154//cell communication;GO:0007165//signal transduction;GO:0050794//regulation of cellular process;GO:0035556//intracellular signal transduction;GO:0050896//response to stim…
Unigene0001192	25.6586	33.427	24.1374	26.7498	24.4946	27.2626	25.893	24.3352	25.0679	25.7751	16.4448	24.2537	17.4024	21.1639	21.8449	352	542	356	427	352	416	386	400	370	372	239	329	228	316	327	THO2	PREDICTED: LOW QUALITY PROTEIN: THO complex subunit 2 [Daucus carota subsp. sativus] [Daucus carota]	ko04141//Protein processing in endoplasmic reticulum//Folding, sorting and degradation//Genetic Information Processing	-	-	-
Unigene0001193	25.8676	21.2531	20.0602	25.7665	18.2677	17.5963	16.8066	15.3467	17.0326	13.8641	19.7103	12.7966	16.382	13.8021	12.6245	415	403	346	481	307	314	293	295	294	234	335	203	251	241	221	THO2	PREDICTED: LOW QUALITY PROTEIN: THO complex subunit 2 [Daucus carota subsp. sativus] [Daucus carota]	ko03013//RNA transport//Translation//Genetic Information Processing;ko03040//Spliceosome//Transcription//Genetic Information Processing	-	-	GO:0035556//intracellular signal transduction;GO:0009987//cellular process;GO:0050789//regulation of biological process;GO:0044700//single organism signaling;GO:0050896//response to stimulus;GO:0051716//cellular response to stimulus;GO:0023052//signaling;GO:0007154//cell communication;GO:0007165//signal transduction;GO:0044699//single-organism process;GO:0050794//regulation of cellular process;GO…
Unigene0001194	6.1563	6.4729	5.7263	6.3182	4.2794	5.5348	5.8303	6.0361	5.5553	3.5224	4.5699	5.1984	5.3197	2.9106	4.3821	103	128	103	123	75	103	106	121	100	62	81	86	85	53	80	THO2	PREDICTED: LOW QUALITY PROTEIN: THO complex subunit 2 [Daucus carota subsp. sativus] [Daucus carota]	ko03013//RNA transport//Translation//Genetic Information Processing;ko03040//Spliceosome//Transcription//Genetic Information Processing	-	-	GO:0051716//cellular response to stimulus;GO:0050896//response to stimulus;GO:0065007//biological regulation;GO:0009987//cellular process;GO:0044763//single-organism cellular process;GO:0007165//signal transduction;GO:0044700//single organism signaling;GO:0050794//regulation of cellular process;GO:0044699//single-organism process;GO:0023052//signaling;GO:0050789//regulation of biological process;…
Unigene0001195	40.3892	36.1178	35.4289	39.6264	39.6263	28.7844	33.8582	34.0538	32.4431	33.9077	32.6146	26.7143	30.3755	24.9202	25.127	685	724	646	782	704	543	624	692	592	605	586	448	492	460	465	THO2	PREDICTED: LOW QUALITY PROTEIN: THO complex subunit 2 [Daucus carota subsp. sativus] [Daucus carota]	ko03013//RNA transport//Translation//Genetic Information Processing;ko03040//Spliceosome//Transcription//Genetic Information Processing	-	-	GO:0007154//cell communication;GO:0044763//single-organism cellular process;GO:0050896//response to stimulus;GO:0044700//single organism signaling;GO:0050794//regulation of cellular process;GO:0007165//signal transduction;GO:0065007//biological regulation;GO:0009987//cellular process;GO:0023052//signaling;GO:0035556//intracellular signal transduction;GO:0051716//cellular response to stimulus;GO:0…
Unigene0001196	0.3338	0.353	0.3881	0.1434	0.3983	0.6002	0.3072	0.6268	0.3102	0.1586	0.3939	0.1688	0	0.3067	0.3824	4	5	5	2	5	8	4	9	4	2	5	2	0	4	5	-	--	-	-	-	-
Unigene0001197	2.1541	1.0415	2.7908	1.3885	1.983	1.5217	1.8407	1.1558	1.5731	1.6088	2.9774	0.8559	1.3695	2.2619	1.6216	28	16	39	21	27	22	26	18	22	22	41	11	17	32	23	-	--	-	-	-	-
Unigene0001198	10.1553	19.6484	0.499	15.9732	16.4625	1.0336	1.199	4.9255	0.2137	0.4371	4.7749	5.2708	0.6019	0.4577	0.0702	265	606	14	485	450	30	34	154	6	12	132	136	15	13	2	-	--	-	-	-	-
Unigene0001199	10.14	10.6501	13.5459	10.5325	7.6939	11.8199	10.2323	9.3093	12.577	9.6218	9.687	10.7853	10.4894	12.0955	12.0007	580	720	833	701	461	752	636	638	774	579	587	610	573	753	749	-	Glycosyl transferase, family 14 [Corchorus olitorius]	-	-	GO:0016740//transferase activity;GO:0016757//transferase activity, transferring glycosyl groups;GO:0008194//UDP-glycosyltransferase activity;GO:0003824//catalytic activity	-
Unigene0001200	0.4443	0.141	0.5682	0.859	0.053	0.0499	0.4088	0.3708	0.4645	0.2639	0.2097	0.4493	0.1744	0.3572	0.3054	8	3	11	18	1	1	8	8	9	5	4	8	3	7	6	ABI5	PREDICTED: LOW QUALITY PROTEIN: cell division protein FtsZ homolog 2-2, chloroplastic-like [Sesamum indicum]	ko04075//Plant hormone signal transduction//Signal transduction//Environmental Information Processing	-	-	-
Unigene0001201	0	0	0	0	0	0	0	0	0	0	0	0	0	0	0	0	0	0	0	0	0	0	0	0	0	0	0	0	0	0	-	--	-	-	-	-
Unigene0001202	0.7398	1.073	1.0813	1.0899	3.0267	2.0903	1.2643	1.4995	1.1787	2.21	1.6959	1.4963	0.9959	1.1652	1.8402	7	12	11	12	30	22	13	17	12	22	17	14	9	12	19	-	--	-	-	-	-
Unigene0001203	0	0.2715	0	0.4137	0.2043	0	0	0.0893	0	0	0.101	0	0	0.2949	0.098	0	6	0	9	4	0	0	2	0	0	2	0	0	6	2	BAP2	PREDICTED: BON1-associated protein 2-like [Daucus carota subsp. sativus] [Daucus carota]	-	-	-	-
Unigene0001204	5.1167	5.3281	6.2236	9.9447	7.665	6.794	7.244	5.5844	6.219	3.8908	6.1672	4.7766	4.2861	5.6414	6.2042	65	80	85	147	102	96	100	85	85	52	83	60	52	78	86	-	--	-	-	-	-
Unigene0001205	1.5551	1.3869	1.0034	1.6977	1.6718	1.0455	1.2377	1.2979	1.3413	1.1053	2.0895	1.5444	0.8949	0.9783	1.0529	111	117	77	141	125	83	96	111	103	83	158	109	61	76	82	-	--	-	-	-	-
Unigene0001206	1.3908	31.7249	40.7764	28.6074	31.4937	45.6486	28.2773	42.4234	51.1564	20.4297	21.198	24.4182	39.9613	31.8278	31.7978	75	2022	2364	1795	1779	2738	1657	2741	2968	1159	1211	1302	2058	1868	1871	IGHMBP2	PREDICTED: DNA-binding protein SMUBP-2 [Daucus carota subsp. sativus] [Daucus carota]	-	-	GO:0097159//organic cyclic compound binding;GO:0001882//nucleoside binding;GO:0097367//carbohydrate derivative binding;GO:0036094//small molecule binding;GO:0032550//purine ribonucleoside binding;GO:0001883//purine nucleoside binding;GO:0003676//nucleic acid binding;GO:0032549//ribonucleoside binding;GO:1901363//heterocyclic compound binding;GO:0005488//binding	-
Unigene0001207	5.1804	6.2092	9.8377	7.6056	8.9634	6.792	5.5617	9.9983	6.2192	4.4112	3.6674	8.5134	4.8593	6.2471	6.3301	48	68	98	82	87	70	56	111	62	43	36	78	43	63	64	-	--	-	-	-	-
Unigene0001208	0.4302	0	5.6018	0	0.8213	0.2901	0.5938	0.1795	2.4989	0.4089	0.6091	0	1.9143	2.075	0.9856	4	0	56	0	8	3	6	2	25	4	6	0	17	21	10	-	--	-	-	-	-
Unigene0001209	0.1735	0.2202	0.3228	0.2983	0.4142	0.39	0.1597	0.5793	0.2419	0.165	0.0819	0.2633	0	0.5581	0.159	2	3	4	4	5	5	2	8	3	2	1	3	0	7	2	-	--	-	-	-	-
Unigene0001210	59.5944	58.423	59.0672	79.1588	57.286	41.4121	55.3902	46.6002	47.1999	62.9912	59.6456	54.239	54.1452	48.409	38.5254	3598	4169	3834	5561	3623	2781	3634	3371	3066	4001	3815	3238	3122	3181	2538	TULP6	PREDICTED: LOW QUALITY PROTEIN: tubby-like F-box protein 3 [Daucus carota subsp. sativus] [Daucus carota]	-	-	GO:0003824//catalytic activity	-
Unigene0001211	0.9852	1.0609	0.6665	1.3856	1.6246	0.8053	1.0715	0.299	0.666	0.5108	1.6064	0.4529	0.4689	0.5761	1.7238	11	14	8	18	19	10	13	4	8	6	19	5	5	7	21	-	--	-	-	-	-
Unigene0001212	0.644	1.0119	0.8557	0.9487	1.0831	0.9925	1.157	0.8702	0.4275	0.3498	1.4473	0.6202	0.7706	0.5635	0.8712	21	39	30	36	37	36	41	34	15	12	50	20	24	20	31	GSA2	PREDICTED: glutamate-1-semialdehyde 2,1-aminomutase, chloroplastic-like [Erythranthe guttata]	ko00860//Porphyrin and chlorophyll metabolism//Metabolism of cofactors and vitamins//Metabolism	GO:0043227//membrane-bounded organelle;GO:0031975//envelope;GO:0044446//intracellular organelle part;GO:0043226//organelle;GO:0005737//cytoplasm;GO:0044435//plastid part;GO:0009526//plastid envelope;GO:0043229//intracellular organelle;GO:0009532//plastid stroma;GO:0009536//plastid;GO:0044424//intracellular part;GO:0005623//cell;GO:0031967//organelle envelope;GO:0043231//intracellular membrane-bou…	GO:0003824//catalytic activity;GO:0043168//anion binding;GO:0016769//transferase activity, transferring nitrogenous groups;GO:0016869//intramolecular transferase activity, transferring amino groups;GO:0016740//transferase activity;GO:0043167//ion binding;GO:0016853//isomerase activity;GO:0016866//intramolecular transferase activity;GO:0005488//binding	GO:0071702//organic substance transport;GO:1901564//organonitrogen compound metabolic process;GO:2001141//regulation of RNA biosynthetic process;GO:0019438//aromatic compound biosynthetic process;GO:0072524//pyridine-containing compound metabolic process;GO:0044238//primary metabolic process;GO:0044249//cellular biosynthetic process;GO:0044260//cellular macromolecule metabolic process;GO:0044272/…
Unigene0001213	4.6183	7.023	6.1285	6.4034	5.9842	6.3555	6.3013	3.9059	7.3373	3.3948	5.1847	4.8201	4.2297	5.5559	5.0338	375	674	535	605	509	574	556	380	641	290	446	387	328	491	446	-	--	-	-	-	-
Unigene0001214	1.8884	1.945	2.1383	1.2701	2.3514	1.4763	0.4533	1.7816	3.9682	1.7169	1.55	0.9134	0.9457	0.1509	1.8811	23	28	28	18	30	20	6	26	52	22	20	11	11	2	25	-	--	-	-	-	-
Unigene0001215	7.8561	8.0033	8.2766	7.6472	8.1119	5.3333	4.7951	8.8985	5.8862	4.1909	5.2968	6.0804	9.7369	8.9122	5.9508	98	118	111	111	106	74	65	133	79	55	70	75	116	121	81	CYCT1-1	Cyclin C/H/T/L, partial [Cynara cardunculus var. scolymus] [Cynara cardunculus]	-	-	-	-
Unigene0001216	0.0333	0	0	0	0	0	0	0	0	0	0	0	0	0	0	2	0	0	0	0	0	0	0	0	0	0	0	0	0	0	IDD2	PREDICTED: protein indeterminate-domain 2-like [Daucus carota subsp. sativus] [Daucus carota]	-	-	-	-
Unigene0001217	104.468	80.8785	90.4958	84.2229	99.6832	87.3855	104.781	93.809	83.3642	108.14	75.9739	110.52	95.6456	102.837	95.6535	2213	2025	2061	2076	2212	2059	2412	2381	1900	2410	1705	2315	1935	2371	2211	CIB22	PREDICTED: NADH dehydrogenase [ubiquinone] 1 beta subcomplex subunit 9 [Daucus carota subsp. sativus] [Daucus carota]	ko00190//Oxidative phosphorylation//Energy metabolism//Metabolism	-	-	-
Unigene0001218	3.878	6.1874	6.7806	9.157	6.3433	4.842	6.0218	6.1879	7.1439	3.3612	4.6876	6.4213	2.8482	5.8195	6.0611	499	941	938	1371	855	693	842	954	989	455	639	817	350	815	851	-	PREDICTED: suppressor protein SRP40 [Daucus carota subsp. sativus] [Daucus carota]	-	-	-	-
Unigene0001219	17.4976	18.9691	21.083	19.2298	20.805	19.4125	17.5847	17.3863	14.7658	19.6522	17.1501	17.8316	15.6975	16.6729	17.0611	782	1002	1013	1000	974	965	854	931	710	924	812	788	670	811	832	-	PREDICTED: uncharacterized protein LOC108202935 isoform X2 [Daucus carota subsp. sativus] [Daucus carota]	-	-	-	-
Unigene0001220	0.7923	0.5692	0.445	0.8094	1.0846	0.9408	0.9493	0.5116	0.8615	0.9237	0.9314	0.5443	0.5792	0.5769	0.9043	53	45	32	63	76	70	69	41	62	65	66	36	37	42	66	sll1770	Protein kinase superfamily protein [Arabidopsis thaliana]	ko04626//Plant-pathogen interaction//Environmental adaptation//Organismal Systems	-	-	-
Unigene0001221	0	1.6872	1.0739	9.381	1.4027	1.6985	0.7727	3.8543	0.6829	0.2993	0.5944	3.2905	1.2089	0.9643	0.8657	0	19	11	104	14	18	8	44	7	3	6	31	11	10	9	-	--	-	-	-	-
Unigene0001222	5.739	3.0792	6.1713	4.86	6.2002	5.1596	3.8901	3.2477	3.6948	4.0714	3.6467	4.0486	5.5402	2.495	3.9767	205	130	237	202	232	205	151	139	142	153	138	143	189	97	155	-	--	-	-	-	-
Unigene0001223	1.285	1.4217	0.7815	1.9113	1.9344	1.5107	1.8647	1.2374	2.2049	0.9865	2.0526	0.7497	2.0699	0.4087	0.8606	26	34	17	45	41	34	41	30	48	21	44	15	40	9	19	-	--	-	-	-	-
Unigene0001224	1.1213	0.1355	0.298	0.2294	0.3058	0.144	0.344	0.1783	0.1985	0.203	0.4032	0	0.1118	0.785	0	21	3	6	5	6	3	7	4	4	4	8	0	2	16	0	-	--	-	-	-	-
Unigene0001225	12.7902	14.7664	31.3533	16.3962	11.9241	10.5376	9.8019	10.2107	20.3962	10.6124	17.6856	9.4742	11.2873	17.254	17.0925	299	408	788	446	292	274	249	286	513	261	438	219	252	439	436	ATL80	PREDICTED: RING-H2 finger protein ATL8 [Vitis vinifera]	-	-	-	-
Unigene0001226	0	0.5798	0.4553	0.9254	0.4673	0.264	0	0.3268	0.091	1.0236	0.2772	0.297	0.205	0.2698	1.1663	0	7	5	11	5	3	0	4	1	11	3	3	2	3	13	-	--	-	-	-	-
Unigene0001227	0.087	0.2209	0.1619	0.2243	0	0.3912	0.4805	0.2179	0	0.9925	0.0821	0.088	1.0022	0.2398	0	1	3	2	3	0	5	6	3	0	12	1	1	11	3	0	-	--	-	-	-	-
Unigene0001228	0.9287	0.4365	2.6873	3.6358	1.379	0.9277	2.089	1.464	1.9181	0.4904	1.461	1.0435	0.5402	0.3792	1.8913	9	5	28	41	14	10	22	17	20	5	15	10	5	4	20	-	--	-	-	-	-
Unigene0001229	1.2925	1.2243	1.9993	1.9318	1.435	1.6673	2.0169	1.8995	1.4886	2.564	1.6311	2.5433	1.8535	1.5877	1.7382	92	103	153	160	107	132	156	162	114	192	123	179	126	123	135	PCMP-E76	PREDICTED: pentatricopeptide repeat-containing protein At2g13600 [Daucus carota subsp. sativus] [Daucus carota]	-	GO:0043227//membrane-bounded organelle;GO:0044464//cell part;GO:0044424//intracellular part;GO:0043226//organelle;GO:0043229//intracellular organelle;GO:0005622//intracellular;GO:0043231//intracellular membrane-bounded organelle;GO:0005623//cell	-	GO:0071322//cellular response to carbohydrate stimulus;GO:0050794//regulation of cellular process;GO:0006807//nitrogen compound metabolic process;GO:0006139//nucleobase-containing compound metabolic process;GO:0044763//single-organism cellular process;GO:0007165//signal transduction;GO:0034641//cellular nitrogen compound metabolic process;GO:0050789//regulation of biological process;GO:0044699//s…
Unigene0001230	1.0936	0.9914	0.7266	0.6713	0.3729	1.2641	1.0783	1.0431	0.5808	0.4455	0.5899	0.711	0.3272	1.1483	1.0738	14	15	10	10	5	18	15	16	8	6	8	9	4	16	15	-	--	-	-	-	-
Unigene0001231	25.7548	22.6983	26.1823	21.8502	22.1435	26.6428	22.4853	23.0109	28.3877	22.1269	27.5833	20.7871	15.0396	24.1184	29.2013	312	325	341	308	281	359	296	334	370	282	354	249	174	318	386	-	PREDICTED: OTU domain-containing protein 3 [Daucus carota subsp. sativus] [Daucus carota]	-	-	-	-
Unigene0001232	12.6231	16.3893	10.163	16.0999	14.5784	12.5656	15.8675	13.4905	15.4154	13.8819	10.0822	18.2117	9.6332	10.5617	12.4584	1287	1975	1114	1910	1557	1425	1758	1648	1691	1489	1089	1836	938	1172	1386	SPAC2F3.16	PREDICTED: zinc finger protein BRUTUS-like At1g18910 isoform X1 [Vitis vinifera]	-	-	-	-
Unigene0001233	0.2053	0.2172	0.6684	0.7941	0.686	0.6922	0.6141	0.3856	0.3817	0.3903	0.7268	0.3115	0.215	0.566	0.2352	4	5	14	18	14	15	13	9	8	8	15	6	4	12	5	-	--	-	-	-	-
Unigene0001234	5.4871	5.2506	6.0958	6.1836	4.6554	4.697	5.6327	4.528	7.0466	5.4067	6.3029	3.9861	6.312	5.2972	4.625	710	803	848	931	631	676	792	702	981	736	864	510	780	746	653	-	--	-	-	-	-
Unigene0001235	5.7023	6.0032	7.9681	6.1538	6.2639	5.5129	5.7028	4.9005	6.5827	4.7396	5.1368	5.1481	5.0847	6.9498	5.9776	438	545	658	550	504	471	476	451	544	383	418	391	373	581	501	S2P	PREDICTED: membrane-bound transcription factor site-2 protease homolog isoform X1 [Daucus carota subsp. sativus] [Daucus carota]	ko04141//Protein processing in endoplasmic reticulum//Folding, sorting and degradation//Genetic Information Processing	-	-	-
Unigene0001236	3.2945	3.5423	1.596	3.5391	4.8486	1.1107	1.7053	2.7496	3.7	2.8053	7.3857	7.7048	2.6591	1.1351	1.0693	48	61	25	60	74	18	27	48	58	43	114	111	37	18	17	-	--	-	-	-	-
Unigene0001237	2.5341	1.2413	1.6127	1.4519	1.0186	0.3198	0.1227	0.2968	0.9091	0.5071	0.4197	0.4496	0	0	0.0815	57	33	39	38	24	8	3	8	22	12	10	10	0	0	2	-	--	-	-	-	-
Unigene0001238	1.5292	2.9498	0.6448	1.4193	1.2846	3.1529	0	1.3103	2.4636	1.2791	1.8283	1.4846	1.2382	0	3.2326	75	171	34	81	66	172	0	77	130	66	95	72	58	0	173	-	--	-	-	-	-
Unigene0001239	25.4521	25.9897	33.8785	26.2487	22.4541	20.6733	15.2648	18.8986	21.2908	21.1898	15.6577	17.4857	18.2878	19.8371	22.9236	290	350	415	348	268	262	189	258	261	254	189	197	199	246	285	-	PREDICTED: uncharacterized protein LOC108198017 [Daucus carota subsp. sativus] [Daucus carota]	-	-	-	-
Unigene0001240	189.254	139.408	164.077	193.314	166.001	189.078	276.504	213.789	205.256	171.572	189.793	154.256	378	271.512	247.43	3092	2692	2882	3675	2841	3436	4909	4185	3608	2949	3285	2492	5898	4828	4411	Serp2	PREDICTED: stress-associated endoplasmic reticulum protein 2-like [Daucus carota subsp. sativus] [Daucus carota]	-	-	-	-
Unigene0001241	0.4997	2.2723	2.44	1.0736	0.5366	1.4038	0.9196	1.6681	1.5674	1.0687	0.5306	1.0107	0.8502	1.2625	0.8014	8	43	42	20	9	25	16	32	27	18	9	16	13	22	14	-	--	-	-	-	-
Unigene0001242	7.6738	10.0882	4.9765	9.3276	6.4793	5.1125	6.6117	7.0936	8.0986	5.754	21.7884	7.1115	8.3873	6.0113	7.425	251	390	175	355	222	186	235	278	285	198	755	230	262	214	265	-	--	-	-	-	-
Unigene0001243	0.4707	1.0177	0.0486	0.3146	0.649	0.1411	0.6738	0.6547	0.2917	0.348	0.4443	0.1587	0.5476	0.2883	0.4314	9	23	1	7	13	3	14	15	6	7	9	3	10	6	9	-	--	-	-	-	-
Unigene0001244	0.6251	1.2089	1.1629	0.921	0.5115	0	0.904	0.8199	0.166	1.1035	0.1686	0.4516	0.187	1.3129	0.4911	7	16	14	12	6	0	11	11	2	13	2	5	2	16	6	-	--	-	-	-	-
Unigene0001245	1.7927	2.5405	2.5845	2.6191	2.2033	2.1355	1.9384	1.5149	2.9575	1.6614	2.4325	1.881	2.3933	1.3588	1.9715	80	134	124	136	103	106	94	81	142	78	115	83	102	66	96	-	--	-	-	-	-
Unigene0001246	0.4492	1.9634	1.2533	1.158	1.1434	1.0768	0.8267	0.4998	1.2524	0.925	1.1306	0.3785	0.6271	0.9629	0.6861	6	31	18	18	16	16	12	8	18	13	16	5	8	14	10	-	PREDICTED: LOW QUALITY PROTEIN: uncharacterized protein LOC107262506 [Ricinus communis]	-	-	-	-
Unigene0001247	0.1865	1.2936	0.1387	0.2884	0.6408	0.4023	0.2402	0.1245	0.3466	1.4888	0.3168	0.3394	0.7029	0.514	0.0342	5	41	4	9	18	12	7	4	10	42	9	9	18	15	1	prfA	PREDICTED: peptide chain release factor 1 isoform X1 [Daucus carota subsp. sativus] [Daucus carota]	-	GO:0044464//cell part;GO:0005623//cell;GO:0044424//intracellular part;GO:0005622//intracellular	GO:0003747//translation release factor activity;GO:0008135//translation factor activity, RNA binding;GO:0008079//translation termination factor activity;GO:0003676//nucleic acid binding;GO:1901363//heterocyclic compound binding;GO:0005488//binding;GO:0097159//organic cyclic compound binding;GO:0003723//RNA binding	GO:0043624//cellular protein complex disassembly;GO:0044763//single-organism cellular process;GO:0043241//protein complex disassembly;GO:0022411//cellular component disassembly;GO:0071840//cellular component organization or biogenesis;GO:0009987//cellular process;GO:0032984//macromolecular complex disassembly;GO:0043933//macromolecular complex subunit organization;GO:0071822//protein complex subu…
Unigene0001248	0.901	0.991	0.838	1.626	0.344	0.648	0.7462	0.6768	0.5862	1.4559	0.4252	0.7289	0.849	1.4073	0.8257	10	13	10	21	4	8	9	9	7	17	5	8	9	17	10	ACX4	acyl-coenzyme A oxidase 4, peroxisomal-like [Dorcoceras hygrometricum]	ko01212//Fatty acid metabolism//Global and Overview//Metabolism;ko04146//Peroxisome//Transport and catabolism//Cellular Processes;ko01040//Biosynthesis of unsaturated fatty acids//Lipid metabolism//Metabolism;ko00071//Fatty acid degradation//Lipid metabolism//Metabolism;ko00592//alpha-Linolenic acid metabolism//Lipid metabolism//Metabolism	-	-	-
Unigene0001249	0.6759	0.953	0.2395	0.4425	0.6145	0.8391	0.7404	0.8327	0.7777	0.2141	0.3038	0.3255	1.6176	0.5027	0.4719	21	35	8	16	20	29	25	31	26	7	10	10	48	17	16	-	--	-	-	-	-
Unigene0001250	43.4894	17.0576	41.7284	30.2439	30.6055	31.2597	45.9836	29.8335	49.2307	34.2061	33.0704	26.7594	60.6953	30.0983	45.5404	3611	1674	3725	2922	2662	2887	4149	2968	4398	2988	2909	2197	4813	2720	4126	MSL2	PREDICTED: mechanosensitive ion channel protein 3, chloroplastic isoform X1 [Vitis vinifera]	-	GO:0031975//envelope;GO:0043231//intracellular membrane-bounded organelle;GO:0031967//organelle envelope;GO:0005623//cell;GO:0044422//organelle part;GO:0043229//intracellular organelle;GO:0044424//intracellular part;GO:0044464//cell part;GO:0043227//membrane-bounded organelle;GO:0005622//intracellular;GO:0009526//plastid envelope;GO:0016020//membrane;GO:0044444//cytoplasmic part;GO:0044435//plast…	-	GO:0044765//single-organism transport;GO:0006810//transport;GO:0050896//response to stimulus;GO:0044699//single-organism process;GO:0071840//cellular component organization or biogenesis;GO:0006811//ion transport;GO:0051234//establishment of localization;GO:1902578//single-organism localization;GO:0009657//plastid organization;GO:0051179//localization;GO:0016043//cellular component organization;G…
Unigene0001251	0.8763	0.8138	1.2723	1.3776	0.9794	1.1722	1.1605	1.4984	1.1721	0.9955	1.4526	0.6485	1.2756	1.0015	1.7433	41	45	64	75	48	61	59	84	59	49	72	30	57	51	89	-	--	-	-	-	-
Unigene0001252	3.0597	5.9171	2.1345	3.3339	1.8256	2.6035	2.866	6.1106	5.9924	3.8432	3.1976	5.5257	1.087	5.0703	3.3549	56	128	42	71	35	53	57	134	118	74	62	100	19	101	67	-	PREDICTED: probable disease resistance protein At4g27220 [Prunus mume]	ko04626//Plant-pathogen interaction//Environmental adaptation//Organismal Systems	-	-	-
Unigene0001253	10.8484	12.6146	11.7982	10.5186	9.8783	10.7536	7.4234	7.2898	10.0831	10.0474	8.2446	5.2325	6.9321	9.0985	7.036	195	268	228	220	186	215	145	157	195	190	157	93	119	178	138	-	--	-	-	-	-
Unigene0001254	135.928	278.404	228.007	169.684	146.582	184.171	194.148	287.737	235.479	209.385	229.51	229.356	255.846	195.004	254.734	6017	14566	10851	8740	6797	9068	9339	15261	11215	9751	10763	10039	10816	9395	12304	Os04g0338000	PREDICTED: auxin-induced protein PCNT115-like [Solanum pennellii]	-	-	-	-
Unigene0001255	217.216	152.758	154.305	190.123	217.831	227.279	261.537	225.726	190.76	324.748	219.73	280.781	273.999	172.147	190.865	8833	7342	6746	8996	9279	10280	11557	10998	8346	13893	9466	11290	10641	7619	8469	TPIP1	PREDICTED: triosephosphate isomerase, cytosolic [Daucus carota subsp. sativus] [Daucus carota]	ko01200//Carbon metabolism//Global and Overview//Metabolism;ko01230//Biosynthesis of amino acids//Global and Overview//Metabolism;ko00010//Glycolysis / Gluconeogenesis//Carbohydrate metabolism//Metabolism;ko00710//Carbon fixation in photosynthetic organisms//Energy metabolism//Metabolism;ko00051//Fructose and mannose metabolism//Carbohydrate metabolism//Metabolism;ko00562//Inositol phosphate meta…	-	GO:0003824//catalytic activity;GO:0016861//intramolecular oxidoreductase activity, interconverting aldoses and ketoses;GO:0016853//isomerase activity;GO:0016860//intramolecular oxidoreductase activity	GO:0009987//cellular process;GO:0006082//organic acid metabolic process;GO:0044237//cellular metabolic process;GO:0032787//monocarboxylic acid metabolic process;GO:0044763//single-organism cellular process;GO:0043436//oxoacid metabolic process;GO:0071704//organic substance metabolic process;GO:0019752//carboxylic acid metabolic process;GO:0044699//single-organism process;GO:0008152//metabolic pro…
Unigene0001256	1.6239	1.5785	1.414	1.3659	1.8141	1.2736	1.2718	1.1534	0.8028	1.4122	1.4676	1.5025	0.5427	0.7301	0.9499	47	54	44	46	55	41	40	40	25	43	45	43	15	23	30	-	--	-	-	-	-
Unigene0001257	2.1961	0.8004	4.431	2.3519	1.0321	1.7921	14.7995	2.7352	5.2442	2.6334	22.2603	12.1982	8.0659	4.2838	2.8486	65	28	141	81	32	59	476	97	167	82	698	357	228	138	92	PP2B15	PREDICTED: F-box protein PP2-B15-like [Nicotiana attenuata]	-	-	-	-
Unigene0001258	2.6379	2.7789	4.1615	3.3561	2.5923	2.8133	2.2609	1.1871	4.3747	0.885	2.9782	1.4647	1.8414	2.7801	2.9389	102	127	173	151	105	121	95	55	182	36	122	56	68	117	124	-	--	-	-	-	-
Unigene0001259	714.142	964.432	988.611	724.379	623.895	606.199	739.609	784.657	959.282	1121.92	882.874	837.774	1025.65	1225.42	848.825	13164	21012	19592	15537	12047	12429	14815	17330	19025	21757	17241	15270	18056	24585	17073	TRX1	PREDICTED: thioredoxin H1-like [Daucus carota subsp. sativus] [Daucus carota]	-	GO:0005623//cell;GO:0044444//cytoplasmic part;GO:0005737//cytoplasm;GO:0044424//intracellular part;GO:0005622//intracellular;GO:0005576//extracellular region;GO:0044464//cell part	GO:0098772//molecular function regulator;GO:0003824//catalytic activity;GO:0016667//oxidoreductase activity, acting on a sulfur group of donors;GO:0030234//enzyme regulator activity;GO:0016491//oxidoreductase activity;GO:0015036//disulfide oxidoreductase activity	GO:0009987//cellular process;GO:0048518//positive regulation of biological process;GO:0065008//regulation of biological quality;GO:0044763//single-organism cellular process;GO:0009893//positive regulation of metabolic process;GO:0044710//single-organism metabolic process;GO:0018904//ether metabolic process;GO:0044699//single-organism process;GO:0042592//homeostatic process;GO:0050789//regulation …
Unigene0001260	4.2213	5.5884	4.8041	3.4998	4.7884	6.5634	5.2557	4.6008	3.8773	4.9566	5.766	4.6709	4.1601	3.4222	5.2341	85	133	104	82	101	147	115	111	84	105	123	93	80	75	115	-	RING/U-box superfamily protein isoform 1 [Theobroma cacao]	-	-	GO:0005488//binding;GO:0043169//cation binding;GO:0043167//ion binding;GO:0046872//metal ion binding	-
Unigene0001261	10.119	10.0144	12.1753	9.574	10.5461	8.0959	6.8344	8.7166	5.3065	8.9125	7.5361	10.9377	10.3038	4.2648	5.5301	218	255	282	240	238	194	160	225	123	202	172	233	212	100	130	-	--	-	-	-	-
Unigene0001262	10.5308	10.4086	12.2973	11.193	10.6167	8.0519	5.6757	14.1831	8.2022	7.9829	14.9259	9.1902	6.6984	10.1579	6.5543	321	375	403	397	339	273	188	518	269	256	482	277	195	337	218	-	PREDICTED: uncharacterized protein LOC104104712 [Nicotiana tomentosiformis]	-	-	-	-
Unigene0001263	79.7168	80.0429	161.076	80.5373	81.0139	100.964	108.042	104.84	122.012	109.172	102.23	106.346	134.827	113.265	128.571	1874	2224	4071	2203	1995	2640	2760	2953	3086	2700	2546	2472	3027	2898	3298	CYN	PREDICTED: cyanate hydratase [Gossypium arboreum]	ko00910//Nitrogen metabolism//Energy metabolism//Metabolism	GO:0044424//intracellular part;GO:0044444//cytoplasmic part;GO:0005737//cytoplasm;GO:0005623//cell;GO:0044464//cell part;GO:0005622//intracellular	GO:0016829//lyase activity;GO:0003824//catalytic activity;GO:0005515//protein binding;GO:0005488//binding;GO:0016840//carbon-nitrogen lyase activity	GO:0008152//metabolic process;GO:0009439//cyanate metabolic process;GO:0009987//cellular process;GO:0044237//cellular metabolic process;GO:0006082//organic acid metabolic process;GO:0071704//organic substance metabolic process;GO:1901564//organonitrogen compound metabolic process;GO:0006807//nitrogen compound metabolic process;GO:0044281//small molecule metabolic process;GO:0044710//single-organi…
Unigene0001264	1.1913	0.2016	0.3365	1.2286	1.2215	1.7058	1.6161	1.3773	1.9111	0.6962	1.5744	0.7854	0.5544	0.7297	1.1403	135	27	41	162	145	215	199	187	233	83	189	88	60	90	141	-	--	-	-	-	-
Unigene0001265	0.0844	0.2855	0.6278	0.2175	0.1611	0.1517	0.0776	0.4225	0.1568	0.1604	0	0.0853	0.6184	0	0	1	4	8	3	2	2	1	6	2	2	0	1	7	0	0	-	--	-	-	-	-
Unigene0001266	0.3375	0	0	0	0.9987	1.8508	0.9938	0.4225	1.2233	0.7699	1.2424	0.6144	0.106	0.2481	0.4021	10	0	0	0	31	61	32	15	39	24	39	18	3	8	13	pol	reverse transcriptase [Corchorus capsularis]	ko00511//Other glycan degradation//Glycan biosynthesis and metabolism//Metabolism	-	-	-
Unigene0001267	0	0	0	0	0	0	0	0	0	0	0	0	0	0	0	0	0	0	0	0	0	0	0	0	0	0	0	0	0	0	DERF6	trypsin-like serine protease [Thalassiosira pseudonana CCMP1335]	-	-	-	-
Unigene0001268	0.7809	0.7341	0.565	1.1931	0.8283	0.312	0.8783	0.3621	0.3226	0.8248	1.6381	0.6143	0.9994	0.3189	0.9542	9	10	7	16	10	4	11	5	4	10	20	7	11	4	12	-	--	-	-	-	-
Unigene0001269	13.1888	12.3333	10.8659	13.5754	15.0956	12.2227	17.7926	11.1912	10.8578	13.6468	11.7142	19.0399	15.7599	11.9	13.5455	779	861	690	933	934	803	1142	792	690	848	733	1112	889	765	873	LTA2	PREDICTED: dihydrolipoyllysine-residue acetyltransferase component 4 of pyruvate dehydrogenase complex, chloroplastic [Daucus carota subsp. sativus] [Daucus carota]	ko01200//Carbon metabolism//Global and Overview//Metabolism;ko00010//Glycolysis / Gluconeogenesis//Carbohydrate metabolism//Metabolism;ko00620//Pyruvate metabolism//Carbohydrate metabolism//Metabolism;ko00020//Citrate cycle (TCA cycle)//Carbohydrate metabolism//Metabolism	-	GO:0003824//catalytic activity;GO:0016740//transferase activity	-
Unigene0001270	0.498	1.1938	0	1.3552	1.3469	0.6716	0.8401	0.4849	1.3114	0.0789	0.3134	0.4197	0.4345	0.4575	0.9888	6	17	0	19	17	9	11	7	17	1	4	5	5	6	13	-	--	-	-	-	-
Unigene0001271	0.5771	2.0282	1.2388	1.0683	1.1442	0.7583	1.2256	1.1115	1.8568	1.3503	1.4247	1.0775	0.9762	0.8566	1.424	13	54	30	28	27	19	30	30	45	32	34	24	21	21	35	-	--	-	-	-	-
Unigene0001272	0	0.137	0	0.3246	0.3091	0.097	0.1986	0.0901	0	0	0.1528	0.382	0.226	0.0496	0.0989	0	3	0	7	6	2	4	2	0	0	3	7	4	1	2	-	hypothetical protein DCAR_026035 [Daucus carota subsp. sativus] [Daucus carota]	-	-	-	-
Unigene0001273	0.5656	3.0763	1.5031	2.9165	2.2369	1.3076	2.8999	1.2139	1.2016	0.9216	1.6779	1.0623	1.2691	1.2621	1.0367	7	45	20	42	29	18	39	18	16	12	22	13	15	17	14	-	--	-	-	-	-
Unigene0001274	0	0.2387	0.4593	1.0912	0.5387	0.6342	1.9473	1.0597	0.8523	0.7375	0.9987	0.856	0.8863	0.3889	0.1939	0	4	7	18	8	10	30	18	13	11	15	12	12	6	3	-	--	-	-	-	-
Unigene0001275	9.145	5.8593	3.3859	6.7148	7.713	5.1087	1.9609	4.1497	2.0631	5.6544	3.4361	5.6569	4.6484	1.8763	2.0342	103	78	41	88	91	64	24	56	25	67	41	63	50	23	25	-	PREDICTED: stress-response A/B barrel domain-containing protein UP3 isoform X2 [Nicotiana attenuata]	-	-	-	-
Unigene0001276	0.3075	0.6937	1.716	0.4404	0.8317	0.7372	1.3676	0.4705	0.8097	0.1948	0.9674	0.2591	0.9122	1.3654	0.8454	6	16	36	10	17	16	29	11	17	4	20	5	17	29	18	-	--	-	-	-	-
Unigene0001277	0.0654	0.332	0.4867	0.1686	0	0.1176	0	0.5458	0.3647	0.2487	0.5556	0.1984	0.137	0	0.3596	1	6	8	3	0	2	0	10	6	4	9	3	2	0	6	-	PREDICTED: protein RMD5 homolog A [Theobroma cacao]	-	-	GO:0046914//transition metal ion binding;GO:0043169//cation binding;GO:0043167//ion binding;GO:0046872//metal ion binding;GO:0005488//binding	-
Unigene0001278	23.5927	28.08	17.6079	32.7963	22.9295	16.8886	8.9913	15.8319	12.6668	16.2894	23.5599	18.488	14.1685	8.8257	10.6776	2434	3424	1953	3937	2478	1938	1008	1957	1406	1768	2575	1886	1396	991	1202	At5g67385	PREDICTED: BTB/POZ domain-containing protein At5g67385 [Theobroma cacao]	-	-	-	-
Unigene0001279	0.7434	2.4111	6.3963	1.8103	1.656	1.838	1.2543	0.879	2.5912	0.2356	1.2281	0.188	1.5569	3.3584	0.1703	12	46	111	34	28	33	22	17	45	4	21	3	24	59	3	-	hypothetical protein DCAR_002559 [Daucus carota subsp. sativus] [Daucus carota]	-	-	-	-
Unigene0001280	11.5195	17.8161	12.7791	13.5558	11.0726	13.017	10.2847	16.3399	13.9974	13.5866	12.5196	7.1877	15.6307	16.6286	14.9156	436	797	520	597	439	548	423	741	570	541	502	269	565	685	616	HPPR	PREDICTED: hydroxyphenylpyruvate reductase-like [Daucus carota subsp. sativus] [Daucus carota]	ko01200//Carbon metabolism//Global and Overview//Metabolism;ko00630//Glyoxylate and dicarboxylate metabolism//Carbohydrate metabolism//Metabolism;ko00260//Glycine, serine and threonine metabolism//Amino acid metabolism//Metabolism	-	-	-
Unigene0001281	1.6812	2.811	3.0531	2.9242	3.0571	3.6348	2.4312	2.372	3.088	2.2449	2.456	2.9148	2.2634	2.5377	3.0449	42	83	82	85	80	101	66	71	83	59	65	72	54	69	83	PCMP-H44	PREDICTED: pentatricopeptide repeat-containing protein At4g21065 [Daucus carota subsp. sativus] [Daucus carota]	-	-	-	-
Unigene0001282	0.6825	0.3609	0.1587	0.4399	0.4887	0.4602	1.1777	0.8545	0.4758	0.1622	0.9664	0.3451	1.5186	0.4703	0.1564	8	5	2	6	6	6	15	12	6	2	12	4	17	6	2	-	--	-	-	-	-
Unigene0001283	0.3604	1.677	0.3352	0.8517	0.172	0.972	2.1557	2.4062	0.0837	0.8564	1.2757	1.9134	1.6981	1.4073	0.578	4	22	4	11	2	12	26	32	1	10	15	21	18	17	7	-	hypothetical protein CICLE_v10017364mg [Citrus clementina]	-	-	-	-
Unigene0001284	1.5303	3.0211	3.0248	0	0.1217	2.0637	0	5.8007	2.2521	3.0304	0	8.899	1.8027	3.2222	3.0971	24	56	51	0	2	36	0	109	38	50	0	138	27	55	53	-	--	-	-	-	-
Unigene0001285	93.1956	72.0439	62.7152	93.2472	76.5368	72.4327	75.3327	64.8944	52.4824	67.7514	68.1334	84.3744	67.2987	43.4715	63.7605	5468	4996	3956	6366	4704	4727	4803	4562	3313	4182	4235	4895	3771	2776	4082	ALF5	PREDICTED: protein DETOXIFICATION 19-like [Daucus carota subsp. sativus] [Daucus carota]	-	GO:0031224//intrinsic component of membrane;GO:0016020//membrane;GO:0044425//membrane part	GO:0005215//transporter activity;GO:0022804//active transmembrane transporter activity;GO:0015291//secondary active transmembrane transporter activity;GO:0022857//transmembrane transporter activity	GO:0044763//single-organism cellular process;GO:0044699//single-organism process;GO:0009987//cellular process
Unigene0001286	1.1747	0.2339	0	1.069	0.1319	0.994	0.3815	0.4037	0.2569	0.8539	0.5218	0.1398	0.2171	0.127	0.5066	17	4	0	18	2	16	6	7	4	13	8	2	3	2	8	-	PREDICTED: pentatricopeptide repeat-containing protein At1g18485 [Prunus mume]	-	-	-	-
Unigene0001287	0.7208	0.9147	0.9218	0.7743	0.9461	0.729	1.3266	1.5039	0.8374	0.2569	0.6804	0.1822	1.1321	2.4834	1.4037	8	12	11	10	11	9	16	20	10	3	8	2	12	30	17	-	--	-	-	-	-
Unigene0001288	0.551	0.333	0.6956	0.6089	0.1879	1.38	0.5795	0.1971	0.0732	1.0849	0.6687	0.0796	0.4121	0.434	0.6493	14	10	19	18	5	39	16	6	2	29	18	2	10	12	18	LRR-RLK	PREDICTED: probable LRR receptor-like serine/threonine-protein kinase At1g56130 isoform X4 [Populus euphratica]	-	-	-	-
Unigene0001289	12.9899	13.1104	13.8798	13.7136	13.1741	11.5216	11.1738	9.645	13.7999	10.6884	10.0258	8.5479	9.8422	9.5183	11.4249	1042	1243	1197	1280	1107	1028	974	927	1191	902	852	678	754	831	1000	ABCG24	PREDICTED: ABC transporter G family member 24-like [Daucus carota subsp. sativus] [Daucus carota]	-	-	-	-
Unigene0001290	0.3742	1.4246	0.4351	0.9647	0.7144	1.3036	0.7748	1.093	1.0868	1.2004	0.8389	0.946	0.6367	0.6876	0.6858	8	36	10	24	16	31	18	28	25	27	19	20	13	16	16	-	orf104 [Vitis vinifera]	-	-	-	-
Unigene0001291	2.6465	1.406	0.5725	1.005	1.8655	0.3458	1.1186	0.5394	0.6865	0.585	0.2905	0.7469	1.2567	1.0886	0.1128	172	108	40	76	127	25	79	42	48	40	20	48	78	77	8	Bp10	PREDICTED: L-ascorbate oxidase homolog [Daucus carota subsp. sativus] [Daucus carota]	-	-	-	-
Unigene0001292	0.0817	3.9384	0.8356	1.0528	0.3898	0.8076	0.3758	0.1363	1.3663	0.1552	2.8522	0.4129	0	1.9509	0.2245	1	57	11	15	5	11	5	2	18	2	37	5	0	26	3	-	--	-	-	-	-
Unigene0001293	1.5291	1.523	1.6203	3.2936	2.6422	1.4443	2.084	4.3455	4.5694	3.0724	3.3434	4.0911	1.4997	2.0984	4.062	79	93	90	198	143	83	117	269	254	167	183	209	74	118	229	EMB8	PREDICTED: embryogenesis-associated protein EMB8 isoform X1 [Nelumbo nucifera]	-	-	-	-
Unigene0001294	9.4308	11.2408	10.8034	14.3187	10.9299	7.8986	5.4051	6.6835	10.7799	8.7756	6.4813	7.1281	6.3754	7.008	9.7043	570	803	702	1007	692	531	355	484	701	558	415	426	368	461	640	SPS1	PREDICTED: solanesyl-diphosphate synthase 1, mitochondrial isoform X2 [Daucus carota subsp. sativus] [Daucus carota]	ko00900//Terpenoid backbone biosynthesis//Metabolism of terpenoids and polyketides//Metabolism	-	-	-
Unigene0001295	16.2405	15.159	17.4937	17.9644	19.8547	15.6842	17.1629	14.9099	19.9152	14.9391	14.2914	17.3781	17.8829	19.0612	14.7876	310	342	359	399	397	333	356	341	409	300	289	328	326	396	308	-	PREDICTED: uncharacterized protein LOC109002342 [Juglans regia]	-	GO:0005622//intracellular;GO:0044424//intracellular part;GO:0043226//organelle;GO:0043227//membrane-bounded organelle;GO:0043231//intracellular membrane-bounded organelle;GO:0044464//cell part;GO:0043229//intracellular organelle;GO:0005623//cell	-	-
Unigene0001296	2.6439	2.9714	4.0374	2.9843	0.9418	3.0155	0.9805	2.503	3.2275	1.8004	2.6446	2.3146	4.0079	2.828	3.4356	67	89	110	88	25	85	27	76	88	48	71	58	97	78	95	FUC1	PREDICTED: alpha-L-fucosidase 1 [Daucus carota subsp. sativus] [Daucus carota]	ko00511//Other glycan degradation//Glycan biosynthesis and metabolism//Metabolism	-	-	-
Unigene0001297	0.6624	0.2491	0.2396	0.2214	0.2459	0.1985	0.1693	0.6757	0.4446	0.5946	0.6252	0.521	0.3468	0.4733	0.6408	18	8	7	7	7	6	5	22	13	17	18	14	9	14	19	-	--	-	-	-	-
Unigene0001298	0.3562	0.5274	0.4141	0.9948	0.68	0.3202	0.0819	0	0.0828	0.0846	0	0.3602	0.1865	0	0.2448	4	7	5	13	8	4	1	0	1	1	0	4	2	0	3	-	--	-	-	-	-
Unigene0001299	0.4227	0.3461	0.2537	0.4922	1.2105	1.6304	1.97	0.9673	0.8618	1.6071	0.9138	1.4893	1.5562	0.9521	1.1746	31	30	20	42	93	133	157	85	68	124	71	108	109	76	94	POLA2	PREDICTED: DNA polymerase alpha subunit B-like [Daucus carota subsp. sativus] [Daucus carota]	ko00230//Purine metabolism//Nucleotide metabolism//Metabolism;ko00240//Pyrimidine metabolism//Nucleotide metabolism//Metabolism;ko03030//DNA replication//Replication and repair//Genetic Information Processing	GO:0043229//intracellular organelle;GO:0005623//cell;GO:0044464//cell part;GO:0043227//membrane-bounded organelle;GO:0005622//intracellular;GO:0043231//intracellular membrane-bounded organelle;GO:0044424//intracellular part;GO:0043226//organelle	GO:0016779//nucleotidyltransferase activity;GO:0016772//transferase activity, transferring phosphorus-containing groups;GO:0034061//DNA polymerase activity;GO:0016740//transferase activity;GO:0003824//catalytic activity	GO:0006139//nucleobase-containing compound metabolic process;GO:0044238//primary metabolic process;GO:0090304//nucleic acid metabolic process;GO:0006807//nitrogen compound metabolic process;GO:0046483//heterocycle metabolic process;GO:0006725//cellular aromatic compound metabolic process;GO:0034641//cellular nitrogen compound metabolic process;GO:0044237//cellular metabolic process;GO:1901360//or…
Unigene0001300	2.8498	2.7256	3.8608	1.97	3.3119	4.2331	1.6533	1.9131	4.4914	3.2977	2.0468	3.3207	2.7245	2.1061	3.1227	46	52	67	37	56	76	29	37	78	56	35	53	42	37	55	-	--	-	-	-	-
Unigene0001301	30.1168	40.0448	36.0803	33.8855	23.2899	24.5889	23.9935	29.1772	31.9732	23.9486	21.296	33.2024	25.9077	23.1001	24.8456	1132	1779	1458	1482	917	1028	980	1314	1293	947	848	1234	930	945	1019	-	PREDICTED: protein ORANGE-GREEN, chloroplastic [Vitis vinifera]	-	-	-	-
[truncated: 91,861 more rows]
