# Supplementary material for: Photosynthetic performance and photosynthesis-related gene expression coordinated in a shade-tolerant species Panax notoginseng under nitrogen regimes
Source: BMC Plant Biol. 2020 Jun 28;20:273. doi: 10.1186/s12870-020-02434-z (PMC7321538; doi:10.1186/s12870-020-02434-z)
Supplement: Supplementary file 14 — Additional file 14: Table S4. Assembly quality statics of P. notoginseng. [file 12870_2020_2434_MOESM14_ESM.xlsx]

## Sheet: Sheet1
Additional file 14 : Table S4. Assembly quality statics of P. notoginseng.
ID	len	N%	GC%	gap
Unigene0000001	438	0	35.39	0
Unigene0000002	378	0	40.74	0
Unigene0000003	916	0	33.52	0
Unigene0000004	1341	0	44.44	0
Unigene0000005	1017	0	30.88	0
Unigene0000006	412	0	43.69	0
Unigene0000007	353	0	43.63	0
Unigene0000008	481	0	36.38	0
Unigene0000009	433	0	38.8	0
Unigene0000010	1498	0	35.91	0
Unigene0000011	281	0	29.89	0
Unigene0000012	623	0	30.18	0
Unigene0000013	363	0	35.54	0
Unigene0000014	608	0	30.1	0
Unigene0000015	396	0	31.82	0
Unigene0000016	806	0	36.6	0
Unigene0000017	737	0	32.7	0
Unigene0000018	1363	0	29.64	0
Unigene0000019	681	0	30.25	0
Unigene0000020	780	0	32.69	0
Unigene0000021	307	0	41.37	0
Unigene0000022	567	0	35.1	0
Unigene0000023	561	0	30.48	0
Unigene0000024	363	0	38.02	0
Unigene0000025	1407	0	36.67	0
Unigene0000026	748	0	40.78	0
Unigene0000027	555	0	39.28	0
Unigene0000028	352	0	29.55	0
Unigene0000029	422	0	33.89	0
Unigene0000030	2296	0	35.37	0
Unigene0000031	393	0	44.27	0
Unigene0000032	609	0	29.06	0
Unigene0000033	433	0	29.79	0
Unigene0000034	629	0	38.47	0
Unigene0000035	368	0	41.58	0
Unigene0000036	564	0	37.41	0
Unigene0000037	424	0	41.98	0
Unigene0000038	633	0	33.81	0
Unigene0000039	426	0	32.39	0
Unigene0000040	1141	0	41.02	0
Unigene0000041	1265	0	40.24	0
Unigene0000042	1475	0	38.51	0
Unigene0000043	572	0	30.24	0
Unigene0000044	390	0	34.1	0
Unigene0000045	1481	0	35.52	0
Unigene0000046	556	0	33.81	0
Unigene0000047	398	0	37.44	0
Unigene0000048	1138	0	31.63	0
Unigene0000049	427	0	37.7	0
Unigene0000050	376	0	33.24	0
Unigene0000051	6250	0	36.96	0
Unigene0000052	354	0	28.53	0
Unigene0000053	581	0	36.83	0
Unigene0000054	365	0	25.75	0
Unigene0000055	2487	0	40.65	0
Unigene0000056	429	0	34.27	0
Unigene0000057	1700	0	32.59	0
Unigene0000058	368	0	28.53	0
Unigene0000059	487	0	40.25	0
Unigene0000060	416	0	34.13	0
Unigene0000061	468	0	32.91	0
Unigene0000062	1111	0	34.29	0
Unigene0000063	687	0	54.29	0
Unigene0000064	366	0	33.33	0
Unigene0000065	430	0	31.4	0
Unigene0000066	437	0	29.29	0
Unigene0000067	387	0	49.87	0
Unigene0000068	470	0	33.4	0
Unigene0000069	449	0	42.76	0
Unigene0000070	2723	0	42.67	0
Unigene0000071	360	0	40.56	0
Unigene0000072	1212	0	36.06	0
Unigene0000073	565	0	37.35	0
Unigene0000074	1346	0	33.66	0
Unigene0000075	574	0	33.97	0
Unigene0000076	2765	0	38.55	0
Unigene0000077	372	0	31.45	0
Unigene0000078	458	0	37.77	0
Unigene0000079	648	0	33.64	0
Unigene0000080	477	0	43.4	0
Unigene0000081	366	0	33.88	0
Unigene0000082	362	0	33.7	0
Unigene0000083	790	0	29.24	0
Unigene0000084	513	0	33.53	0
Unigene0000085	625	0	33.92	0
Unigene0000086	603	0	37.98	0
Unigene0000087	363	0	35.81	0
Unigene0000088	1776	0	38.01	0
Unigene0000089	756	0	28.7	0
Unigene0000090	634	0	40.06	0
Unigene0000091	2423	0	38.84	0
Unigene0000092	1713	0	40.98	0
Unigene0000093	520	0	28.85	0
Unigene0000094	1035	0	44.35	0
Unigene0000095	369	0	31.44	0
Unigene0000096	1858	0	38.81	0
Unigene0000097	383	0	45.17	0
Unigene0000098	1019	0	29.15	0
Unigene0000099	365	0	41.92	0
Unigene0000100	444	0	39.19	0
Unigene0000101	805	0	43.6	0
Unigene0000102	366	0	46.99	0
Unigene0000103	602	0	38.54	0
Unigene0000104	392	0	35.2	0
Unigene0000105	358	0	37.43	0
Unigene0000106	366	0	40.98	0
Unigene0000107	1562	0	42.45	0
Unigene0000108	945	0	36.19	0
Unigene0000109	453	0	32.23	0
Unigene0000110	616	0	33.12	0
Unigene0000111	787	0	33.16	0
Unigene0000112	821	0	32.52	0
Unigene0000113	403	0	33.75	0
Unigene0000114	800	0	41.25	0
Unigene0000115	542	0	29.34	0
Unigene0000116	899	0	33.7	0
Unigene0000117	359	0	52.92	0
Unigene0000118	2092	0	37.91	0
Unigene0000119	262	0	33.97	0
Unigene0000120	729	0	39.64	0
Unigene0000121	374	0	27.81	0
Unigene0000122	466	0	41.63	0
Unigene0000123	487	0	31.21	0
Unigene0000124	826	0	52.42	0
Unigene0000125	1129	0	31.18	0
Unigene0000126	395	0	51.39	0
Unigene0000127	3636	0	41.64	0
Unigene0000128	832	0	40.14	0
Unigene0000129	479	0	36.33	0
Unigene0000130	1115	0	30.13	0
Unigene0000131	938	0	30.7	0
Unigene0000132	359	0	30.64	0
Unigene0000133	519	0	30.64	0
Unigene0000134	861	0	30.08	0
Unigene0000135	1131	0	32.71	0
Unigene0000136	380	0	33.68	0
Unigene0000137	518	0	38.61	0
Unigene0000138	445	0	42.47	0
Unigene0000139	400	0	30.75	0
Unigene0000140	1134	0	49.03	0
Unigene0000141	1264	0	31.57	0
Unigene0000142	701	0	34.81	0
Unigene0000143	421	0	33.25	0
Unigene0000144	402	0	33.33	0
Unigene0000145	424	0	58.96	0
Unigene0000146	1955	0	40.97	0
Unigene0000147	712	0	41.71	0
Unigene0000148	527	0	29.98	0
Unigene0000149	644	0	33.85	0
Unigene0000150	1790	0	46.26	0
Unigene0000151	445	0	44.27	0
Unigene0000152	721	0	36.75	0
Unigene0000153	1300	0	38.08	0
Unigene0000154	468	0	32.26	0
Unigene0000155	537	0	35.57	0
Unigene0000156	1117	0	44.94	0
Unigene0000157	617	0	39.06	0
Unigene0000158	476	0	52.52	0
Unigene0000159	975	0	41.44	0
Unigene0000160	563	0	35.7	0
Unigene0000161	404	0	28.22	0
Unigene0000162	375	0	35.47	0
Unigene0000163	439	0	33.03	0
Unigene0000164	5234	0	38.82	0
Unigene0000165	463	0	34.99	0
Unigene0000166	926	0	32.61	0
Unigene0000167	344	0	39.53	0
Unigene0000168	348	0	34.48	0
Unigene0000169	539	0	42.3	0
Unigene0000170	618	0	42.07	0
Unigene0000171	390	0	28.21	0
Unigene0000172	360	0	44.17	0
Unigene0000173	415	0	30.84	0
Unigene0000174	664	0	44.13	0
Unigene0000175	1189	0	44.58	0
Unigene0000176	1316	0	33.43	0
Unigene0000177	347	0	38.62	0
Unigene0000178	884	0	40.61	0
Unigene0000179	558	0	32.62	0
Unigene0000180	465	0	38.49	0
Unigene0000181	1356	0	53.39	0
Unigene0000182	348	0	38.51	0
Unigene0000183	356	0	42.7	0
Unigene0000184	353	0	41.08	0
Unigene0000185	1212	0	42.49	0
Unigene0000186	2532	0	43.25	0
Unigene0000187	2320	0	33.45	0
Unigene0000188	779	0	34.4	0
Unigene0000189	449	0	27.84	0
Unigene0000190	353	0	32.01	0
Unigene0000191	384	0	29.43	0
Unigene0000192	2128	0	39	0
Unigene0000193	661	0	36.31	0
Unigene0000194	993	0	36.66	0
Unigene0000195	1055	0	40.57	0
Unigene0000196	349	0	30.09	0
Unigene0000197	412	0	50.73	0
Unigene0000198	1557	0	41.75	0
Unigene0000199	1087	0	40.39	0
Unigene0000200	347	0	36.31	0
Unigene0000201	344	0	33.43	0
Unigene0000202	1523	0	32.7	0
Unigene0000203	422	0	45.02	0
Unigene0000204	466	0	39.91	0
Unigene0000205	1574	0	41.87	0
Unigene0000206	424	0	36.08	0
Unigene0000207	345	0	46.38	0
Unigene0000208	1034	0	41.59	0
Unigene0000209	1809	0	40.63	0
Unigene0000210	563	0	41.74	0
Unigene0000211	3261	0	41.34	0
Unigene0000212	342	0	34.21	0
Unigene0000213	1937	0	40.06	0
Unigene0000214	361	0	38.5	0
Unigene0000215	428	0	44.63	0
Unigene0000216	1394	0	37.88	0
Unigene0000217	673	0	37.3	0
Unigene0000218	551	0	30.13	0
Unigene0000219	449	0	34.97	0
Unigene0000220	534	0	34.27	0
Unigene0000221	492	0	31.71	0
Unigene0000222	872	0	46.9	0
Unigene0000223	431	0	33.87	0
Unigene0000224	1412	0	33.85	0
Unigene0000225	482	0	34.65	0
Unigene0000226	567	0	43.21	0
Unigene0000227	1436	0	38.58	0
Unigene0000228	1401	0	35.33	0
Unigene0000229	665	0	36.69	0
Unigene0000230	435	0	31.26	0
Unigene0000231	4831	0	41.46	0
Unigene0000232	377	0	35.01	0
Unigene0000233	1190	0	47.06	0
Unigene0000234	343	0	42.86	0
Unigene0000235	672	0	34.67	0
Unigene0000236	879	0	40.73	0
Unigene0000237	630	0	30.48	0
Unigene0000238	949	0	37.3	0
Unigene0000239	401	0	37.91	0
Unigene0000240	733	0	32.06	0
Unigene0000241	2260	0	32.96	0
Unigene0000242	648	0	61.42	0
Unigene0000243	459	0	35.73	0
Unigene0000244	3635	0	38.54	0
Unigene0000245	347	0	38.9	0
Unigene0000246	385	0	28.57	0
Unigene0000247	1595	0	36.18	0
Unigene0000248	887	0	42.73	0
Unigene0000249	766	0	33.16	0
Unigene0000250	962	0	34.62	0
Unigene0000251	362	0	35.64	0
Unigene0000252	1996	0	39.43	0
Unigene0000253	554	0	43.32	0
Unigene0000254	384	0	43.23	0
Unigene0000255	349	0	34.67	0
Unigene0000256	374	0	31.55	0
Unigene0000257	350	0	34.57	0
Unigene0000258	349	0	32.66	0
Unigene0000259	359	0	33.43	0
Unigene0000260	431	0	42.92	0
Unigene0000261	1765	0	40.23	0
Unigene0000262	486	0	39.71	0
Unigene0000263	776	0	30.15	0
Unigene0000264	1132	0	35.78	0
Unigene0000265	2476	0	39.94	0
Unigene0000266	361	0	36.01	0
Unigene0000267	1129	0	42.16	0
Unigene0000268	1900	0	40.53	0
Unigene0000269	356	0	35.67	0
Unigene0000270	956	0	42.05	0
Unigene0000271	815	0	31.78	0
Unigene0000272	766	0	32.9	0
Unigene0000273	1441	0	33.24	0
Unigene0000274	348	0	29.89	0
Unigene0000275	353	0	39.94	0
Unigene0000276	1284	0	41.2	0
Unigene0000277	354	0	44.63	0
Unigene0000278	641	0	33.07	0
Unigene0000279	563	0	28.42	0
Unigene0000280	686	0	39.21	0
Unigene0000281	450	0	52.89	0
Unigene0000282	370	0	33.24	0
Unigene0000283	351	0	33.62	0
Unigene0000284	410	0	38.78	0
Unigene0000285	492	0	35.98	0
Unigene0000286	354	0	29.38	0
Unigene0000287	571	0	41.33	0
Unigene0000288	838	0	36.52	0
Unigene0000289	464	0	54.53	0
Unigene0000290	353	0	30.03	0
Unigene0000291	779	0	34.27	0
Unigene0000292	1417	0	40.01	0
Unigene0000293	372	0	29.3	0
Unigene0000294	386	0	42.75	0
Unigene0000295	1003	0	33.5	0
Unigene0000296	733	0	31.24	0
Unigene0000297	1347	0	31.25	0
Unigene0000298	4182	0	33.24	0
Unigene0000299	1136	0	43.75	0
Unigene0000300	529	0	43.48	0
Unigene0000301	486	0	24.69	0
Unigene0000302	502	0	34.06	0
Unigene0000303	455	0	35.38	0
Unigene0000304	360	0	40.56	0
Unigene0000305	746	0	33.51	0
Unigene0000306	451	0	34.59	0
Unigene0000307	534	0	40.26	0
Unigene0000308	352	0	36.08	0
Unigene0000309	476	0	43.91	0
Unigene0000310	350	0	31.14	0
Unigene0000311	361	0	36.01	0
Unigene0000312	539	0	31.35	0
Unigene0000313	401	0	29.93	0
Unigene0000314	850	0	46.12	0
Unigene0000315	379	0	32.45	0
Unigene0000316	346	0	35.55	0
Unigene0000317	1421	0	39.9	0
Unigene0000318	350	0	32.29	0
Unigene0000319	458	0	36.46	0
Unigene0000320	955	0	36.13	0
Unigene0000321	1539	0	33.53	0
Unigene0000322	1667	0	45.47	0
Unigene0000323	796	0	32.66	0
Unigene0000324	1520	0	31.71	0
Unigene0000325	234	0	35.04	0
Unigene0000326	279	0	40.14	0
Unigene0000327	998	0	36.87	0
Unigene0000328	353	0	33.71	0
Unigene0000329	365	0	38.08	0
Unigene0000330	377	0	22.02	0
Unigene0000331	767	0	44.98	0
Unigene0000332	356	0	37.92	0
Unigene0000333	588	0	55.1	0
Unigene0000334	385	0	30.91	0
Unigene0000335	545	0	34.31	0
Unigene0000336	1271	0	35.88	0
Unigene0000337	482	0	38.17	0
Unigene0000338	909	0	45.54	0
Unigene0000339	845	0	47.1	0
Unigene0000340	404	0	35.64	0
Unigene0000341	498	0	38.55	0
Unigene0000342	396	0	38.38	0
Unigene0000343	465	0	33.76	0
Unigene0000344	538	0	32.71	0
Unigene0000345	556	0	38.85	0
Unigene0000346	471	0	31	0
Unigene0000347	497	0	35.81	0
Unigene0000348	419	0	36.28	0
Unigene0000349	1000	0	29.4	0
Unigene0000350	424	0	41.04	0
Unigene0000351	1097	0	32.73	0
Unigene0000352	1040	0	32.31	0
Unigene0000353	379	0	43.27	0
Unigene0000354	424	0	35.85	0
Unigene0000355	998	0	46.19	0
Unigene0000356	1514	0	43.73	0
Unigene0000357	380	0	34.21	0
Unigene0000358	519	0	33.53	0
Unigene0000359	1181	0	42.08	0
Unigene0000360	597	0	33.84	0
Unigene0000361	1113	0	43.31	0
Unigene0000362	3049	0	39.42	0
Unigene0000363	1707	0	38.49	0
Unigene0000364	574	0	38.5	0
Unigene0000365	498	0	45.78	0
Unigene0000366	411	0	32.12	0
Unigene0000367	574	0	37.28	0
Unigene0000368	387	0	47.03	0
Unigene0000369	395	0	39.75	0
Unigene0000370	547	0	36.38	0
Unigene0000371	382	0	42.41	0
Unigene0000372	680	0	39.41	0
Unigene0000373	384	0	39.06	0
Unigene0000374	430	0	30.23	0
Unigene0000375	384	0	32.29	0
Unigene0000376	612	0	39.71	0
Unigene0000377	456	0	36.18	0
Unigene0000378	2706	0	44.35	0
Unigene0000379	627	0	32.06	0
Unigene0000380	514	0	36.77	0
Unigene0000381	386	0	31.87	0
Unigene0000382	447	0	43.18	0
Unigene0000383	934	0	39.83	0
Unigene0000384	508	0	31.89	0
Unigene0000385	530	0	45.47	0
Unigene0000386	3119	0	41.97	0
Unigene0000387	1687	0	35.63	0
Unigene0000388	335	0	59.1	0
Unigene0000389	384	0	36.98	0
Unigene0000390	777	0	41.44	0
Unigene0000391	814	0	49.02	0
Unigene0000392	443	0	33.63	0
Unigene0000393	479	0	38.83	0
Unigene0000394	597	0	34.51	0
Unigene0000395	380	0	38.68	0
Unigene0000396	842	0	42.64	0
Unigene0000397	2517	0	41.84	0
Unigene0000398	440	0	34.55	0
Unigene0000399	443	0	41.08	0
Unigene0000400	379	0	31.93	0
Unigene0000401	722	0	39.75	0
Unigene0000402	2121	0	33.95	0
Unigene0000403	493	0	48.88	0
Unigene0000404	446	0	32.06	0
Unigene0000405	377	0	40.85	0
Unigene0000406	414	0	47.1	0
Unigene0000407	628	0	41.24	0
Unigene0000408	648	0	35.03	0
Unigene0000409	508	0	37.6	0
Unigene0000410	499	0	40.28	0
Unigene0000411	963	0	42.47	0
Unigene0000412	422	0	35.78	0
Unigene0000413	491	0	34.62	0
Unigene0000414	759	0	29.12	0
Unigene0000415	498	0	33.94	0
Unigene0000416	385	0	31.43	0
Unigene0000417	383	0	36.81	0
Unigene0000418	352	0	46.88	0
Unigene0000419	1601	0	42.1	0
Unigene0000420	2690	0	40.74	0
Unigene0000421	1775	0	40.39	0
Unigene0000422	426	0	42.96	0
Unigene0000423	477	0	29.56	0
Unigene0000424	1134	0	43.3	0
Unigene0000425	1258	0	38.95	0
Unigene0000426	382	0	39.79	0
Unigene0000427	995	0	39.8	0
Unigene0000428	819	0	40.29	0
Unigene0000429	756	0	38.62	0
Unigene0000430	729	0	30.86	0
Unigene0000431	803	0	33.5	0
Unigene0000432	493	0	26.98	0
Unigene0000433	542	0	28.04	0
Unigene0000434	440	0	34.55	0
Unigene0000435	446	0	38.34	0
Unigene0000436	441	0	34.47	0
Unigene0000437	839	0	33.02	0
Unigene0000438	404	0	32.67	0
Unigene0000439	380	0	32.63	0
Unigene0000440	2083	0	34.28	0
Unigene0000441	1317	0	40.62	0
Unigene0000442	541	0	38.63	0
Unigene0000443	381	0	34.91	0
Unigene0000444	639	0	36.46	0
Unigene0000445	424	0	34.43	0
Unigene0000446	1136	0	40.85	0
Unigene0000447	655	0	42.44	0
Unigene0000448	724	0	35.77	0
Unigene0000449	1535	0	33.03	0
Unigene0000450	616	0	42.05	0
Unigene0000451	406	0	44.33	0
Unigene0000452	860	0	34.42	0
Unigene0000453	1665	0	41.98	0
Unigene0000454	694	0	39.48	0
Unigene0000455	478	0	36.4	0
Unigene0000456	612	0	42.81	0
Unigene0000457	1987	0	41.67	0
Unigene0000458	389	0	41.13	0
Unigene0000459	994	0	37.73	0
Unigene0000460	397	0	40.3	0
Unigene0000461	1066	0	36.21	0
Unigene0000462	2710	0	40.07	0
Unigene0000463	391	0	30.69	0
Unigene0000464	1542	0	35.6	0
Unigene0000465	602	0	37.54	0
Unigene0000466	1638	0	36.57	0
Unigene0000467	1230	0	48.21	0
Unigene0000468	411	0	40.63	0
Unigene0000469	611	0	32.24	0
Unigene0000470	400	0	38	0
Unigene0000471	451	0	30.38	0
Unigene0000472	689	0	35.7	0
Unigene0000473	403	0	32.51	0
Unigene0000474	521	0	36.66	0
Unigene0000475	1560	0	37.56	0
Unigene0000476	1020	0	42.45	0
Unigene0000477	576	0	36.46	0
Unigene0000478	777	0	38.61	0
Unigene0000479	2176	0	42.05	0
Unigene0000480	562	0	39.68	0
Unigene0000481	704	0	52.98	0
Unigene0000482	649	0	42.22	0
Unigene0000483	387	0	30.75	0
Unigene0000484	623	0	34.19	0
Unigene0000485	1059	0	40.7	0
Unigene0000486	1875	0	43.31	0
Unigene0000487	610	0	29.84	0
Unigene0000488	735	0	31.16	0
Unigene0000489	1228	0	41.37	0
Unigene0000490	398	0	36.18	0
Unigene0000491	2430	0	44.61	0
Unigene0000492	1148	0	41.81	0
Unigene0000493	400	0	33.25	0
Unigene0000494	2086	0	38.35	0
Unigene0000495	1724	0	39.15	0
Unigene0000496	531	0	33.71	0
Unigene0000497	1145	0	33.19	0
Unigene0000498	582	0	30.58	0
Unigene0000499	448	0	32.59	0
Unigene0000500	407	0	49.63	0
Unigene0000501	391	0	28.13	0
Unigene0000502	1203	0	37.24	0
Unigene0000503	390	0	38.21	0
Unigene0000504	1051	0	31.11	0
Unigene0000505	408	0	28.92	0
Unigene0000506	381	0	27.3	0
Unigene0000507	1289	0	35.07	0
Unigene0000508	491	0	39.1	0
Unigene0000509	578	0	41	0
Unigene0000510	384	0	39.32	0
Unigene0000511	2020	0	35.1	0
Unigene0000512	536	0	32.09	0
Unigene0000513	385	0	30.39	0
Unigene0000514	708	0	36.02	0
Unigene0000515	803	0	49.69	0
Unigene0000516	398	0	45.73	0
Unigene0000517	678	0	34.96	0
Unigene0000518	1460	0	35.55	0
Unigene0000519	406	0	36.21	0
Unigene0000520	1102	0	32.03	0
Unigene0000521	875	0	37.37	0
Unigene0000522	434	0	41.71	0
Unigene0000523	561	0	35.12	0
Unigene0000524	2234	0	40.64	0
Unigene0000525	527	0	38.71	0
Unigene0000526	1718	0	40.16	0
Unigene0000527	1385	0	39.28	0
Unigene0000528	532	0	39.66	0
Unigene0000529	1321	0	48.07	0
Unigene0000530	686	0	38.78	0
Unigene0000531	1403	0	40.91	0
Unigene0000532	707	0	35.79	0
Unigene0000533	410	0	44.39	0
Unigene0000534	510	0	45.1	0
Unigene0000535	1351	0	43.52	0
Unigene0000536	524	0	31.49	0
Unigene0000537	387	0	35.4	0
Unigene0000538	387	0	35.92	0
Unigene0000539	391	0	34.27	0
Unigene0000540	556	0	48.56	0
Unigene0000541	714	0	41.46	0
Unigene0000542	290	0	40	0
Unigene0000543	412	0	32.77	0
Unigene0000544	2179	0	43.46	0
Unigene0000545	1103	0	33.73	0
Unigene0000546	2298	0	42.91	0
Unigene0000547	369	0	33.06	0
Unigene0000548	1177	0	35.09	0
Unigene0000549	2395	0	41.46	0
Unigene0000550	461	0	33.19	0
Unigene0000551	369	0	31.44	0
Unigene0000552	386	0	46.11	0
Unigene0000553	407	0	29.48	0
Unigene0000554	1778	0	38.08	0
Unigene0000555	323	0	29.72	0
Unigene0000556	577	0	42.63	0
Unigene0000557	381	0	30.18	0
Unigene0000558	378	0	52.38	0
Unigene0000559	1665	0	33.39	0
Unigene0000560	640	0	46.88	0
Unigene0000561	395	0	42.03	0
Unigene0000562	1904	0	43.59	0
Unigene0000563	613	0	43.56	0
Unigene0000564	939	0	37.38	0
Unigene0000565	551	0	33.03	0
Unigene0000566	402	0	33.33	0
Unigene0000567	459	0	39.22	0
Unigene0000568	1763	0	44.98	0
Unigene0000569	1448	0	48.2	0
Unigene0000570	860	0	47.91	0
Unigene0000571	549	0	34.61	0
Unigene0000572	484	0	35.12	0
Unigene0000573	567	0	46.38	0
Unigene0000574	2661	0	33.82	0
Unigene0000575	538	0	43.12	0
Unigene0000576	815	0	38.65	0
Unigene0000577	2129	0	41.9	0
Unigene0000578	2501	0	38.66	0
Unigene0000579	500	0	38.6	0
Unigene0000580	3311	0	35.25	0
Unigene0000581	1100	0	40.45	0
Unigene0000582	2120	0	36.75	0
Unigene0000583	897	0	32.89	0
Unigene0000584	500	0	27.8	0
Unigene0000585	403	0	31.51	0
Unigene0000586	438	0	29.22	0
Unigene0000587	503	0	34.79	0
Unigene0000588	622	0	35.21	0
Unigene0000589	371	0	39.89	0
Unigene0000590	457	0	30.63	0
Unigene0000591	1419	0	36.08	0
Unigene0000592	5541	0	40.68	0
Unigene0000593	463	0	31.97	0
Unigene0000594	507	0	43.2	0
Unigene0000595	605	0	34.05	0
Unigene0000596	470	0	38.09	0
Unigene0000597	1121	0	40.14	0
Unigene0000598	424	0	34.43	0
Unigene0000599	380	0	32.11	0
Unigene0000600	944	0	43.54	0
Unigene0000601	524	0	30.92	0
Unigene0000602	1835	0	43.05	0
Unigene0000603	366	0	28.96	0
Unigene0000604	406	0	37.93	0
Unigene0000605	706	0	41.78	0
Unigene0000606	420	0	34.29	0
Unigene0000607	857	0	41.07	0
Unigene0000608	566	0	31.27	0
Unigene0000609	3624	0	39.9	0
Unigene0000610	1769	0	47.94	0
Unigene0000611	448	0	34.6	0
Unigene0000612	739	0	48.58	0
Unigene0000613	361	0	42.94	0
Unigene0000614	1000	0	35.9	0
Unigene0000615	399	0	33.33	0
Unigene0000616	364	0	26.65	0
Unigene0000617	367	0	36.78	0
Unigene0000618	787	0	52.22	0
Unigene0000619	364	0	32.14	0
Unigene0000620	1064	0	34.4	0
Unigene0000621	373	0	44.77	0
Unigene0000622	1419	0	37.63	0
Unigene0000623	375	0	34.67	0
Unigene0000624	834	0	38.25	0
Unigene0000625	2281	0	32.75	0
Unigene0000626	363	0	34.71	0
Unigene0000627	367	0	49.86	0
Unigene0000628	473	0	41.86	0
Unigene0000629	416	0	31.25	0
Unigene0000630	367	0	43.87	0
Unigene0000631	370	0	41.62	0
Unigene0000632	636	0	35.22	0
Unigene0000633	418	0	35.65	0
Unigene0000634	467	0	33.62	0
Unigene0000635	431	0	29.93	0
Unigene0000636	340	0	35	0
Unigene0000637	1569	0	40.47	0
Unigene0000638	995	0	38.59	0
Unigene0000639	383	0	32.11	0
Unigene0000640	1372	0	48.62	0
Unigene0000641	899	0	40.27	0
Unigene0000642	394	0	41.88	0
Unigene0000643	430	0	42.79	0
Unigene0000644	448	0	33.71	0
Unigene0000645	708	0	46.75	0
Unigene0000646	1715	0	45.54	0
Unigene0000647	412	0	30.34	0
Unigene0000648	444	0	35.36	0
Unigene0000649	3037	0	37.47	0
Unigene0000650	1034	0	35.98	0
Unigene0000651	953	0	34.21	0
Unigene0000652	1383	0	36.95	0
Unigene0000653	395	0	35.44	0
Unigene0000654	955	0	41.68	0
Unigene0000655	2888	0	38.09	0
Unigene0000656	890	0	44.27	0
Unigene0000657	409	0	29.34	0
Unigene0000658	376	0	30.32	0
Unigene0000659	583	0	39.97	0
Unigene0000660	1146	0	40.05	0
Unigene0000661	566	0	35.69	0
Unigene0000662	1786	0	31.97	0
Unigene0000663	382	0	38.48	0
Unigene0000664	479	0	35.28	0
Unigene0000665	743	0	36.07	0
Unigene0000666	2917	0	41.38	0
Unigene0000667	1867	0	40.49	0
Unigene0000668	848	0	32.08	0
Unigene0000669	386	0	36.53	0
Unigene0000670	583	0	30.7	0
Unigene0000671	566	0	34.98	0
Unigene0000672	1368	0	38.45	0
Unigene0000673	501	0	34.73	0
Unigene0000674	383	0	33.42	0
Unigene0000675	2255	0	36.32	0
Unigene0000676	605	0	29.92	0
Unigene0000677	395	0	42.28	0
Unigene0000678	2324	0	35.03	0
Unigene0000679	397	0	28.97	0
Unigene0000680	1513	0	38.8	0
Unigene0000681	374	0	29.95	0
Unigene0000682	3089	0	38.82	0
Unigene0000683	992	0	31.96	0
Unigene0000684	2904	0	33.57	0
Unigene0000685	506	0	26.68	0
Unigene0000686	469	0	30.06	0
Unigene0000687	869	0	40.39	0
Unigene0000688	1280	0	40.86	0
Unigene0000689	408	0	36.52	0
Unigene0000690	667	0	33.13	0
Unigene0000691	385	0	36.36	0
Unigene0000692	1320	0	44.62	0
Unigene0000693	373	0	32.44	0
Unigene0000694	402	0	36.57	0
Unigene0000695	1288	0	39.75	0
Unigene0000696	369	0	37.4	0
Unigene0000697	600	0	42.83	0
Unigene0000698	552	0	43.48	0
Unigene0000699	1319	0	42.23	0
Unigene0000700	374	0	39.57	0
Unigene0000701	1793	0	39.21	0
Unigene0000702	603	0	40.8	0
Unigene0000703	896	0	32.37	0
Unigene0000704	1705	0	33.37	0
Unigene0000705	368	0	39.4	0
Unigene0000706	549	0	45.72	0
Unigene0000707	369	0	34.42	0
Unigene0000708	675	0	28.3	0
Unigene0000709	1083	0	33.61	0
Unigene0000710	731	0	31.05	0
Unigene0000711	620	0	35.81	0
Unigene0000712	689	0	41.22	0
Unigene0000713	829	0	38.12	0
Unigene0000714	3629	0	39.9	0
Unigene0000715	691	0	37.05	0
Unigene0000716	388	0	44.33	0
Unigene0000717	395	0	34.43	0
Unigene0000718	375	0	40	0
Unigene0000719	1162	0	43.2	0
Unigene0000720	399	0	31.08	0
Unigene0000721	1128	0	41.4	0
Unigene0000722	388	0	30.93	0
Unigene0000723	1717	0	48.22	0
Unigene0000724	375	0	44.53	0
Unigene0000725	380	0	34.74	0
Unigene0000726	3203	0	39.96	0
Unigene0000727	3860	0	37.59	0
Unigene0000728	1296	0	42.21	0
Unigene0000729	912	0	36.18	0
Unigene0000730	3778	0	44.34	0
Unigene0000731	1598	0	40.36	0
Unigene0000732	450	0	37.11	0
Unigene0000733	387	0	41.09	0
Unigene0000734	398	0	31.66	0
Unigene0000735	1830	0	41.86	0
Unigene0000736	2560	0	41.8	0
Unigene0000737	374	0	41.18	0
Unigene0000738	426	0	30.99	0
Unigene0000739	377	0	40.58	0
Unigene0000740	1163	0	38.09	0
Unigene0000741	520	0	29.81	0
Unigene0000742	572	0	37.59	0
Unigene0000743	1494	0	41.03	0
Unigene0000744	1116	0	45.52	0
Unigene0000745	452	0	35.84	0
Unigene0000746	1060	0	41.23	0
Unigene0000747	935	0	40.11	0
Unigene0000748	1108	0	39.8	0
Unigene0000749	1150	0	44.52	0
Unigene0000750	614	0	30.46	0
Unigene0000751	317	0	37.54	0
Unigene0000752	321	0	46.73	0
Unigene0000753	465	0	32.04	0
Unigene0000754	425	0	28	0
Unigene0000755	1320	0	41.67	0
Unigene0000756	344	0	40.7	0
Unigene0000757	894	0	40.16	0
Unigene0000758	294	0	58.16	0
Unigene0000759	498	0	55.02	0
Unigene0000760	749	0	48.06	0
Unigene0000761	3331	0	37.17	0
Unigene0000762	368	0	36.14	0
Unigene0000763	352	0	34.38	0
Unigene0000764	499	0	44.49	0
Unigene0000765	483	0	43.06	0
Unigene0000766	349	0	46.7	0
Unigene0000767	320	0	30	0
Unigene0000768	462	0	38.1	0
Unigene0000769	378	0	35.19	0
Unigene0000770	1729	0	35.45	0
Unigene0000771	449	0	31.63	0
Unigene0000772	323	0	32.2	0
Unigene0000773	1485	0	45.52	0
Unigene0000774	554	0	41.7	0
Unigene0000775	701	0	34.52	0
Unigene0000776	439	0	41.46	0
Unigene0000777	330	0	29.39	0
Unigene0000778	326	0	33.74	0
Unigene0000779	1421	0	39.97	0
Unigene0000780	699	0	32.76	0
Unigene0000781	543	0	31.31	0
Unigene0000782	2108	0	41.03	0
Unigene0000783	345	0	40.29	0
Unigene0000784	335	0	32.54	0
Unigene0000785	1016	0	39.27	0
Unigene0000786	322	0	29.81	0
Unigene0000787	320	0	34.06	0
Unigene0000788	477	0	41.3	0
Unigene0000789	353	0	32.58	0
Unigene0000790	483	0	44.31	0
Unigene0000791	1320	0	36.14	0
Unigene0000792	577	0	40.9	0
Unigene0000793	479	0	35.28	0
Unigene0000794	320	0	48.75	0
Unigene0000795	325	0	35.38	0
Unigene0000796	594	0	35.02	0
Unigene0000797	319	0	42.95	0
Unigene0000798	329	0	34.35	0
Unigene0000799	466	0	31.97	0
Unigene0000800	569	0	32.51	0
Unigene0000801	1178	0	40.58	0
Unigene0000802	4977	0	34.38	0
Unigene0000803	790	0	34.05	0
Unigene0000804	1290	0	43.57	0
Unigene0000805	507	0	30.37	0
Unigene0000806	360	0	36.67	0
Unigene0000807	370	0	37.84	0
Unigene0000808	601	0	36.11	0
Unigene0000809	756	0	34.92	0
Unigene0000810	455	0	30.11	0
Unigene0000811	2590	0	42.01	0
Unigene0000812	1032	0	33.72	0
Unigene0000813	214	0	42.99	0
Unigene0000814	586	0	30.03	0
Unigene0000815	468	0	31.41	0
Unigene0000816	324	0	42.9	0
Unigene0000817	361	0	32.13	0
Unigene0000818	664	0	29.82	0
Unigene0000819	1029	0	39.84	0
Unigene0000820	497	0	38.03	0
Unigene0000821	321	0	37.07	0
Unigene0000822	1604	0	40.65	0
Unigene0000823	320	0	26.88	0
Unigene0000824	417	0	35.25	0
Unigene0000825	417	0	30.46	0
Unigene0000826	354	0	40.96	0
Unigene0000827	810	0	36.3	0
Unigene0000828	470	0	57.02	0
Unigene0000829	328	0	31.71	0
Unigene0000830	1893	0	45.22	0
Unigene0000831	335	0	41.79	0
Unigene0000832	328	0	38.11	0
Unigene0000833	398	0	31.66	0
Unigene0000834	616	0	40.1	0
Unigene0000835	434	0	39.63	0
Unigene0000836	1110	0	34.32	0
Unigene0000837	343	0	37.61	0
Unigene0000838	373	0	37	0
Unigene0000839	332	0	31.02	0
Unigene0000840	322	0	36.96	0
Unigene0000841	296	0	36.15	0
Unigene0000842	1261	0	42.82	0
Unigene0000843	322	0	32.61	0
Unigene0000844	450	0	35.33	0
Unigene0000845	998	0	32.26	0
Unigene0000846	3091	0	38.43	0
Unigene0000847	453	0	30.46	0
Unigene0000848	874	0	41.3	0
Unigene0000849	2384	0	43.46	0
Unigene0000850	591	0	31.13	0
Unigene0000851	343	0	41.4	0
Unigene0000852	358	0	41.9	0
Unigene0000853	624	0	40.87	0
Unigene0000854	326	0	33.13	0
Unigene0000855	323	0	36.53	0
Unigene0000856	1122	0	37.7	0
Unigene0000857	324	0	34.26	0
Unigene0000858	651	0	44.85	0
Unigene0000859	1867	0	39.05	0
Unigene0000860	648	0	47.99	0
Unigene0000861	2271	0	40.29	0
Unigene0000862	363	0	45.73	0
Unigene0000863	4863	0	40.84	0
Unigene0000864	323	0	40.25	0
Unigene0000865	369	0	43.63	0
Unigene0000866	726	0	32.64	0
Unigene0000867	324	0	50.93	0
Unigene0000868	1489	0	40.09	0
Unigene0000869	807	0	34.2	0
Unigene0000870	857	0	35.01	0
Unigene0000871	536	0	42.54	0
Unigene0000872	1715	0	39.3	0
Unigene0000873	330	0	43.64	0
Unigene0000874	1126	0	33.66	0
Unigene0000875	2033	0	33.55	0
Unigene0000876	3124	0	38.28	0
Unigene0000877	335	0	32.54	0
Unigene0000878	326	0	33.44	0
Unigene0000879	719	0	36.72	0
Unigene0000880	520	0	34.04	0
Unigene0000881	1501	0	31.98	0
Unigene0000882	681	0	34.21	0
Unigene0000883	392	0	35.71	0
Unigene0000884	479	0	35.07	0
Unigene0000885	441	0	44.67	0
Unigene0000886	327	0	32.42	0
Unigene0000887	444	0	44.14	0
Unigene0000888	623	0	43.34	0
Unigene0000889	332	0	32.23	0
Unigene0000890	863	0	34.99	0
Unigene0000891	676	0	39.64	0
Unigene0000892	330	0	37.58	0
Unigene0000893	369	0	39.3	0
Unigene0000894	323	0	25.08	0
Unigene0000895	390	0	30.51	0
Unigene0000896	496	0	31.25	0
Unigene0000897	1214	0	38.71	0
Unigene0000898	319	0	43.89	0
Unigene0000899	553	0	32.73	0
Unigene0000900	596	0	42.79	0
Unigene0000901	1369	0	35.87	0
Unigene0000902	1860	0	33.33	0
Unigene0000903	747	0	40.43	0
Unigene0000904	321	0	37.07	0
Unigene0000905	1028	0	43.29	0
Unigene0000906	568	0	40.32	0
Unigene0000907	363	0	42.15	0
Unigene0000908	410	0	30.49	0
Unigene0000909	370	0	31.35	0
Unigene0000910	326	0	32.52	0
Unigene0000911	1170	0	43.33	0
Unigene0000912	329	0	29.79	0
Unigene0000913	577	0	35.01	0
Unigene0000914	443	0	42.21	0
Unigene0000915	953	0	33.79	0
Unigene0000916	769	0	32.38	0
Unigene0000917	399	0	38.1	0
Unigene0000918	1068	0	39.7	0
Unigene0000919	809	0	41.41	0
Unigene0000920	856	0	34.23	0
Unigene0000921	510	0	34.71	0
Unigene0000922	453	0	34.22	0
Unigene0000923	461	0	54.66	0
Unigene0000924	594	0	52.86	0
Unigene0000925	326	0	38.04	0
Unigene0000926	585	0	33.85	0
Unigene0000927	322	0	30.12	0
Unigene0000928	1402	0	41.44	0
Unigene0000929	1051	0	41.2	0
Unigene0000930	402	0	33.58	0
Unigene0000931	369	0	30.62	0
Unigene0000932	796	0	35.3	0
Unigene0000933	357	0	38.94	0
Unigene0000934	345	0	28.41	0
Unigene0000935	643	0	28.46	0
Unigene0000936	858	0	30.3	0
Unigene0000937	1905	0	34.44	0
Unigene0000938	755	0	42.65	0
Unigene0000939	3878	0	40.85	0
Unigene0000940	569	0	38.49	0
Unigene0000941	309	0	32.69	0
Unigene0000942	489	0	28.43	0
Unigene0000943	1699	0	43.91	0
Unigene0000944	543	0	43.65	0
Unigene0000945	351	0	29.06	0
Unigene0000946	534	0	35.58	0
Unigene0000947	2816	0	38.92	0
Unigene0000948	751	0	43.28	0
Unigene0000949	447	0	49.66	0
Unigene0000950	316	0	39.24	0
Unigene0000951	489	0	30.88	0
Unigene0000952	325	0	37.54	0
Unigene0000953	490	0	31.02	0
Unigene0000954	341	0	41.35	0
Unigene0000955	389	0	38.56	0
Unigene0000956	399	0	42.36	0
Unigene0000957	324	0	34.88	0
Unigene0000958	1960	0	40	0
Unigene0000959	321	0	37.69	0
Unigene0000960	343	0	32.36	0
Unigene0000961	402	0	30.35	0
Unigene0000962	631	0	29.64	0
Unigene0000963	441	0	31.75	0
Unigene0000964	494	0	41.3	0
Unigene0000965	2068	0	41.2	0
Unigene0000966	668	0	33.98	0
Unigene0000967	2209	0	38.3	0
Unigene0000968	377	0	29.97	0
Unigene0000969	510	0	40	0
Unigene0000970	360	0	34.72	0
Unigene0000971	2923	0	39.65	0
Unigene0000972	4442	0	41.06	0
Unigene0000973	359	0	51.81	0
Unigene0000974	1173	0	37.25	0
Unigene0000975	1023	0	35.97	0
Unigene0000976	407	0	28.5	0
Unigene0000977	556	0	30.76	0
Unigene0000978	539	0	30.8	0
Unigene0000979	2833	0	38.23	0
Unigene0000980	1115	0	32.47	0
Unigene0000981	358	0	30.73	0
Unigene0000982	648	0	46.14	0
Unigene0000983	2518	0	38.4	0
Unigene0000984	2506	0	38.79	0
Unigene0000985	2049	0	36.02	0
Unigene0000986	3301	0	40.02	0
Unigene0000987	460	0	46.3	0
Unigene0000988	597	0	30.49	0
Unigene0000989	343	0	54.23	0
Unigene0000990	973	0	44.3	0
Unigene0000991	312	0	27.56	0
Unigene0000992	531	0	32.58	0
Unigene0000993	2632	0	42.33	0
Unigene0000994	465	0	35.05	0
Unigene0000995	2315	0	41.34	0
Unigene0000996	932	0	42.92	0
Unigene0000997	396	0	35.61	0
Unigene0000998	373	0	40.48	0
Unigene0000999	321	0	36.14	0
Unigene0001000	311	0	33.76	0
Unigene0001001	1799	0	38.13	0
Unigene0001002	1775	0	38.99	0
Unigene0001003	1237	0	41.31	0
Unigene0001004	419	0	27.92	0
Unigene0001005	1105	0	35.57	0
Unigene0001006	1225	0	35.02	0
Unigene0001007	343	0	25.07	0
Unigene0001008	310	0	27.1	0
Unigene0001009	348	0	42.82	0
Unigene0001010	1826	0	35.54	0
Unigene0001011	426	0	31.69	0
Unigene0001012	1940	0	44.43	0
Unigene0001013	439	0	34.17	0
Unigene0001014	831	0	35.26	0
Unigene0001015	1035	0	28.79	0
Unigene0001016	311	0	31.51	0
Unigene0001017	317	0	50.79	0
Unigene0001018	716	0	42.32	0
Unigene0001019	1225	0	37.31	0
Unigene0001020	511	0	47.55	0
Unigene0001021	360	0	39.44	0
Unigene0001022	312	0	46.79	0
Unigene0001023	1732	0	37.41	0
Unigene0001024	1074	0	40.41	0
Unigene0001025	323	0	33.44	0
Unigene0001026	521	0	30.9	0
Unigene0001027	2129	0	34.29	0
Unigene0001028	320	0	29.38	0
Unigene0001029	516	0	29.65	0
Unigene0001030	1343	0	39.91	0
Unigene0001031	325	0	41.54	0
Unigene0001032	372	0	30.38	0
Unigene0001033	442	0	35.52	0
Unigene0001034	325	0	30.77	0
Unigene0001035	441	0	33.56	0
Unigene0001036	509	0	39.49	0
Unigene0001037	356	0	42.13	0
Unigene0001038	520	0	37.5	0
Unigene0001039	849	0	46.76	0
Unigene0001040	1768	0	39.99	0
Unigene0001041	1370	0	39.71	0
Unigene0001042	1585	0	35.46	0
Unigene0001043	1088	0	47.98	0
Unigene0001044	855	0	41.99	0
Unigene0001045	355	0	32.39	0
Unigene0001046	313	0	39.3	0
Unigene0001047	501	0	34.53	0
Unigene0001048	564	0	40.96	0
Unigene0001049	335	0	37.61	0
Unigene0001050	783	0	34.61	0
Unigene0001051	322	0	30.43	0
Unigene0001052	927	0	40.78	0
Unigene0001053	791	0	31.48	0
Unigene0001054	333	0	36.04	0
Unigene0001055	398	0	35.93	0
Unigene0001056	316	0	34.18	0
Unigene0001057	3234	0	40.72	0
Unigene0001058	507	0	28.01	0
Unigene0001059	415	0	38.31	0
Unigene0001060	497	0	31.19	0
Unigene0001061	375	0	33.6	0
Unigene0001062	647	0	43.28	0
Unigene0001063	951	0	37.22	0
Unigene0001064	1037	0	48.02	0
Unigene0001065	596	0	44.13	0
Unigene0001066	679	0	32.55	0
Unigene0001067	690	0	45.94	0
Unigene0001068	316	0	41.14	0
Unigene0001069	442	0	41.63	0
Unigene0001070	372	0	36.02	0
Unigene0001071	316	0	36.08	0
Unigene0001072	385	0	27.53	0
Unigene0001073	1462	0	43.64	0
Unigene0001074	1507	0	41.8	0
Unigene0001075	546	0	40.11	0
Unigene0001076	717	0	35.15	0
Unigene0001077	544	0	34.93	0
Unigene0001078	1367	0	34.82	0
Unigene0001079	809	0	34.49	0
Unigene0001080	1195	0	39.67	0
Unigene0001081	347	0	35.45	0
Unigene0001082	305	0	31.15	0
Unigene0001083	246	0	36.59	0
Unigene0001084	302	0	33.11	0
Unigene0001085	1093	0	33.94	0
Unigene0001086	2189	0	47.92	0
Unigene0001087	668	0	47.01	0
Unigene0001088	318	0	29.87	0
Unigene0001089	1249	0	40.59	0
Unigene0001090	409	0	41.32	0
Unigene0001091	459	0	29.85	0
Unigene0001092	443	0	44.7	0
Unigene0001093	530	0	37.36	0
Unigene0001094	602	0	38.04	0
Unigene0001095	1571	0	36.03	0
Unigene0001096	797	0	39.4	0
Unigene0001097	809	0	46.85	0
Unigene0001098	1300	0	42	0
Unigene0001099	3134	0	41.64	0
Unigene0001100	323	0	35.29	0
Unigene0001101	1180	0	48.14	0
Unigene0001102	874	0	39.02	0
Unigene0001103	381	0	32.02	0
Unigene0001104	673	0	35.07	0
Unigene0001105	2742	0	42.3	0
Unigene0001106	476	0	35.92	0
Unigene0001107	322	0	34.16	0
Unigene0001108	667	0	32.68	0
Unigene0001109	696	0	33.62	0
Unigene0001110	567	0	36.86	0
Unigene0001111	1213	0	32.4	0
Unigene0001112	512	0	34.18	0
Unigene0001113	777	0	34.36	0
Unigene0001114	1394	0	51.29	0
Unigene0001115	1232	0	34.25	0
Unigene0001116	521	0	36.85	0
Unigene0001117	432	0	34.26	0
Unigene0001118	517	0	38.49	0
Unigene0001119	461	0	40.56	0
Unigene0001120	365	0	41.37	0
Unigene0001121	886	0	39.39	0
Unigene0001122	321	0	31.15	0
Unigene0001123	320	0	33.12	0
Unigene0001124	1101	0	37.42	0
Unigene0001125	316	0	44.3	0
Unigene0001126	432	0	39.58	0
Unigene0001127	339	0	28.02	0
Unigene0001128	750	0	33.6	0
Unigene0001129	1293	0	33.72	0
Unigene0001130	369	0	39.02	0
Unigene0001131	427	0	40.75	0
Unigene0001132	385	0	34.03	0
Unigene0001133	507	0	39.84	0
Unigene0001134	2972	0	39.74	0
Unigene0001135	336	0	32.44	0
Unigene0001136	342	0	36.55	0
Unigene0001137	2403	0	41.49	0
Unigene0001138	1368	0	35.31	0
Unigene0001139	391	0	37.08	0
Unigene0001140	337	0	34.42	0
Unigene0001141	1786	0	33.37	0
Unigene0001142	476	0	42.44	0
Unigene0001143	459	0	47.71	0
Unigene0001144	1132	0	42.23	0
Unigene0001145	415	0	47.23	0
Unigene0001146	992	0	35.89	0
Unigene0001147	704	0	39.49	0
Unigene0001148	818	0	41.56	0
Unigene0001149	407	0	35.38	0
Unigene0001150	361	0	49.58	0
Unigene0001151	338	0	38.46	0
Unigene0001152	1951	0	39.06	0
Unigene0001153	689	0	32.8	0
Unigene0001154	846	0	41.02	0
Unigene0001155	441	0	35.83	0
Unigene0001156	1891	0	40.72	0
Unigene0001157	776	0	41.62	0
Unigene0001158	493	0	31.64	0
Unigene0001159	414	0	41.79	0
Unigene0001160	383	0	30.03	0
Unigene0001161	436	0	45.87	0
Unigene0001162	425	0	42.35	0
Unigene0001163	406	0	39.9	0
Unigene0001164	687	0	35.52	0
Unigene0001165	400	0	30.25	0
Unigene0001166	1156	0	41.26	0
Unigene0001167	365	0	35.34	0
Unigene0001168	410	0	36.34	0
Unigene0001169	1904	0	45.43	0
Unigene0001170	810	0	34.07	0
Unigene0001171	347	0	44.09	0
Unigene0001172	418	0	31.82	0
Unigene0001173	380	0	27.63	0
Unigene0001174	366	0	48.63	0
Unigene0001175	627	0	34.77	0
Unigene0001176	563	0	34.99	0
Unigene0001177	691	0	31.84	0
Unigene0001178	337	0	33.23	0
Unigene0001179	346	0	29.48	0
Unigene0001180	2104	0	39.54	0
Unigene0001181	334	0	26.95	0
Unigene0001182	893	0	38.86	0
Unigene0001183	320	0	30.31	0
Unigene0001184	285	0	30.88	0
Unigene0001185	312	0	47.44	0
Unigene0001186	295	0	36.95	0
Unigene0001187	752	0	45.48	0
Unigene0001188	348	0	39.37	0
Unigene0001189	486	0	36.63	0
Unigene0001190	473	0	37.21	0
Unigene0001191	938	0	41.26	0
Unigene0001192	419	0	41.29	0
Unigene0001193	490	0	38.16	0
Unigene0001194	511	0	41.49	0
Unigene0001195	518	0	38.61	0
Unigene0001196	366	0	34.7	0
Unigene0001197	397	0	36.78	0
Unigene0001198	797	0	35.76	0
Unigene0001199	1747	0	41.79	0
Unigene0001200	550	0	44.18	0
Unigene0001201	455	0	45.05	0
Unigene0001202	289	0	37.72	0
Unigene0001203	571	0	42.38	0
Unigene0001204	388	0	39.95	0
Unigene0001205	2180	0	31.38	0
Unigene0001206	1647	0	40.01	0
Unigene0001207	283	0	34.28	0
Unigene0001208	284	0	28.52	0
Unigene0001209	352	0	27.56	0
Unigene0001210	1844	0	42.19	0
Unigene0001211	341	0	35.78	0
Unigene0001212	996	0	36.75	0
Unigene0001213	2480	0	34.15	0
Unigene0001214	372	0	30.65	0
Unigene0001215	381	0	45.14	0
Unigene0001216	1837	0	43.82	0
Unigene0001217	647	0	41.42	0
Unigene0001218	3930	0	34.94	0
Unigene0001219	1365	0	42.86	0
Unigene0001220	2043	0	36.96	0
Unigene0001221	291	0	41.58	0
Unigene0001222	1091	0	30.16	0
Unigene0001223	618	0	32.04	0
Unigene0001224	572	0	32.34	0
Unigene0001225	714	0	51.4	0
Unigene0001226	312	0	32.69	0
Unigene0001227	351	0	33.33	0
Unigene0001228	296	0	34.46	0
Unigene0001229	2174	0	40.62	0
Unigene0001230	391	0	29.67	0
Unigene0001231	370	0	40.27	0
Unigene0001232	3114	0	39.63	0
Unigene0001233	595	0	38.32	0
Unigene0001234	3952	0	35.22	0
Unigene0001235	2346	0	38.24	0
Unigene0001236	445	0	28.31	0
Unigene0001237	687	0	28.38	0
Unigene0001238	1498	0	28.5	0
Unigene0001239	348	0	37.64	0
Unigene0001240	499	0	42.48	0
Unigene0001241	489	0	30.06	0
Unigene0001242	999	0	47.05	0
Unigene0001243	584	0	32.36	0
Unigene0001244	342	0	37.13	0
Unigene0001245	1363	0	35	0
Unigene0001246	408	0	40.93	0
Unigene0001247	819	0	39.19	0
Unigene0001248	339	0	39.23	0
Unigene0001249	949	0	33.4	0
Unigene0001250	2536	0	42.23	0
Unigene0001251	1429	0	33.1	0
Unigene0001252	559	0	37.92	0
Unigene0001253	549	0	38.43	0
Unigene0001254	1352	0	44.82	0
Unigene0001255	1242	0	42.35	0
Unigene0001256	884	0	32.58	0
Unigene0001257	904	0	40.6	0
Unigene0001258	1181	0	45.22	0
Unigene0001259	563	0	44.4	0
Unigene0001260	615	0	41.63	0
Unigene0001261	658	0	32.98	0
Unigene0001262	931	0	45.44	0
Unigene0001263	718	0	44.15	0
Unigene0001264	3461	0	42.1	0
Unigene0001265	362	0	37.85	0
Unigene0001266	905	0	37.57	0
Unigene0001267	864	0	55.56	0
Unigene0001268	352	0	33.24	0
Unigene0001269	1804	0	46.78	0
Unigene0001270	368	0	28.53	0
Unigene0001271	688	0	31.98	0
Unigene0001272	566	0	40.28	0
Unigene0001273	378	0	29.1	0
Unigene0001274	433	0	31.87	0
Unigene0001275	344	0	43.02	0
Unigene0001276	596	0	28.19	0
Unigene0001277	467	0	39.61	0
Unigene0001278	3151	0	35.77	0
Unigene0001279	493	0	38.74	0
Unigene0001280	1156	0	44.98	0
Unigene0001281	763	0	41.94	0
Unigene0001282	358	0	34.64	0
Unigene0001283	339	0	42.48	0
Unigene0001284	479	0	37.37	0
Unigene0001285	1792	0	37.56	0
Unigene0001286	442	0	33.26	0
Unigene0001287	339	0	33.63	0
Unigene0001288	776	0	40.34	0
Unigene0001289	2450	0	41.76	0
Unigene0001290	653	0	45.18	0
Unigene0001291	1985	0	43.17	0
Unigene0001292	374	0	31.82	0
Unigene0001293	1578	0	43.41	0
Unigene0001294	1846	0	34.62	0
Unigene0001295	583	0	37.56	0
Unigene0001296	774	0	36.69	0
Unigene0001297	830	0	30.84	0
Unigene0001298	343	0	30.03	0
Unigene0001299	2240	0	41.12	0
Unigene0001300	493	0	35.09	0
Unigene0001301	1148	0	42.07	0
Unigene0001302	893	0	33.15	0
Unigene0001303	230	0	49.13	0
Unigene0001304	443	0	33.18	0
Unigene0001305	348	0	42.82	0
Unigene0001306	377	0	32.1	0
Unigene0001307	847	0	43.21	0
Unigene0001308	358	0	31.28	0
Unigene0001309	346	0	36.42	0
Unigene0001310	1529	0	33.09	0
Unigene0001311	344	0	36.92	0
Unigene0001312	402	0	28.61	0
Unigene0001313	404	0	32.67	0
Unigene0001314	558	0	31.18	0
Unigene0001315	3313	0	34.5	0
Unigene0001316	960	0	30.94	0
Unigene0001317	1115	0	40.45	0
Unigene0001318	862	0	43.62	0
Unigene0001319	1427	0	35.74	0
Unigene0001320	1073	0	37.09	0
Unigene0001321	1573	0	46.92	0
Unigene0001322	2717	0	42.66	0
Unigene0001323	1196	0	33.61	0
Unigene0001324	289	0	42.56	0
Unigene0001325	839	0	32.66	0
Unigene0001326	367	0	50.41	0
Unigene0001327	350	0	37.43	0
Unigene0001328	417	0	33.09	0
Unigene0001329	342	0	50.58	0
Unigene0001330	517	0	41.78	0
Unigene0001331	937	0	41.84	0
Unigene0001332	523	0	28.3	0
Unigene0001333	378	0	40.21	0
Unigene0001334	776	0	40.21	0
Unigene0001335	338	0	43.49	0
Unigene0001336	2628	0	40.26	0
Unigene0001337	478	0	30.75	0
Unigene0001338	868	0	33.53	0
Unigene0001339	544	0	34.19	0
Unigene0001340	2010	0	43.28	0
Unigene0001341	1748	0	41.48	0
Unigene0001342	344	0	48.26	0
Unigene0001343	918	0	34.97	0
Unigene0001344	1424	0	42.98	0
Unigene0001345	996	0	31.43	0
Unigene0001346	433	0	33.49	0
Unigene0001347	399	0	31.08	0
Unigene0001348	275	0	35.27	0
Unigene0001349	280	0	34.29	0
Unigene0001350	280	0	36.43	0
Unigene0001351	534	0	32.21	0
Unigene0001352	1115	0	42.6	0
Unigene0001353	387	0	36.95	0
Unigene0001354	298	0	39.26	0
Unigene0001355	677	0	35.45	0
Unigene0001356	300	0	32.33	0
Unigene0001357	380	0	30.26	0
Unigene0001358	561	0	43.49	0
Unigene0001359	408	0	41.67	0
Unigene0001360	276	0	37.32	0
Unigene0001361	1227	0	36.19	0
Unigene0001362	340	0	42.65	0
Unigene0001363	1519	0	43.65	0
Unigene0001364	594	0	29.97	0
Unigene0001365	507	0	45.17	0
Unigene0001366	279	0	36.92	0
Unigene0001367	528	0	51.14	0
Unigene0001368	323	0	31.27	0
Unigene0001369	291	0	36.08	0
Unigene0001370	572	0	28.5	0
Unigene0001371	632	0	34.97	0
Unigene0001372	371	0	33.96	0
Unigene0001373	549	0	41.53	0
Unigene0001374	2284	0	37.78	0
Unigene0001375	398	0	47.99	0
Unigene0001376	471	0	32.06	0
Unigene0001377	352	0	46.02	0
Unigene0001378	334	0	23.05	0
Unigene0001379	400	0	35.25	0
Unigene0001380	493	0	34.89	0
Unigene0001381	389	0	31.88	0
Unigene0001382	326	0	32.82	0
Unigene0001383	843	0	34.64	0
Unigene0001384	947	0	35.69	0
Unigene0001385	538	0	43.87	0
Unigene0001386	2525	0	41.43	0
Unigene0001387	340	0	31.47	0
Unigene0001388	333	0	35.44	0
Unigene0001389	716	0	38.97	0
Unigene0001390	409	0	40.1	0
Unigene0001391	384	0	32.29	0
Unigene0001392	776	0	40.21	0
Unigene0001393	386	0	39.64	0
Unigene0001394	1103	0	33.82	0
Unigene0001395	358	0	37.71	0
Unigene0001396	328	0	41.46	0
Unigene0001397	941	0	40.81	0
Unigene0001398	325	0	37.23	0
Unigene0001399	325	0	42.46	0
Unigene0001400	363	0	24.24	0
Unigene0001401	1690	0	46.51	0
Unigene0001402	441	0	35.15	0
Unigene0001403	328	0	30.79	0
Unigene0001404	394	0	34.26	0
Unigene0001405	524	0	28.24	0
Unigene0001406	1640	0	36.04	0
Unigene0001407	659	0	32.93	0
Unigene0001408	2177	0	43.45	0
Unigene0001409	548	0	40.33	0
Unigene0001410	330	0	41.82	0
Unigene0001411	1162	0	41.31	0
Unigene0001412	334	0	38.92	0
Unigene0001413	1174	0	36.29	0
Unigene0001414	575	0	32	0
Unigene0001415	471	0	42.25	0
Unigene0001416	318	0	30.19	0
Unigene0001417	693	0	40.12	0
Unigene0001418	1873	0	44.26	0
Unigene0001419	615	0	30.41	0
Unigene0001420	277	0	35.02	0
Unigene0001421	277	0	29.96	0
Unigene0001422	282	0	36.17	0
Unigene0001423	4904	0	45.21	0
Unigene0001424	355	0	33.8	0
Unigene0001425	1244	0	44.13	0
Unigene0001426	499	0	36.07	0
Unigene0001427	400	0	35	0
Unigene0001428	320	0	40.31	0
Unigene0001429	318	0	38.36	0
Unigene0001430	1399	0	40.96	0
Unigene0001431	539	0	28.94	0
Unigene0001432	761	0	44.15	0
Unigene0001433	405	0	37.78	0
Unigene0001434	580	0	30	0
Unigene0001435	431	0	33.18	0
Unigene0001436	457	0	29.54	0
Unigene0001437	2205	0	36.1	0
Unigene0001438	330	0	43.64	0
Unigene0001439	278	0	26.62	0
Unigene0001440	1522	0	40.74	0
Unigene0001441	279	0	46.24	0
Unigene0001442	1439	0	41.9	0
Unigene0001443	350	0	47.14	0
Unigene0001444	289	0	33.91	0
Unigene0001445	513	0	45.81	0
Unigene0001446	296	0	34.12	0
Unigene0001447	2423	0	37.23	0
Unigene0001448	1323	0	46.41	0
Unigene0001449	336	0	38.39	0
Unigene0001450	289	0	30.45	0
Unigene0001451	1216	0	34.62	0
Unigene0001452	1036	0	31.08	0
Unigene0001453	719	0	39.36	0
Unigene0001454	278	0	30.58	0
Unigene0001455	340	0	32.65	0
Unigene0001456	386	0	32.9	0
Unigene0001457	2223	0	41.52	0
Unigene0001458	1278	0	39.75	0
Unigene0001459	278	0	29.86	0
Unigene0001460	380	0	31.58	0
Unigene0001461	294	0	30.95	0
Unigene0001462	1066	0	36.21	0
Unigene0001463	316	0	31.33	0
Unigene0001464	279	0	34.41	0
Unigene0001465	299	0	50.17	0
Unigene0001466	504	0	28.77	0
Unigene0001467	285	0	31.58	0
Unigene0001468	517	0	29.21	0
Unigene0001469	1623	0	40.23	0
Unigene0001470	680	0	31.62	0
Unigene0001471	491	0	49.08	0
Unigene0001472	568	0	34.68	0
Unigene0001473	1552	0	42.2	0
Unigene0001474	301	0	43.85	0
Unigene0001475	292	0	48.29	0
Unigene0001476	1184	0	32.09	0
Unigene0001477	281	0	34.88	0
Unigene0001478	314	0	34.39	0
Unigene0001479	372	0	33.06	0
Unigene0001480	1017	0	39.33	0
Unigene0001481	307	0	39.09	0
Unigene0001482	473	0	39.75	0
Unigene0001483	1062	0	37.29	0
Unigene0001484	381	0	32.28	0
Unigene0001485	569	0	31.28	0
Unigene0001486	314	0	46.5	0
Unigene0001487	1292	0	31.04	0
Unigene0001488	373	0	39.95	0
Unigene0001489	1254	0	43.62	0
Unigene0001490	280	0	35.36	0
Unigene0001491	277	0	37.55	0
Unigene0001492	582	0	35.22	0
Unigene0001493	498	0	35.54	0
Unigene0001494	979	0	26.97	0
Unigene0001495	374	0	33.42	0
Unigene0001496	302	0	37.75	0
Unigene0001497	1502	0	41.68	0
Unigene0001498	639	0	47.1	0
Unigene0001499	944	0	31.14	0
Unigene0001500	545	0	30.83	0
Unigene0001501	406	0	31.03	0
Unigene0001502	398	0	34.42	0
Unigene0001503	284	0	45.77	0
Unigene0001504	1165	0	37.94	0
Unigene0001505	522	0	33.91	0
Unigene0001506	311	0	42.44	0
Unigene0001507	279	0	30.11	0
Unigene0001508	693	0	29.44	0
Unigene0001509	1162	0	30.72	0
Unigene0001510	340	0	32.06	0
Unigene0001511	515	0	33.01	0
Unigene0001512	584	0	31.16	0
Unigene0001513	497	0	44.06	0
Unigene0001514	844	0	48.1	0
Unigene0001515	1183	0	31.78	0
Unigene0001516	748	0	34.76	0
Unigene0001517	464	0	44.18	0
Unigene0001518	668	0	42.96	0
Unigene0001519	522	0	42.72	0
Unigene0001520	893	0	35.39	0
Unigene0001521	467	0	29.55	0
Unigene0001522	477	0	41.72	0
Unigene0001523	1019	0	42.1	0
Unigene0001524	704	0	42.9	0
Unigene0001525	1026	0	44.15	0
Unigene0001526	989	0	38.62	0
Unigene0001527	462	0	42.86	0
Unigene0001528	465	0	36.77	0
Unigene0001529	744	0	33.87	0
Unigene0001530	1940	0	42.16	0
Unigene0001531	640	0	29.22	0
Unigene0001532	946	0	40.59	0
Unigene0001533	673	0	41.31	0
Unigene0001534	483	0	31.68	0
Unigene0001535	938	0	31.88	0
Unigene0001536	466	0	35.41	0
Unigene0001537	467	0	44.11	0
Unigene0001538	628	0	30.73	0
Unigene0001539	474	0	33.33	0
Unigene0001540	471	0	25.9	0
Unigene0001541	530	0	32.64	0
Unigene0001542	546	0	41.58	0
Unigene0001543	468	0	32.26	0
Unigene0001544	1279	0	41.13	0
Unigene0001545	318	0	52.83	0
Unigene0001546	521	0	40.88	0
Unigene0001547	564	0	31.21	0
Unigene0001548	876	0	32.99	0
Unigene0001549	468	0	46.15	0
Unigene0001550	2209	0	46.54	0
Unigene0001551	743	0	36.47	0
Unigene0001552	3585	0	39.97	0
Unigene0001553	1441	0	40.53	0
Unigene0001554	470	0	31.28	0
Unigene0001555	529	0	33.08	0
Unigene0001556	397	0	31.74	0
Unigene0001557	2762	0	42.11	0
Unigene0001558	562	0	41.46	0
Unigene0001559	804	0	45.02	0
Unigene0001560	945	0	40	0
Unigene0001561	640	0	36.25	0
Unigene0001562	791	0	30.21	0
Unigene0001563	478	0	33.47	0
Unigene0001564	429	0	44.06	0
Unigene0001565	2397	0	41.22	0
Unigene0001566	753	0	31.08	0
Unigene0001567	1583	0	43.9	0
Unigene0001568	1216	0	37.25	0
Unigene0001569	1124	0	33.9	0
Unigene0001570	726	0	35.26	0
Unigene0001571	825	0	41.82	0
Unigene0001572	399	0	33.08	0
Unigene0001573	429	0	46.62	0
Unigene0001574	1497	0	41.28	0
Unigene0001575	397	0	39.29	0
Unigene0001576	641	0	31.67	0
Unigene0001577	1389	0	33.41	0
Unigene0001578	397	0	36.52	0
Unigene0001579	417	0	38.61	0
Unigene0001580	1552	0	40.53	0
Unigene0001581	455	0	33.41	0
Unigene0001582	874	0	38.79	0
Unigene0001583	486	0	34.16	0
Unigene0001584	1092	0	41.94	0
Unigene0001585	399	0	38.85	0
Unigene0001586	400	0	36.25	0
Unigene0001587	1817	0	43.81	0
Unigene0001588	982	0	32.28	0
Unigene0001589	1126	0	49.56	0
Unigene0001590	964	0	33.4	0
Unigene0001591	462	0	35.28	0
Unigene0001592	1827	0	45.48	0
Unigene0001593	484	0	44.01	0
Unigene0001594	538	0	37.92	0
Unigene0001595	592	0	30.74	0
Unigene0001596	407	0	39.31	0
Unigene0001597	398	0	31.41	0
Unigene0001598	295	0	35.93	0
Unigene0001599	2863	0	35.77	0
Unigene0001600	497	0	40.04	0
Unigene0001601	396	0	36.11	0
Unigene0001602	523	0	30.59	0
Unigene0001603	1325	0	40.08	0
Unigene0001604	395	0	36.71	0
Unigene0001605	1939	0	39.4	0
Unigene0001606	1213	0	41.14	0
Unigene0001607	1124	0	30.43	0
Unigene0001608	1636	0	33.25	0
Unigene0001609	651	0	40.4	0
Unigene0001610	588	0	43.03	0
Unigene0001611	761	0	38.9	0
Unigene0001612	1726	0	38.99	0
Unigene0001613	1373	0	40.06	0
Unigene0001614	567	0	35.98	0
Unigene0001615	1544	0	38.41	0
Unigene0001616	943	0	34.15	0
Unigene0001617	2205	0	39.32	0
Unigene0001618	340	0	55.88	0
Unigene0001619	256	0	38.67	0
Unigene0001620	485	0	37.53	0
Unigene0001621	2755	0	40.33	0
Unigene0001622	719	0	25.59	0
Unigene0001623	1501	0	42.44	0
Unigene0001624	515	0	37.28	0
Unigene0001625	1168	0	38.1	0
Unigene0001626	499	0	28.26	0
Unigene0001627	763	0	40.37	0
Unigene0001628	602	0	30.73	0
Unigene0001629	1108	0	49.46	0
Unigene0001630	938	0	30.92	0
Unigene0001631	473	0	30.66	0
Unigene0001632	566	0	29.86	0
Unigene0001633	981	0	36.9	0
Unigene0001634	654	0	32.11	0
Unigene0001635	627	0	57.42	0
Unigene0001636	480	0	45	0
Unigene0001637	1319	0	41.39	0
Unigene0001638	547	0	54.48	0
Unigene0001639	437	0	38.22	0
Unigene0001640	484	0	38.84	0
Unigene0001641	888	0	38.18	0
Unigene0001642	635	0	33.39	0
Unigene0001643	481	0	30.98	0
Unigene0001644	870	0	40	0
Unigene0001645	1571	0	34.37	0
Unigene0001646	478	0	35.15	0
Unigene0001647	1506	0	41.83	0
Unigene0001648	1471	0	40.04	0
Unigene0001649	682	0	40.18	0
Unigene0001650	667	0	52.77	0
Unigene0001651	485	0	44.54	0
Unigene0001652	507	0	34.32	0
Unigene0001653	478	0	47.7	0
Unigene0001654	861	0	35.66	0
Unigene0001655	2853	0	39.54	0
Unigene0001656	945	0	40.21	0
Unigene0001657	921	0	35.07	0
Unigene0001658	515	0	38.25	0
Unigene0001659	556	0	41.91	0
Unigene0001660	475	0	33.47	0
Unigene0001661	1214	0	42.42	0
Unigene0001662	569	0	30.4	0
Unigene0001663	1142	0	47.55	0
Unigene0001664	976	0	39.04	0
Unigene0001665	1674	0	45.22	0
Unigene0001666	506	0	31.42	0
Unigene0001667	473	0	34.04	0
Unigene0001668	475	0	42.32	0
Unigene0001669	487	0	33.68	0
Unigene0001670	986	0	41.38	0
Unigene0001671	679	0	47.28	0
Unigene0001672	357	0	40.06	0
Unigene0001673	483	0	32.71	0
Unigene0001674	683	0	37.04	0
Unigene0001675	760	0	32.5	0
Unigene0001676	2649	0	37.75	0
Unigene0001677	614	0	33.71	0
Unigene0001678	551	0	28.49	0
Unigene0001679	489	0	35.38	0
Unigene0001680	483	0	43.27	0
Unigene0001681	664	0	40.21	0
Unigene0001682	789	0	30.8	0
Unigene0001683	533	0	36.4	0
Unigene0001684	474	0	35.86	0
Unigene0001685	488	0	39.96	0
Unigene0001686	764	0	31.02	0
Unigene0001687	614	0	39.74	0
Unigene0001688	475	0	27.16	0
Unigene0001689	2555	0	35.69	0
Unigene0001690	806	0	28.91	0
Unigene0001691	541	0	33.83	0
Unigene0001692	878	0	35.54	0
Unigene0001693	1950	0	40.97	0
Unigene0001694	1529	0	44.21	0
Unigene0001695	473	0	51.8	0
Unigene0001696	926	0	40.93	0
Unigene0001697	956	0	42.57	0
Unigene0001698	776	0	41.75	0
Unigene0001699	640	0	32.34	0
Unigene0001700	631	0	51.19	0
Unigene0001701	471	0	40.98	0
Unigene0001702	535	0	40.19	0
Unigene0001703	1082	0	38.82	0
Unigene0001704	396	0	28.03	0
Unigene0001705	2079	0	45.02	0
Unigene0001706	1825	0	31.45	0
Unigene0001707	698	0	40.54	0
Unigene0001708	483	0	35.82	0
Unigene0001709	1688	0	31.16	0
Unigene0001710	450	0	34.89	0
Unigene0001711	726	0	28.37	0
Unigene0001712	491	0	30.96	0
Unigene0001713	639	0	32.08	0
Unigene0001714	1714	0	39.03	0
Unigene0001715	1069	0	30.87	0
Unigene0001716	448	0	36.38	0
Unigene0001717	450	0	36.89	0
Unigene0001718	569	0	38.31	0
Unigene0001719	902	0	34.7	0
Unigene0001720	451	0	29.93	0
Unigene0001721	653	0	32.47	0
Unigene0001722	467	0	34.48	0
Unigene0001723	538	0	36.25	0
Unigene0001724	472	0	32.63	0
Unigene0001725	758	0	38.79	0
Unigene0001726	862	0	35.5	0
Unigene0001727	431	0	45.94	0
Unigene0001728	1941	0	40.91	0
Unigene0001729	317	0	43.85	0
Unigene0001730	944	0	40.15	0
Unigene0001731	2129	0	38.28	0
Unigene0001732	1203	0	36.58	0
Unigene0001733	634	0	29.5	0
Unigene0001734	457	0	40.26	0
Unigene0001735	456	0	41.45	0
Unigene0001736	489	0	45.6	0
Unigene0001737	481	0	40.33	0
Unigene0001738	677	0	29.1	0
Unigene0001739	1014	0	34.52	0
Unigene0001740	1940	0	39.95	0
Unigene0001741	451	0	43.68	0
Unigene0001742	5579	0	43.57	0
Unigene0001743	1156	0	46.11	0
Unigene0001744	847	0	37.31	0
Unigene0001745	449	0	34.08	0
Unigene0001746	470	0	41.06	0
Unigene0001747	1032	0	41.28	0
Unigene0001748	590	0	29.32	0
Unigene0001749	855	0	43.27	0
Unigene0001750	1734	0	34.95	0
Unigene0001751	518	0	36.1	0
Unigene0001752	458	0	43.01	0
Unigene0001753	1080	0	37.69	0
Unigene0001754	1837	0	39.36	0
Unigene0001755	451	0	41.91	0
Unigene0001756	742	0	39.08	0
Unigene0001757	492	0	41.06	0
Unigene0001758	695	0	41.29	0
Unigene0001759	699	0	36.05	0
Unigene0001760	3048	0	42.26	0
Unigene0001761	1123	0	40.78	0
Unigene0001762	495	0	33.13	0
Unigene0001763	575	0	48.87	0
Unigene0001764	447	0	35.57	0
Unigene0001765	447	0	38.7	0
Unigene0001766	510	0	40.39	0
Unigene0001767	871	0	42.37	0
Unigene0001768	509	0	33.4	0
Unigene0001769	1195	0	28.45	0
Unigene0001770	443	0	32.28	0
Unigene0001771	520	0	32.69	0
Unigene0001772	3080	0	46.4	0
Unigene0001773	443	0	33.41	0
Unigene0001774	519	0	40.66	0
Unigene0001775	495	0	32.12	0
Unigene0001776	1263	0	45.53	0
Unigene0001777	570	0	38.25	0
Unigene0001778	444	0	36.04	0
Unigene0001779	448	0	34.82	0
Unigene0001780	546	0	33.15	0
Unigene0001781	449	0	44.1	0
Unigene0001782	490	0	39.8	0
Unigene0001783	390	0	27.18	0
Unigene0001784	449	0	38.08	0
Unigene0001785	937	0	31.91	0
Unigene0001786	698	0	39.68	0
Unigene0001787	567	0	37.57	0
Unigene0001788	464	0	39.44	0
Unigene0001789	908	0	55.18	0
Unigene0001790	989	0	44.59	0
Unigene0001791	477	0	26.83	0
Unigene0001792	867	0	44.29	0
Unigene0001793	716	0	33.8	0
Unigene0001794	258	0	28.29	0
Unigene0001795	1187	0	44.4	0
Unigene0001796	447	0	32.89	0
Unigene0001797	447	0	46.53	0
Unigene0001798	948	0	42.3	0
Unigene0001799	674	0	36.94	0
Unigene0001800	592	0	33.78	0
Unigene0001801	559	0	34.88	0
Unigene0001802	2940	0	41.63	0
Unigene0001803	967	0	36.3	0
Unigene0001804	524	0	35.5	0
Unigene0001805	2005	0	44.59	0
Unigene0001806	1648	0	43.08	0
Unigene0001807	638	0	32.6	0
Unigene0001808	1021	0	42.12	0
Unigene0001809	757	0	51.12	0
Unigene0001810	473	0	34.04	0
Unigene0001811	471	0	33.33	0
Unigene0001812	1457	0	35.83	0
Unigene0001813	494	0	33	0
Unigene0001814	1088	0	44.49	0
Unigene0001815	422	0	27.73	0
Unigene0001816	2111	0	41.88	0
Unigene0001817	517	0	38.88	0
Unigene0001818	402	0	38.81	0
Unigene0001819	606	0	42.24	0
Unigene0001820	404	0	37.13	0
Unigene0001821	435	0	39.77	0
Unigene0001822	1130	0	42.3	0
Unigene0001823	658	0	43.31	0
Unigene0001824	1097	0	43.3	0
Unigene0001825	683	0	38.51	0
Unigene0001826	1112	0	43.44	0
Unigene0001827	966	0	39.54	0
Unigene0001828	574	0	39.37	0
Unigene0001829	1453	0	44.6	0
Unigene0001830	706	0	34.7	0
Unigene0001831	392	0	34.44	0
Unigene0001832	1181	0	34.8	0
Unigene0001833	658	0	36.78	0
Unigene0001834	2356	0	39.05	0
Unigene0001835	517	0	31.33	0
Unigene0001836	572	0	45.98	0
Unigene0001837	684	0	34.8	0
Unigene0001838	1292	0	35.99	0
Unigene0001839	1020	0	38.43	0
Unigene0001840	847	0	40.73	0
Unigene0001841	400	0	42.75	0
Unigene0001842	956	0	42.36	0
Unigene0001843	1819	0	34.03	0
Unigene0001844	404	0	33.17	0
Unigene0001845	589	0	37.18	0
Unigene0001846	610	0	36.23	0
Unigene0001847	2075	0	43.13	0
Unigene0001848	723	0	41.36	0
Unigene0001849	400	0	28.25	0
Unigene0001850	1587	0	34.72	0
Unigene0001851	3848	0	42.67	0
Unigene0001852	399	0	29.07	0
Unigene0001853	2216	0	39.35	0
Unigene0001854	555	0	32.61	0
Unigene0001855	394	0	45.43	0
Unigene0001856	640	0	38.75	0
Unigene0001857	459	0	30.94	0
Unigene0001858	1985	0	39.8	0
Unigene0001859	744	0	30.65	0
Unigene0001860	536	0	56.72	0
Unigene0001861	1009	0	43.51	0
Unigene0001862	875	0	54.74	0
Unigene0001863	452	0	32.3	0
Unigene0001864	649	0	30.51	0
Unigene0001865	461	0	33.62	0
Unigene0001866	589	0	37.18	0
Unigene0001867	745	0	33.69	0
Unigene0001868	522	0	44.44	0
Unigene0001869	604	0	38.91	0
Unigene0001870	1316	0	37.77	0
Unigene0001871	538	0	42.94	0
Unigene0001872	1221	0	40.95	0
Unigene0001873	896	0	29.91	0
Unigene0001874	781	0	34.31	0
Unigene0001875	1893	0	41.79	0
Unigene0001876	462	0	38.31	0
Unigene0001877	775	0	33.03	0
Unigene0001878	516	0	31.59	0
Unigene0001879	3003	0	37.36	0
Unigene0001880	434	0	37.1	0
Unigene0001881	464	0	36.64	0
Unigene0001882	1283	0	43.57	0
Unigene0001883	1520	0	38.36	0
Unigene0001884	966	0	40.58	0
Unigene0001885	900	0	39	0
Unigene0001886	1151	0	43.96	0
Unigene0001887	740	0	45.27	0
Unigene0001888	876	0	40.87	0
Unigene0001889	612	0	34.31	0
Unigene0001890	1246	0	34.27	0
Unigene0001891	619	0	49.43	0
Unigene0001892	3162	0	41.37	0
Unigene0001893	932	0	37.55	0
Unigene0001894	508	0	39.96	0
Unigene0001895	1182	0	38.41	0
Unigene0001896	457	0	32.82	0
Unigene0001897	479	0	35.7	0
Unigene0001898	733	0	54.84	0
Unigene0001899	536	0	47.57	0
Unigene0001900	699	0	38.91	0
Unigene0001901	1708	0	31.91	0
Unigene0001902	1217	0	48.07	0
Unigene0001903	1879	0	43.05	0
Unigene0001904	785	0	44.08	0
Unigene0001905	1018	0	35.95	0
Unigene0001906	676	0	34.47	0
Unigene0001907	1482	0	44.6	0
Unigene0001908	547	0	30.53	0
Unigene0001909	2517	0	41.32	0
Unigene0001910	1635	0	43.12	0
Unigene0001911	550	0	40.36	0
Unigene0001912	241	0	30.71	0
Unigene0001913	775	0	32.39	0
Unigene0001914	550	0	46.18	0
Unigene0001915	704	0	43.47	0
Unigene0001916	507	0	42.01	0
Unigene0001917	1167	0	44.13	0
Unigene0001918	1411	0	43.37	0
Unigene0001919	521	0	33.59	0
Unigene0001920	1568	0	39.86	0
Unigene0001921	1537	0	40.6	0
Unigene0001922	548	0	46.53	0
Unigene0001923	1772	0	46.28	0
Unigene0001924	1169	0	43.54	0
Unigene0001925	517	0	37.91	0
Unigene0001926	697	0	36.44	0
Unigene0001927	1255	0	40.96	0
Unigene0001928	653	0	40.74	0
Unigene0001929	2758	0	42.28	0
Unigene0001930	2304	0	42.4	0
Unigene0001931	1197	0	43.44	0
Unigene0001932	512	0	32.03	0
Unigene0001933	1554	0	38.35	0
Unigene0001934	2422	0	41.54	0
Unigene0001935	602	0	33.22	0
Unigene0001936	603	0	32.01	0
Unigene0001937	1780	0	44.38	0
Unigene0001938	5210	0	41.59	0
Unigene0001939	652	0	30.52	0
Unigene0001940	1493	0	39.65	0
Unigene0001941	1496	0	38.9	0
Unigene0001942	573	0	38.57	0
Unigene0001943	2001	0	43.68	0
Unigene0001944	453	0	29.58	0
Unigene0001945	592	0	37.5	0
Unigene0001946	419	0	36.99	0
Unigene0001947	694	0	34.01	0
Unigene0001948	1333	0	40.59	0
Unigene0001949	510	0	30.78	0
Unigene0001950	927	0	33.98	0
Unigene0001951	691	0	36.03	0
Unigene0001952	504	0	33.33	0
Unigene0001953	504	0	31.55	0
Unigene0001954	606	0	32.18	0
Unigene0001955	566	0	32.86	0
Unigene0001956	837	0	39.07	0
Unigene0001957	2180	0	35.83	0
Unigene0001958	814	0	32.06	0
Unigene0001959	1108	0	44.4	0
Unigene0001960	990	0	41.41	0
Unigene0001961	505	0	32.87	0
Unigene0001962	3544	0	37.5	0
Unigene0001963	3411	0	43.71	0
Unigene0001964	511	0	38.16	0
Unigene0001965	696	0	41.09	0
Unigene0001966	500	0	36.2	0
Unigene0001967	591	0	33.33	0
Unigene0001968	754	0	41.38	0
Unigene0001969	505	0	31.09	0
Unigene0001970	1513	0	45.8	0
Unigene0001971	796	0	32.41	0
Unigene0001972	537	0	29.61	0
Unigene0001973	673	0	36.11	0
Unigene0001974	967	0	39.92	0
Unigene0001975	1243	0	35.88	0
Unigene0001976	4423	0	43.86	0
Unigene0001977	554	0	31.05	0
Unigene0001978	503	0	36.98	0
Unigene0001979	304	0	38.82	0
Unigene0001980	503	0	31.21	0
Unigene0001981	1955	0	39.8	0
Unigene0001982	573	0	41.54	0
Unigene0001983	638	0	41.69	0
Unigene0001984	1725	0	38.61	0
Unigene0001985	570	0	29.12	0
Unigene0001986	774	0	30.88	0
Unigene0001987	586	0	42.32	0
Unigene0001988	1070	0	33.36	0
Unigene0001989	722	0	33.24	0
Unigene0001990	395	0	28.35	0
Unigene0001991	541	0	33.83	0
Unigene0001992	519	0	30.83	0
Unigene0001993	654	0	35.47	0
Unigene0001994	515	0	33.4	0
Unigene0001995	538	0	37.73	0
Unigene0001996	1324	0	31.57	0
Unigene0001997	510	0	52.55	0
Unigene0001998	691	0	35.17	0
[truncated: 91,165 more rows]
